# Supplementary material for: Erk1R84H is an oncoprotein that causes hepatocellular carcinoma in mice and imposes a rigorous negative feedback loop
Source: Oncogene. 2025 May 20;44(31):2689–714. doi: 10.1038/s41388-025-03437-6 (PMC12301236; doi:10.1038/s41388-025-03437-6)
Supplement: Supplementary file 2 — Supplemental file S3 [file 41388_2025_3437_MOESM2_ESM.xlsx]

## Sheet: DEoutput
Pid												Raw Counts																			RH_3d_vs_1d								RS_3d_vs_1d								WT_3d_vs_1d
Pid	Peptides_seq	Peptides	Razor + unique peptides	Unique peptides	Sequence coverage [%]	Mol. weight [kDa]	Score	Peptide IDs	Gene names	Protein names		RH1_DAY1	RH2_DAY1	RH3_DAY1	RH1_DAY3	RH2_DAY3	RH3_DAY3	RS1_DAY1	RS2_DAY1	RS3_DAY1	RS1_DAY3	RS2_DAY3	RS3_DAY3	WT1_DAY1	WT2_DAY1	WT3_DAY1	WT1_DAY3	WT2_DAY3	WT3_DAY3		Pid	logFC	FoldChange	P.Value	adj.P.Val	Direction	pass		Pid	logFC	FoldChange	P.Value	adj.P.Val	Direction	pass		Pid	logFC	FoldChange
A0A1W2P872;Q9JKN6	AVSAIVQK;TLVEYQELTGAR;VLIPSYAAGSIIGK	3	3	3	6.9	49.066	2.846	6077;59474;64140	Nova1	RNA-binding protein Nova-1		24.7366	24.4867	25.0116	24.7626	20.1721	24.7146	24.6532	24.6597	24.5264	25.0975	24.3906	24.3939	24.4761	24.3042	24.2936	24.944	25.0658	24.9976		A0A1W2P872;Q9JKN6	-1.52853	-2.9	0.0945062	0.289553	down	no		A0A1W2P872;Q9JKN6	0.0142292	1	0.986705	1	up	no		A0A1W2P872;Q9JKN6	0.644521	1.6
A2A432	AFGSTIVINPEK;AHIISDQK;DIMIQFK;DKENPNQYNYIA;DVFEAFYK;EATDEELEK;EAVEAIQNSTSIK;ETVEEQASTTER;EVPEYLHHVNK;FEDTLEFVGIDTK;GLNSLLDENR;HATGIEDGELR;HATGIEDGELRR;IESLIDRDYMER;INQIQMK;LITYLDQTTQK;LPENYTDETWQK;LYAAEGQK;QLLGEHLTAILQK;QYQIDAAIVR;RIESLIDRDYMER;RLEEEADR;RPNKPAELIAK;SATDGNTSTTPPTSAK;SIFLFLDR;SLIASVEK;TLQSLACGK;TMVQELLDFK;YNLEELYQAVENLCSHK	29	29	18	29.7	110.7	60.937	1780;2412;8562;8762;11079;12125;12167;16898;17295;18201;23084;25378;25379;27767;29589;36515;38479;41377;49364;50803;51188;51284;51500;52106;53713;54329;59358;59611;69312	Cul4b	Cullin-4B		25.0594	25.2473	25.5028	25.3988	25.632	25.5043	25.2067	25.5027	24.9712	25.8524	25.2968	25.4949	25.6357	25.0777	25.1857	25.7277	25.5416	25.7256		A2A432	0.241844	1.2	0.237812	0.49061	up	no		A2A432	0.321144	1.2	0.12555	0.35544	up	no		A2A432	0.365243	1.3
A2A4P0	AICSGFFRNAAK;EAEMDSIPMGLNK;FSQYFYEAPIFTIPGR;IFDPAPPGSR;LEPLYNR;LEYLSLVSK;NGAEFTDSLISNLLR;NPDRPTHLSLVSAPEVEDDSLER;TIHTDVLFGLLK;VAAMSVAK;YEEPNAWR;YMTDGMLLR	12	11	11	11.4	142.57	7.6681	2511;11753;20084;27852;34801;34999;44509;45676;58731;61441;68187;69253	Dhx8	ATP-dependent RNA helicase DHX8		22.2285	22.585	22.9494	22.5548	22.728	21.9626	21.9958	22.8544	22.3861	22.4721	23.2234	22.4416	22.7084	22.5864	22.805	22.9437	21.91	22.4856		A2A4P0	-0.172493	-1.1	0.614779	0.813997	down	no		A2A4P0	0.30025	1.2	0.386609	0.650573	up	no		A2A4P0	-0.253493	-1.2
A2A5R2	AFNSNYEQR;ANFIEADKYFLPFELACQSK;DAFLVFR;DAYVQALAR;DFLRPFEHIMK;DILEDVVTSAVK;DLYVNPNHQATLGQER;DSWDEIQQR;EIIEHGIELFNK;GQSQLSNPTDDSWK;LDGNAIVDFVR;LDSTQVGEFLGDSTR;LIAYGHITGNAPDSGAPGK;LLYNVEMEQMAK;LPDQEMGDGK;NLINQTTAK;QDNEQLAR;SGHELGMTPLQELSLR;TFLEGFR;TLITVAHTDGNYLGNSWHEILK;VGCNPNEDVAIFAVDSLR;VSLENGEAPR	22	22	15	15.4	202.24	24.203	1851;4029;6978;7227;7782;8522;9594;10732;13959;24036;34012;34242;36153;37832;38438;45163;48257;53304;58161;59205;62945;65778	Arfgef2	Brefeldin A-inhibited guanine nucleotide-exchange protein 2		23.5248	23.9881	23.7082	23.8476	24.0208	24.2676	23.7657	23.81	23.7046	23.6856	23.47	23.7442	23.9244	23.875	24.0537	24.0188	24.0459	24.0934		A2A5R2	0.304983	1.2	0.0281039	0.143459	up	no		A2A5R2	-0.126845	-1.1	0.315954	0.588525	down	no		A2A5R2	0.101632	1.1
A2A690	DSAYISSSPLGSHQVFDFR;GVLEPLENLHK;PSQGLPVIQSPPSSPAHR;VSQASSYPDVK	4	4	4	3	220.26	3.6928	10417;24835;47632;65837	Tanc2	Protein TANC2		17.4677	23.6254	17.4677	17.4677	23.6727	23.6967	24.4933	22.5329	23.7175	23.5688	24.3222	17.4677	17.4677	17.4677	24.0197	24.0216	17.4677	17.4677		A2A690	2.0921	4.3	0.48371	0.71076	up	no		A2A690	-1.79498	-3.5	0.546691	0.77681	down	no		A2A690	0.000621644	1
A2A6A1	VDEPASGAACSSLNK;VLEVEKEDTEELR	2	2	2	1.9	164.99	2.2192	61992;64008	Gpatch8	G patch domain-containing protein 8		20.9951	17.4677	17.4677	17.4677	20.7092	20.6426	21.0313	17.4677	17.4677	20.2443	17.4677	20.9403	17.4677	20.3163	17.4677	17.4677	20.7143	20.7977		A2A6A1	0.963005	1.9	0.565154	0.775527	up	no		A2A6A1	0.89521	1.9	0.592458	0.809669	up	no		A2A6A1	1.2427	2.4
A2A6Q5	AAAEGLMSLLR;ASVLFANEK;DAVFLAER;DVALSVLSK;FSLAEMHFQK;GGLTQPSINDSLEITK;ITTVTPQIQAFNLQK;LAEGEQILSGGVFNK;LDSSIISEGK;LFTSDSSTTK;LNLESSNSK;SALQELEELK;SVFSQSGNSR;YSLNTDSSVSYIDSTVISPDNVPLGPGTAILSK	14	14	14	21.2	91.841	28.365	47;5238;7186;10992;19990;22141;30732;33282;34236;35326;38188;52009;56622;69695	Cdc27	Cell division cycle protein 27 homolog		25.5671	25.4325	25.3202	25.3276	24.8698	24.9927	25.4835	25.2043	25.124	25.4338	25.253	25.0793	25.4731	25.3594	25.1734	25.3394	25.2891	25.2101		A2A6Q5	-0.37658	-1.3	0.000506902	0.0166942	down	no		A2A6Q5	-0.0152785	-1	0.847696	0.958878	down	no		A2A6Q5	-0.0557317	-1
A2A6T1	DLLGGEESPGEGK;LQTLVGVLR;LVNEQHAK	3	3	3	6.5	53.212	2.7993	9261;39409;41011	Cdr2l	Cerebellar degeneration-related protein 2-like		22.0953	22.3178	17.4677	22.5562	17.4677	21.8521	22.1898	23.0847	21.9845	21.6561	21.9923	21.422	22.2865	21.5133	21.8238	21.7048	21.5157	21.5469		A2A6T1	-0.00161733	-1	0.999033	1	down	no		A2A6T1	-0.729519	-1.7	0.587436	0.806371	down	no		A2A6T1	-0.285367	-1.2
A2A791	DQGSTYSGDLESEAVSTPHSWEEELNHYALK;DVISAQFENSTTSK;IDNIFTEPYSR;IIGDASTQTDALK;LFATKPELLDYK;LIQNNLGGK;SVVPVEPR	7	7	7	6.3	172.44	10.316	10210;11126;27363;28490;35013;36423;56871	Zmym4	Zinc finger MYM-type protein 4		23.5982	23.1975	23.7864	23.5937	23.0072	23.3335	22.8986	22.8919	23.3464	23.4224	23.0984	23.15	22.7742	22.6307	22.5353	23.3741	23.201	23.39		A2A791	-0.215908	-1.2	0.167933	0.402222	down	no		A2A791	0.177958	1.1	0.249199	0.517477	up	no		A2A791	0.674941	1.6
A2A7S8	TESLTAPSTNGLPHAEDR;VSLQALEAETEAGTDAEAVIQR;VYHDDTLVGR	3	3	3	4.9	104.84	2.0208	57995;65788;66927	Kiaa1522	Uncharacterized protein KIAA1522		17.4677	21.1617	17.4677	20.4182	21.7285	22.5689	21.2692	17.4677	21.7053	21.4047	21.84	21.849	21.4908	17.4677	21.4878	21.3459	17.4677	17.4677		A2A7S8	2.87286	7.3	0.0919792	0.285224	up	no		A2A7S8	1.55053	2.9	0.340284	0.611223	up	no		A2A7S8	-1.38837	-2.6
A2A8L1	AFLNAIMR;AYVSLFMR;ENEFSFEDNAIR;FGTEELFK;FSWAQGTDTILADEMGLGK;HHYEQQQEDLAR;HLCEPGADGAETFADGVPR;LLEQALVIEEQLR;NQDATDDTELQNMNEYLSSFK;QELDDILK;VAQYVVR;VGGNIEVLGFNAR;VLIFSQMTK;WQDIQNDPR;WSCPHCEK	15	1	1	8.9	222.51	1.7412	1827;6413;15451;18688;20135;25802;25941;37047;45847;48417;61756;63040;64130;67563;67606	Chd5	Chromodomain-helicase-DNA-binding protein 5		17.4677	17.4677	17.4677	17.4677	17.4677	17.4677	17.4677	17.4677	17.4677	17.4677	17.4677	17.4677	17.4677	17.4677	17.4677	17.4677	17.4677	17.4677		A2A8L1	-3.55271e-15	-1	1	1	down	no		A2A8L1	0	0	1	1	up	no		A2A8L1	0	0
A2A8Z1	ASIVEGPLSK;DTTNSMVESIK;EIQWETR;HTLQLQGLDSGFIPSVQDFDK;HTLQLQGLDSGFIPSVQDFDKK;IRDIDAATEAK;ITAEIFSPNDK;ITAEIFSPNDKK;KLEDQNEYESR;LFHEDGECWVYDEPLLK;LGMDLTK;LIDSSGSASVLTHSSSGNSLK;RPDTTESLNSSMSNGTSDADLFDSHDDRDDDGEAGSVEEHK;SILTVPWVELGGECNINCSK;SVIMHLLSQVR;VVLPTFILER;WIHALEETILR;WYLSAFHAGR;YATGENTVFVDTK	19	19	18	33.3	83.108	130.2	5020;10942;14088;26629;26630;30114;30504;30505;32179;35139;35730;36190;51438;53797;56674;66569;67344;67788;67941	Osbpl9	Oxysterol-binding protein-related protein 9		25.6457	25.6456	25.5504	26.0609	26.202	26.1854	25.7859	25.596	25.7256	26.2174	26.1239	26.294	25.7595	25.6493	25.7679	25.9698	26.0579	26.0765		A2A8Z1	0.535563	1.4	1.44634e-05	0.00316618	up	no		A2A8Z1	0.509224	1.4	2.30407e-05	0.00662966	up	no		A2A8Z1	0.3092	1.2
A2A935	QISEDLGSEK;VADPVGVLK	2	2	2	1.5	140.86	2.001	49036;61489	Prdm16	PR domain zinc finger protein 16		27.2659	26.896	27.3706	26.752	26.8941	27.0738	26.5206	26.8027	27.0666	26.9123	26.7225	26.8683	26.9181	26.1568	27.2339	26.844	27.3115	27.2374		A2A935	-0.270855	-1.2	0.219774	0.469862	down	no		A2A935	0.0377409	1	0.859444	0.963752	up	no		A2A935	0.361332	1.3
A2AAY5	AASFLNADGPK;ALLDGESHHAAGSHDTALSR;DQDEMNLER;EGWAPASYLK;EGWAPATFIDK;EKELLNNQR;GAVVEVVQK;IIPFLPGK;LGDAAATENNTGPEAVGPSRPLPEAPHGAVDSGMLWSK;LGPSSPAHSGALDLDGVSR;LVPDGDVK;NLEGWWK;PNFLAPLPHEMTQLR;QESSEISLSVGQVVDIIEK;SEEELLER;SFLPGEGPGHGQDR;SGNDPTSVDPMVLEQYVVVADYQK;TEPAQSEDHVDIYNLR;VTWSSGATEAIYR	19	19	17	29.5	101.52	51.328	585;3355;10161;13660;13661;14242;21024;28587;35434;35795;41036;45061;47491;48507;52593;53030;53373;57949;66322	Sh3pxd2b	SH3 and PX domain-containing protein 2B		26.2905	25.5955	25.7588	25.8784	25.5171	25.6718	25.6476	25.6623	24.8275	25.5316	25.3706	25.053	24.8605	24.9898	24.9104	24.9734	25.1291	25.1723		A2AAY5	-0.192485	-1.1	0.368768	0.619181	down	no		A2AAY5	-0.0607636	-1	0.772866	0.921692	down	no		A2AAY5	0.171367	1.1
A2ABV5	IIPWIQQLK;IIQQETLQLINSNEPGVIMFK;LELSNLEIPHQGVQVEGDGFNHAIR;LPTVPMLGLTQR;LVEGFYPAPGLK	5	5	5	5.4	160.96	5.38	28601;28619;34710;38752;40794	Med14	Mediator of RNA polymerase II transcription subunit 14		22.2255	21.9597	22.3054	22.3198	22.6807	22.3325	17.4677	22.1042	17.4677	22.2686	22.02	22.159	21.8162	22.173	21.7639	21.6192	21.8936	21.1451		A2ABV5	0.280814	1.2	0.746255	0.90225	up	no		A2ABV5	3.13606	8.8	0.00352655	0.0532587	up	yes		A2ABV5	-0.365085	-1.3
A2ADA5	AVGVLNFLEEAAK	1	1	1	4.5	31.992	2.1689	5888	Pusl1	tRNA pseudouridine synthase-like 1		19.886	20.3846	17.4677	19.64	17.4677	20.8955	17.4677	19.5106	20.8101	17.4677	17.4677	17.4677	17.4677	20.1841	20.568	17.4677	17.4677	17.4677		A2ADA5	0.0882756	1.1	0.937835	1	up	no		A2ADA5	-1.79513	-3.5	0.133181	0.367543	down	no		A2ADA5	-1.93894	-3.8
A2ADY9	AFVDSGAQMTIMSQACAER;DGDVVILR;DMLLANPHELSLLK;EDIRPEEIADQELAEAIQK;IDFSSIAVPGTSNPQQR;LFSADPFDLEAQAK;NPPLAEALLSGDLEK;NVLVIGTTGSQTTFLPEGELPECAR;PAVQFSNLPR;SLASYGLK;TQAQHSSPGEMASSPQGLDNPALLR;VLVEQQQDR	12	12	12	45.9	44.59	51.304	1921;7965;9676;12400;27293;35276;45771;46546;46994;54072;60065;64514	Ddi2	Protein DDI1 homolog 2		25.8079	25.7913	25.9127	25.7198	25.8723	25.8084	25.3647	25.4391	25.6462	25.5483	25.6897	25.7546	25.1364	25.4791	25.5416	25.3135	25.7124	25.4193		A2ADY9	-0.0371849	-1	0.703882	0.878504	down	no		A2ADY9	0.180854	1.1	0.0842118	0.291926	up	no		A2ADY9	0.0959877	1.1
A2AF47	AENIMASLER;DVQGSLDLDGR;ETSIALQDNYEIR;GFSPESLIHGIAESQLCYIK;IIQINTDSLVQEK;ISADFHVDLNPPSVR;KDTVEAIQEEETSSQGK;KQDTVETPVGFAWVPLLK;LDFSGIEPDVKPFEEK;LIIPIYEK;LLGTFFR;LSNEDILK;LVEPLDYENVITQR;MPFAWAAR;SMATYLLEENK;SYASTPELR;TVLMATAQMK;YAEIPDESR;YEDFSGDFR	19	19	15	10.9	237.77	32.025	1495;11233;16855;21945;28611;30158;31520;32661;33987;36305;37177;39905;40819;43174;54798;56962;61032;67843;68160	Dock11	Dedicator of cytokinesis protein 11		24.0965	24.3322	23.8204	24.5655	25.0423	24.1748	24.0029	24.6083	23.911	24.0823	24.6501	24.3095	23.4847	24.0537	23.8295	23.7153	23.6579	23.8897		A2AF47	0.511153	1.4	0.0163542	0.106693	up	no		A2AF47	0.173202	1.1	0.358389	0.62518	up	no		A2AF47	-0.0349894	-1
A2AGH6	IAGFDSIFK;LLDNEDGENPQR;LNLVGGMFDTVQR;LRQQLQAK;NTADPFTEWTQIITK;SGVWLVAPLIAK;SQSAINTWFTDLAGTKPLTHLAK	7	7	6	4.2	244.56	8.569	26979;36889;38213;39542;46226;53499;55671	Med12	Mediator of RNA polymerase II transcription subunit 12		21.4634	21.4139	21.1896	21.433	21.3138	21.2635	17.4677	21.1637	21.1477	21.7307	21.612	21.4276	21.124	21.1991	21.3588	21.5205	21.1117	17.4677		A2AGH6	-0.0188713	-1	0.985891	1	down	no		A2AGH6	1.66376	3.2	0.139284	0.377149	up	no		A2AGH6	-1.19401	-2.3
A2AGT5	AAALATVNAWAEQTGMK;AFISNVK;ALAVMVDHLESEK;ALSEFGSK;AQDALPFFMMHLGYEK;AVELMER;DAAFEALGTALK;DFYDKIEAK;DMSMLEER;DQVLAMLEK;DTNVMLVALAAK;EALEAVEVLVK;EASTGVLK;EFGFSELNVK;EFQLDLDEIENDNGTVR;EGLAELYEYK;EGLDEVAGIINEAK;EIAIHIGDRDNAVR;EIVEPELSIEVCEEK;ELEEEWVK;EQHQHSDLDSNQTHSAGTMTSSSSTTNIDDLKK;EWLEGEDLSEELKK;FFDTNTSVLMK;FGQYAGHVVPTILEK;FIQPNIGELPTALK;FSELVMK;FVTDSNAVVQLK;GDDSEWLKLPVDQK;HINDSAPEVR;HSTSATDEGEDGEEP…	67	67	67	38.2	225.63	228.53	65;1803;2994;3597;4460;5804;6876;7921;9712;10318;10878;11918;12117;13073;13172;13458;13463;13830;14143;14537;15939;17494;18373;18666;18922;19941;20477;21119;25864;26557;26631;27505;28867;31621;33903;34341;35011;36548;37449;39794;42413;42639;43281;43840;45120;45952;46169;46893;47455;48181;48435;50995;54629;55656;56744;56745;56746;57259;60178;60179;60294;60295;60590;60642;64746;64747;69627	Ckap5	Cytoskeleton-associated protein 5		27.901	28.1213	28.0691	28.0492	27.9786	27.8048	28.0967	28.0835	28.2184	28.2446	28.0632	28.1853	28.1751	28.237	28.0098	27.9722	27.8152	27.7297		A2AGT5	-0.0862407	-1.1	0.398047	0.643103	down	no		A2AGT5	0.0314998	1	0.754123	0.912117	up	no		A2AGT5	-0.30159	-1.2
A2AHC3	FDTLPQGQAADGFFLHVGR;VESLEALPILSR;VSQTEEIPDQR	3	3	3	2.7	175.89	2.4166	18136;62557;65850	Camsap1	Calmodulin-regulated spectrin-associated protein 1		17.4677	17.4677	21.0018	21.3125	21.4386	21.2341	20.6878	20.7772	17.4677	21.304	21.0313	21.7152	17.4677	17.4677	20.7103	21.1339	20.9938	20.7853		A2AHC3	2.68273	6.4	0.0389516	0.173129	up	yes		A2AHC3	1.70591	3.3	0.16405	0.412731	up	no		A2AHC3	2.42248	5.4
A2AIV2	EESPESLFLELEK;ELAPLLYFSCPYK;LLALLDALASHK;LTELLDLYQEDR;TMLTELLR;TSAVPNHSEPDQDTDAVLER;VNTDGLVLR	7	7	7	4.8	201.44	14.559	12930;14411;36772;40299;59572;60307;64914	Kiaa1429	Protein virilizer homolog		22.3705	22.6837	22.1964	23.1674	22.7402	22.8991	22.7364	22.6743	22.4533	22.936	23.2068	22.5631	22.3356	22.2728	22.2805	22.4592	22.3411	22.4817		A2AIV2	0.518673	1.4	0.00565893	0.0584944	up	no		A2AIV2	0.280647	1.2	0.0909122	0.305106	up	no		A2AIV2	0.131029	1.1
A2AJ15	ADSYYEYLLK;FQEAVEEVTK;ILGGLLSTYHLSGDSLFLTK;NVDVNLFESTIR	4	4	4	7.9	75.149	5.1169	1092;19709;29003;46424	Man1b1	Endoplasmic reticulum mannosyl-oligosaccharide 1,2-alpha-mannosidase		21.4737	21.9715	21.7505	22.3138	21.7249	22.4103	21.8145	22.7285	22.1049	21.3111	22.418	22.4494	21.8157	22.6333	22.331	22.1845	22.1793	22.4243		A2AJ15	0.417741	1.3	0.164518	0.398494	up	no		A2AJ15	-0.156439	-1.1	0.588283	0.807087	down	no		A2AJ15	0.00271492	1
A2AJI0	AAEEKEPAAPASPAPSPVPSPTPAQPQK;AGASLAPGPHPDR;AQAEQEEQER;AVVQPPQVTEVL;DSMQKEELAPQEPQWSLPSK;EELAPQEPQWSLPSK;ESPSPSGPEDK;GPTPTATGPR;HFQKEEQER;HVDSIINK;LEATPVQK;LMTPTLSFLAR;LSTGSELSPK;QLPLEPGNPTGQISPQPAPPQEECPSSEAK;QSLPASIRPR;SASASPLTPCSAPR;SLQLSAWESSIVDR;TAEGLLPFAEAEAFLK;TAEGLLPFAEAEAFLKK;VEPGPGAPAAVLAR	20	20	20	29.4	93.275	51.855	189;1982;4437;6185;10608;12779;16471;23828;25628;26687;34385;38011;40096;49442;50226;52079;54578;57201;57202;62517	Map7d1	MAP7 domain-containing protein 1		25.5081	25.4335	25.5596	25.385	25.4091	25.5538	25.748	25.2573	25.7222	25.7301	25.4434	25.4711	25.7339	25.3532	25.6379	25.8133	25.5798	25.8002		A2AJI0	-0.0510674	-1	0.618014	0.816569	down	no		A2AJI0	-0.0276446	-1	0.786343	0.929927	down	no		A2AJI0	0.156105	1.1
A2AJT4	ATEDAEGGDGPR;TLPAWIR;TPNEAPSVLEPK	3	3	3	3.9	92.114	3.9562	5348;59308;59940	Pnisr	Arginine/serine-rich protein PNISR		22.2304	21.9978	22.4841	22.2816	22.4708	22.0504	21.9587	21.8952	21.8906	22.4688	22.156	21.9948	21.5161	21.6868	21.6234	22.3692	22.0331	22.2269		A2AJT4	0.0301386	1	0.848244	0.962904	up	no		A2AJT4	0.291674	1.2	0.0844108	0.292072	up	no		A2AJT4	0.600981	1.5
A2AKG8	AAIGFFITGGK;DIQDIYSIR;DMLTDEITK;EGPEEVQYK;IAELELQLQHGK;IFDLLPNR;IHQSTNQTAALNLLWEK;IRPEMPVPGELDEEESVDLSIPGACFLR;IVNHANTGVLK;LLSLTEGQK;LSDMSGQQMNLLLMK;LYLVSQGR;NPTVASAAYK;PLDPVSYNHILYTLPTLGVHK;QQLALSLVEVLQK;SEAIQNTHFQAR;SYSGENTASAIAR;TSVPTDYSYLPEGSFIR;TVAGIPNFILK;VIQLLGTTPR;VTVQEVLTQLPR;YLLVSMPLWAK	22	22	22	15.4	198.95	31.875	327;8603;9682;13533;26946;27848;28360;30140;30942;37648;39632;41519;45815;47317;49970;52529;57082;60559;60821;63609;66310;69059	Focad	Focadhesin		24.7718	24.3991	24.0962	24.7914	24.6826	24.718	24.6343	24.5098	24.4685	24.6665	24.7352	24.745	24.8054	24.6034	24.9258	25.0272	25.2567	24.9927		A2AKG8	0.308306	1.2	0.0512157	0.204177	up	no		A2AKG8	0.178025	1.1	0.232846	0.497689	up	no		A2AKG8	0.314029	1.2
A2ALW5	AISYLATVPK;DCYEVLGVSR;ENYEVYKQEQEEELK;EYGEEER;IQATEIAK;MSQSQFDSLEDHQK;SKEEIRDEEENIIK;WIYNFNIK	8	8	8	24.1	41.937	12.941	2759;7270;15638;17582;29880;43427;53958;67366	Dnajc25	DnaJ homolog subfamily C member 25		25.8853	25.6276	25.8762	25.2238	25.2174	25.0069	25.7156	25.7074	25.5578	25.3858	25.2603	25.0611	25.4815	25.4888	25.5187	25.5971	25.2702	25.4038		A2ALW5	-0.646982	-1.6	3.5199e-05	0.00506402	down	no		A2ALW5	-0.424502	-1.3	0.00111546	0.0329635	down	no		A2ALW5	-0.072644	-1.1
A2AN08	AGAQGDPDVPECLK;ALATNPALR;ALGTLGMTTNEK;AMEEFFSDGGELVQIMMATANEDLSAK;ANTPLYHGFK;APSYIEIFGR;AQQALSELHTVDK;ASYEAWK;AVSNINTLLDK;AYLLQNLNEEGSTEKPSQEK;DHEISYAK;DLDPEVFQR;DLHTLDSHVR;DNPEATQQMNDLIIGK;DPQQEDFLQGR;DSDQLEVIQENR;DVTFLFNEEGK;EEALQADR;EGESSGSQEDQLCTALVNQLNR;ELASPVSPELR;ELFDYNLR;ELLEYDLQQR;EPTYQLNIHDIK;ESAFQSEPR;ETLIQFLR;EVEENWSK;FADKETLIQFLR;FAMEQSFSADTGGGGR;GITQNALDYMK;GLAMQHPATQVLIGTDSITSLHK;G…	95	95	95	23.7	572.28	323.31	1980;2989;3260;3839;4117;4379;4677;5260;6099;6363;8290;8981;9164;9859;10074;10441;11279;12586;13355;14423;14620;14806;15801;16229;16768;17051;17763;17865;22635;22768;24087;24768;25059;25308;25637;25859;26206;26259;26626;28604;28637;29016;29898;29974;30445;30741;34862;35255;36167;36191;36769;36796;37594;38879;40354;41665;43153;43180;43332;43578;45007;45304;46059;46905;50567;52005;52902;54398;55040…	Ubr4	E3 ubiquitin-protein ligase UBR4		28.138	28.1783	28.1758	28.3875	28.4816	28.4511	28.0744	28.129	28.2724	28.2995	28.3211	28.5113	28.051	28.0615	28.1795	28.2836	28.3295	28.4455		A2AN08	0.276028	1.2	0.000479813	0.0161922	up	no		A2AN08	0.218681	1.2	0.0026009	0.0478976	up	no		A2AN08	0.255522	1.2
A2APB8	ALPVPHFDTINLPEK;ALPVPHFDTINLPEKK;ARPNTVIFQEPFVPK;AVSGNTPVQPQR;DPQTPILQTK;EVNFMSELR;GIGEPFQGK;HQLEEEQK;IFESGPILPK;ILEDVVGVPEKK;KLEEEEEGSAPATSR;LALAGPGQPVK;LQQLEEVR;MAEVEAWK;MQQEVVELR;NVEVCPFSFDTR;NVTQAEPFSLETDKR;QQEEEQQKEELAR;QSIPSNDCSSLDAK;SLAENPSGSLVQEPFQLATER;SSELPLTVPVSPK;STAEQEAEELEK;STAEQEAEELEKLQQYK;STEEQEIEK;STEEQEIEKR;TEDEQFEFHSR;TFDEAASTYVPIAQQVEAFHK;TVDFHFLTDER;VIPATVPK;VPIKDEEEEKPVVIK	30	30	30	44.7	85.893	50.845	3502;3503;4811;6089;10078;17279;22477;26395;27866;28913;32185;33441;39329;41714;43317;46452;46636;49908;50204;54038;55859;56251;56252;56283;56284;57768;58077;60854;63568;65075	Tpx2	Targeting protein for Xklp2		26.289	26.7123	26.2191	25.1651	25.3494	24.5469	26.6757	26.4761	26.3621	25.6708	25.6967	25.7628	26.7724	26.2925	26.1439	25.4328	24.1053	23.6905		A2APB8	-1.38638	-2.6	0.000840179	0.0219773	down	yes		A2APB8	-0.794554	-1.7	0.0246424	0.152067	down	no		A2APB8	-1.99342	-4
A2APV2	AAAVSLENVLLDVK;EFLNEENK;ELQRGMDLTK;FLPTENEVK;GGHEIILSAFDNFK;IAQDAFDDVVK;LQDTENEAMSK;LQSLDLLLDTK;SIEDLHR;TTPPSVFFPVFVR;VEELEENISHLSEK;VHLQYEFTK	12	8	8	12.1	123.1	8.8679	123;13130;15032;19253;22102;27073;38927;39375;53667;60723;62345;63302	Fmnl2	Formin-like protein 2		22.5712	23.0207	22.9419	23.9276	23.7541	23.9342	22.6215	23.1544	22.9066	23.6563	23.4653	23.2327	22.8866	22.2695	22.8661	23.1117	23.0687	23.1138		A2APV2	1.02736	2	0.000276219	0.0124801	up	yes		A2APV2	0.55729	1.5	0.0160804	0.120427	up	no		A2APV2	0.423987	1.3
A2AQ19	ALVAESHNMR;DPAVQAAILAQLNAK;EWNIVESEK;FNDQDIEEIVK;IDLQVPSSESK;LEFVSNQEFTESEFMK;LTQIQESQVTSHNK;NQQMDPFTR;QIQDQLNELEER;TASDLSEDLFK;VAEITGVVETAK;WCHMPFFAK;YGSGVLPDAPK	13	13	13	21	80.796	22.124	3693;9946;17505;19462;27354;34575;40551;45947;49017;57360;61526;67123;68595	Rtf1	RNA polymerase-associated protein RTF1 homolog		24.5402	24.392	24.6164	24.4639	24.5523	24.2721	24.2637	24.4854	24.342	24.6329	24.5404	24.647	24.0378	24.5487	24.1882	24.5889	24.5326	24.3658		A2AQ19	-0.0867825	-1.1	0.500615	0.72615	down	no		A2AQ19	0.243085	1.2	0.0769356	0.277812	up	no		A2AQ19	0.237515	1.2
A2AQP0	CNGVLEGIR;ELEELSER;SIQELEK;TSAAQSLEELR;TYEDQLSEAK	5	4	3	2.3	221.49	2.0521	6692;14539;53850;60279;61308	Myh7b	Myosin-7B		23.6067	23.3087	24.0889	22.799	23.8069	23.0756	17.4677	22.4166	23.6994	24.1367	23.612	17.4677	17.4677	22.9454	21.0027	23.6583	23.7039	17.4677		A2AQP0	-0.440956	-1.4	0.841084	0.958559	down	no		A2AQP0	0.544229	1.5	0.804644	0.939266	up	no		A2AQP0	1.13803	2.2
A2AR02	DFMVQGGDFSEGNGR;EFLLSMANR;GGESIYGGFFEDESFAVK;ILSCGELIPK;TDAASKPFAEVR;VVFELFSDVCPK	6	6	6	10.1	88.324	16.754	7796;13128;22051;29257;57510;66458	Ppig	Peptidyl-prolyl cis-trans isomerase G		24.4383	24.2602	24.0875	24.1945	24.0679	24.2849	24.3582	23.8688	24.0561	24.3014	24.2305	24.1977	24.197	24.3797	23.7123	24.0422	23.9692	23.8292		A2AR02	-0.0795368	-1.1	0.594646	0.801709	down	no		A2AR02	0.148823	1.1	0.327182	0.601711	up	no		A2AR02	-0.149485	-1.1
A2ARI4	ALEEISLQR;ELGFHSNSISVIPDGAFAGNPLLR;ETTFQGLTSLR;GLSALQSLR;ISSIPDDLCQNQK;LDANHITSVPEDSFEGLVQLR;LVGNFQLK;TLDLSYNDIR;YAYNLPR	9	9	9	11.8	104.15	17.678	3099;14657;16877;23166;30424;33879;40886;59021;67961	Lgr4	Leucine-rich repeat-containing G-protein coupled receptor 4		17.4677	17.4677	17.4677	21.2964	21.7623	21.3824	21.5105	17.4677	17.4677	22.8273	23.0441	21.9206	22.5844	23.3376	23.0648	24.429	24.2319	24.4852		A2ARI4	4.01272	16	0.000411887	0.0149349	up	yes		A2ARI4	3.78207	14	0.000649737	0.0251923	up	yes		A2ARI4	1.38645	2.6
A2ASS6	DALCSIVCEER;DSCTAQLNIK;GEFGIVHR;HAQASYRQPK;INTSAFELNER;ISLQYTGK;KEAPPAK;LILTEGK;NLANLEVSEGDTIK;NTILWVKENK;TLSTQMNITK;TVDTTAEQTSFR;TVTTLSIK;VEAHVYGK;VIAENMAGK;VLDTPGPPQNLK;VTDLSEKTPFFFR;VTEMLEYPDYELDER	18	18	18	0.6	3906.4	7.2782	7059;10421;21473;25365;29615;30350;31544;36347;44989;46288;59417;60869;61201;62269;63362;63907;66014;66050	Ttn	Titin		24.5484	24.9111	24.6093	25.2057	25.0979	24.7319	24.3122	24.8969	24.9231	24.9054	24.9367	25.3459	24.7528	24.4291	25.136	25.1685	24.259	24.7778		A2ASS6	0.322224	1.3	0.250709	0.503906	up	no		A2ASS6	0.351928	1.3	0.212247	0.47265	up	no		A2ASS6	-0.0375202	-1
A2AT37	AFVPAILFK;ALFIVPR;ESLLNNK;EYFTSLTK;KGPPLGGGEGETESADTMPFVMLTR;LLDEQEQEDEEASTGSHLK;NQNAPDNRPEENFFSR;QQPFQNLLK	8	8	8	7.9	147.55	9.8108	1935;3195;16405;17579;31890;36843;45929;50031	Upf2			23.406	23.1966	22.8624	23.5487	23.1576	23.2183	23.3687	23.0642	23.2431	23.62	23.0967	23.2391	22.839	23.2727	23.2714	23.6784	23.3968	23.3133		A2AT37	0.153227	1.1	0.384538	0.633213	up	no		A2AT37	0.0932733	1.1	0.592481	0.809669	up	no		A2AT37	0.335103	1.3
A2AVA0	GAFQQAAQILR;LDYSYDHFLDVVQETPTDVGK;PGHILEGSHLR	3	3	3	1.2	387.45	1.7697	20779;34311;47145	Svep1	Sushi, von Willebrand factor type A, EGF and pentraxin domain-containing protein 1		17.4677	17.4677	17.4677	18.5974	17.4677	17.4677	26.2585	17.4677	19.6563	20.6439	22.6337	17.4677	17.4677	17.4677	27.2232	22.2223	20.4395	22.3646		A2AVA0	0.376593	1.3	0.888635	0.978435	up	no		A2AVA0	-0.879052	-1.8	0.744282	0.905427	down	no		A2AVA0	0.955964	1.9
A2AWA9	DDLLLTDFEGALK;DLDNAEEK;DTGGDGQDSLYK;EMELELAQTK;EQQAQQEDPIER;ESPQDSAITR;GVSDEDTDEEKETLK;GYFSAVPK;ILETWGELLSK;ILYSFATAFR;IMFDYGLR;IQDLEHHLGLALSEVQAAK;ISVSSDSVSTLNSEDFVLVSR;IVGNGSEQQLQK;LEQENDDLAHELVTSK;LFWPFSK;LLDPQTNTEIANYPIYK;NSDMHLLDLESMGK;NSSIIGDYK;QNFEDLHCK;SEVEALR;SGVPEALR;STTENFFLK;TFPAHDYFK;TSKDDLLLTDFEGALK	25	25	22	26	120.8	45.437	7377;8979;10814;15279;16058;16468;24942;25165;28963;29364;29400;29894;30471;30877;34831;35362;36898;46039;46158;49691;52870;53488;56471;58189;60410	Rabgap1	Rab GTPase-activating protein 1		25.5383	25.7446	25.6211	25.8569	25.8493	25.8814	25.7402	25.7727	25.5258	25.9136	25.7088	25.7723	25.9116	25.7671	25.6682	25.9355	26.0806	25.8841		A2AWA9	0.227866	1.2	0.0245053	0.133171	up	no		A2AWA9	0.118651	1.1	0.202445	0.461344	up	no		A2AWA9	0.184415	1.1
A2AWP8	ATAAGQAQNK;GQLEISSLVPLGPK;PAFLEFLK;STAHLPGPLLSVR	4	3	3	3.5	139.99	2.2496	5272;23963;46875;56255	Arhgef10l	Rho guanine nucleotide exchange factor 10-like protein		17.4677	19.9097	17.4677	17.4677	17.4677	17.4677	17.4677	17.4677	17.4677	17.4677	17.4677	17.4677	17.4677	17.4677	17.4677	17.4677	17.4677	17.4677		A2AWP8	-0.814002	-1.8	0.0979293	0.296405	down	no		A2AWP8	0	0	1	1	up	no		A2AWP8	0	0
A2BE28	AMGQVLPDEEQEK;AWDGQSFK;EALQGSAWQVSSEDVR;EIIADDVLEEIPEPQDDDKDEELAVEDDANTK;ELLVSYEEEQFK;FSASQWEAR;FVNLISER;GNEEVASHPEPSSR;HLLQAIK;LGNELPLAVASTADLVR;LIDAAGTLGTDELR;MFSELSTVGSTGIRPTYILR;PFSQFWQPLLR;VQCILEELK;VWNNLSPR	15	15	15	25.5	89.413	79.942	3880;6217;11971;13955;14871;19898;20423;23422;26035;35746;36156;42425;47088;65300;66828	Las1l	Ribosomal biogenesis protein LAS1L		24.9878	24.8217	24.783	24.8254	24.693	24.9423	24.7557	24.849	24.8532	24.7769	24.955	24.5845	24.9428	24.5794	24.7877	24.8597	24.8107	25.0142		A2BE28	-0.043941	-1	0.717959	0.885424	down	no		A2BE28	-0.0471815	-1	0.69828	0.877406	down	no		A2BE28	0.124922	1.1
A2BH40	EEAGGEAAAAAAER;EIGGLTQVNK;EYEVGDPGQR;FPFGISPAQSHR;GGQEDMNLSLQSR;IELLPSR;ITATMDDMLSTR;LSIQDNNVDLILATPPFSR;LVLETLSK;MSYEPNKDPYGSMR;SLSFVPGNDFEMSK;TDEMLHTDQR;TPQSSSPMDQMGK;VDENHSEFTLYESR;VQEFDSGLLHWR	15	15	14	8	242.09	19.337	12575;13929;17567;19604;22202;27691;30521;39821;40961;43471;54627;57563;59973;61990;65328	Arid1a	AT-rich interactive domain-containing protein 1A		23.6212	23.1398	23.8113	24.7203	23.2429	24.1305	23.5497	23.9508	23.6117	23.6371	23.8822	23.8355	22.5377	23.0864	23.9801	23.533	23.6048	23.8082		A2BH40	0.507113	1.4	0.18686	0.427894	up	no		A2BH40	0.080873	1.1	0.826527	0.950289	up	no		A2BH40	0.447294	1.4
A2CG49	DFLNALQSPIEYQR;EFIMAELLQTEK;EGEDLIQQLR;GGPILTFPAR;LESIWQHRK;LFEQDAEK;LSLEEFFNSAVHLLSRLEDLQEMLAR	7	4	3	3	337	2.8194	7778;13100;13323;22181;34898;35084;39852	Kalrn	Kalirin		17.4677	21.0648	17.4677	20.4512	21.6409	17.4677	21.9056	17.4677	17.4677	21.8389	21.3745	21.7565	21.1442	17.4677	17.4677	17.4677	21.6404	17.4677		A2CG49	1.18655	2.3	0.449926	0.687079	up	no		A2CG49	2.70965	6.5	0.101339	0.318536	up	no		A2CG49	0.165406	1.1
A2RSY6	MDANVLMHLR;MLFESIHHGLDDIQPLIK;TDAPLMQFK;TDSYFNPK;TTDDTTIDIYSAQGK;VVVDSEEKEEGDALEDDGTLGDIQVTR	6	6	6	12	80.86	32.159	41878;42819;57522;57700;60600;66722	Trmt1l	TRMT1-like protein		22.6502	21.9524	22.4877	22.9802	22.6768	23.379	21.6475	22.3137	17.4677	22.2988	22.0176	22.4046	21.618	22.2524	22.3269	22.2214	22.8936	22.7918		A2RSY6	0.648591	1.6	0.498703	0.725109	up	no		A2RSY6	1.76402	3.4	0.0837614	0.29093	up	no		A2RSY6	0.569846	1.5
A2RTL5	ALAETGIAVPSYYNPAAVNPMK;GMGLGFTSSMR;NLDAQYEMAR;NTAMDAQEALAR;QQEEVFR;SEDEAGCSSVDEESYK	6	6	6	20.7	43.876	10.353	2941;23336;45008;46227;49912;52557	Rsrc2	Arginine/serine-rich coiled-coil protein 2		22.9771	23.5703	22.9853	23.4443	23.1301	23.0062	23.2828	23.1071	22.995	23.2358	22.9601	23.1704	23.0108	23.1203	22.753	23.5716	23.2947	22.9224		A2RTL5	0.0159426	1	0.925842	0.996126	up	no		A2RTL5	-0.00620873	-1	0.971079	1	down	no		A2RTL5	0.301561	1.2
A3KGB4	DDAEAVTALNR;DSGPSEGNAESSVK;DSLALWTFR;FFDNVINK;FFERPLDLK;FSELKDFEQLVAK;GLIAEEGK;GYGEEGGGGLTGLLVGTLDSVLDSTAK;LFDKETFDNDPVLDDPLQITK;LYVIQTLEETTK;MWLKPEEVLLK;SFGLPEQEK;SLPEHPAFQSDTGISALR;SNEYFVLQR;TLSVFDSNEDITNFVQGK;TVNTEALMTVFHPQNLENLDSK;VDITDLIK	17	17	16	20.4	127.89	60.415	7272;10518;10562;18372;18391;19937;22980;25168;35037;41637;43773;52990;54518;54962;59421;61076;62071	Tbc1d8b	TBC1 domain family member 8B		24.4801	25.2273	25.102	25.2422	25.3962	25.6341	25.0424	25.0081	25.1897	25.3838	25.3723	25.5614	25.2068	25.2484	25.2528	25.4378	25.5639	25.4101		A3KGB4	0.487696	1.4	0.00475767	0.0536782	up	no		A3KGB4	0.359076	1.3	0.0249515	0.152926	up	no		A3KGB4	0.234566	1.2
A6H5Y3	HIVEDTEEAR;IGPYTNFVNIGER;IPLLIGGATTSR;ISGGLSNLSFSFRGMEAIR;LIMAGNYEEALSIAK;QDHYESLK;TLQDEIEAILR	7	7	7	7	139.07	5.5439	25894;28207;29760;30285;36353;48211;59331	Mtr	Methionine synthase		23.2939	23.3452	23.5685	23.2312	23.3882	23.3508	23.4681	23.7937	23.571	23.4482	23.71	23.7657	23.4471	23.5215	23.5519	23.3477	23.4048	23.5791		A6H5Y3	-0.0790993	-1.1	0.353282	0.605263	down	no		A6H5Y3	0.0303337	1	0.717222	0.889127	up	no		A6H5Y3	-0.0629231	-1
A6H5Z3	DQYSETLLK;ETFENYYR;FSEDLHLSSTEVDDMIR;HAAEEEIYTNLNQK;MAEESLETAAEHER;NILDSDNYSPIPVTSEETYKK;NLDNIVLQQPR;SEQDSGILDVEDEEDDEEVPGAQDLVDFSPVYR;STFAVFTHLPGK;SVYDGEEHGR;TLSNSLQNVIK;VNPVTALTLLEK;VVGQFPFQDIELEK	13	13	13	23	94.128	21.523	10334;16671;19930;25303;41699;44817;45034;52798;56299;56884;59398;64882;66490	Exoc6b	Exocyst complex component 6B		23.8038	24.3991	24.1496	24.2386	24.131	24.2867	23.9449	23.922	24.2174	24.1384	23.8485	24.1361	23.9139	24.1283	24.2579	24.2247	24.445	24.4352		A6H5Z3	0.101268	1.1	0.466882	0.699419	up	no		A6H5Z3	0.0129115	1	0.925182	0.988464	up	no		A6H5Z3	0.268283	1.2
A6H6A9	AEENARRLMEQACNIK;DSAQESVITR;FLLETVVR;IIDQSSNVEIASFPIYK;SEVEALR;SGVPEALR;TFPAHDYFK	7	4	4	9.2	92.403	4.4669	1292;10407;19192;28438;52870;53488;58189	Rabgap1l	Rab GTPase-activating protein 1-like		21.0404	20.9994	21.0246	17.4677	21.1103	21.2735	17.4677	20.9032	20.8464	20.9267	17.4677	21.1786	21.411	20.9647	17.4677	20.6273	21.2164	20.6868		A6H6A9	-1.071	-2.1	0.471967	0.702032	down	no		A6H6A9	0.118597	1.1	0.935735	0.992019	up	no		A6H6A9	0.895714	1.9
A6H6E9	SLLSLLQR	1	1	1	1.7	51.532	1.7016	54445	Ttc23l	Tetratricopeptide repeat protein 23-like		22.1224	22.0377	22.554	22.5822	22.214	22.6192	21.9681	22.5722	22.4302	22.7687	22.6785	22.8764	22.1524	22.3735	22.4343	22.1371	22.5855	22.1205		A6H6E9	0.233731	1.2	0.223464	0.474254	up	no		A6H6E9	0.451052	1.4	0.0299969	0.168717	up	no		A6H6E9	-0.0390142	-1
A6H8H2	ALQQAHDVLVK;APITDIAVIIK;ATAADSLFDR;DKPPLTDIGVLYEGK;FMASILK;FYTLLSK;HLQPTPEPQSPTEPPAWGSSIVK;KPQESSAIEMTPIEADYSWQK;KPSLLSEQQQAASALVETIR;LDNILSGPK;LIELDDSQR;NLADEIESYMNLK;NVVHGLAQFR;QLTQLGLLTLVEK;RPSPPPVSVPYLSPLVLR;SCSMELHGEGNQEPGSPAVFAHPLER;SNFLPLLNVEFK;SSPNSSLGSVVNSLSGLK;SVPASNAIAYK;SYLRPITEAPSNK;TDTNSIGPK;TEKVDLDSAEDTR;VDLDSAEDTR;VSVSGPHPLPIEK;VVLESPWPSSTR	25	25	25	17	211.46	42.32	3553;4269;5270;8836;19384;20652;26089;32597;32607;34116;36228;44974;46648;49550;51534;52225;54970;56077;56752;57040;57709;57879;62088;65932;66544	Dennd4c	DENN domain-containing protein 4C		25.2918	25.5393	25.4977	25.607	25.6404	25.728	25.4632	25.4863	25.5035	25.6678	25.7633	25.5779	25.4016	25.3588	25.2466	25.3873	25.4405	25.3		A6H8H2	0.215513	1.2	0.016835	0.109006	up	no		A6H8H2	0.185303	1.1	0.0340373	0.182791	up	no		A6H8H2	0.0402765	1
A6X8Z5	AAPWNSQDTQDLDIVAHTLTGR;ALNISEPFAVSVPLR;ENSLPEIVPPPFHTVLELPDNK;LERASGGPK;LVSLEEAQAR;PVETNFMGLAEGK;TDVYTEQPTPK;VFRPIGDPESEQSAPK	8	8	8	8.3	155.27	6.0312	517;3460;15590;34864;41144;47741;57720;62854	Arhgap31	Rho GTPase-activating protein 31		17.4677	22.0507	22.3892	21.9035	22.9475	22.1049	22.1971	22.4669	22.2934	22.5746	22.0577	23.0545	22.3428	22.0734	22.1447	22.8922	22.8298	22.0967		A6X8Z5	1.68274	3.2	0.0976249	0.295916	up	no		A6X8Z5	0.243166	1.2	0.798311	0.935556	up	no		A6X8Z5	0.419255	1.3
A6X919	HFSHLSTLER;IFGIADDAHIGNLLTSK;IMDLIGIQTK;LTEYPLVINTLK;TEMGLYYSYFK;VMWTPPLR;YSTKPDAVFAGAMPTMASVK	7	7	7	11.8	84.186	13.591	25633;27881;29378;40325;57929;64727;69766	Dpy19l1	Probable C-mannosyltransferase DPY19L1		23.8784	24.098	23.618	24.2208	23.7393	23.8631	23.8349	23.6924	23.787	23.8194	23.8475	23.4946	23.3689	23.211	23.5709	23.5509	23.5926	23.2532		A6X919	0.0762994	1.1	0.630188	0.825603	up	no		A6X919	-0.0509406	-1	0.74714	0.907388	down	no		A6X919	0.0819552	1.1
A8C756	AAILGFTSPVWAVR;ELPLSAEFLK;GAFELAYTGFVK;IASEQSHLISQLFR;LAIPEVWASLAEAK;LLALDTLLER;LQLILNEIQPR;LSTVVAPVIQSSSPEGLIPVDTDSASASR;SFADMEGK;SYVIDYYLPR;VPQVHALNILR	11	11	11	7.4	217.29	8.064	331;14946;20766;27100;33424;36768;39168;40127;52906;57112;65176	Thada	Thyroid adenoma-associated protein homolog		23.1916	22.4852	22.4379	23.0367	22.6504	22.7305	22.806	22.506	22.5039	22.9121	23.0924	23.0554	23.1244	22.9584	23.0225	22.4531	22.8427	22.9331		A8C756	0.100971	1.1	0.605545	0.809159	up	no		A8C756	0.414629	1.3	0.0514961	0.229849	up	no		A8C756	-0.292108	-1.2
A8Y5H7	ALGEEALLR;DSLGAHSITSPGGNNVQLIDK;DYSMVESPLICK;EGESVQGSHVTR;EIIEYYLR;EIMCQSLTWR;GDIVFNIYHSK;IAGVDYVYFVQK;IIEVVEANYPETLGR;LDIDAPR;LWTETIYQSASVFK;QLEEEGITFVPR;RFPTCPLIPMFVDSDTVSEFK;SEDGALHVIER;TAEELENEDLK;TLHIEAHNETFSNR;VDDVLASLQVSSHK;YVLSINEEGLR	18	18	18	31.5	81.215	35.945	3220;10568;11549;13358;13964;14034;21204;26985;28475;34037;41361;49227;51059;52561;57195;59167;61965;70023	Sec14l1			24.4712	24.0889	24.7536	25.8795	25.9066	25.8744	24.4122	24.6953	24.792	25.7564	25.7701	26.0091	22.543	24.0227	24.6386	25.3076	25.5188	25.6775		A8Y5H7	1.44892	2.7	0.00108069	0.0261773	up	yes		A8Y5H7	1.21206	2.3	0.00368149	0.0544967	up	yes		A8Y5H7	1.76654	3.4
B0V2N1	LSQEYESIDPGQQFTWEHSNLEANKPK;SGEGFIDFIGQVHK;TFDPTTAFVVEDLKPNTEYAFR	3	3	3	3.3	211.9	2.786	39976;53209;58087	Ptprs	Receptor-type tyrosine-protein phosphatase S		17.4677	21.2813	17.4677	21.1069	21.5904	21.0993	17.4677	17.4677	17.4677	21.3171	21.4999	17.4677	20.7404	17.4677	17.4677	20.5438	20.8265	20.399		B0V2N1	2.52669	5.8	0.0443194	0.187679	up	yes		B0V2N1	2.62723	6.2	0.0378158	0.193308	up	yes		B0V2N1	2.03117	4.1
B1ARD6	ASHMNDESVCHSNMFDSIR;DAFYFLK;DNPPCSIPQESLNILHEFK;DNVDPDSLK;EELTQVVR;ELFVHGLPGSGK;FQHIIIDEAQNFR;GVYTLNTEEWVR;GYSPQDIAVLFSTDR;IAEFLQQELQK;IVANEAISK;LFQVSPDCLK;LLFSESTSIEFK;LPVFHFCSSK;LVNTGGYTGR;MGQDLETSLR;MMVDVGPEAASNDLSR;MVSYITDK;NADKIAEFLQQELQK;NTFHCETDR;QFDTENAQK;SIILGCPK;SLESNPAFEIFQSK;SWAVDLNLEEK;SWSSSPEDDSTKPR;SYPDLIIYAGEVTLGEK;TEDGNWYEK;VLCLSSQNNNK	28	28	24	34.7	103.99	76.752	5007;6989;9868;9912;12839;14640;19743;25040;25263;26934;30786;35269;37106;38769;41029;42543;43054;43735;43865;46266;48566;53756;54200;56898;56942;57061;57773;63847	Slfn9			25.7927	25.6716	25.8763	26.2961	25.9165	25.5646	25.6517	25.8281	25.9	26.2238	26.3484	26.1547	25.5684	25.8039	25.4852	25.8221	25.7809	25.4501		B1ARD6	0.145563	1.1	0.377243	0.627629	up	no		B1ARD6	0.449049	1.4	0.0160718	0.120427	up	no		B1ARD6	0.0651701	1
B1AUR6	HLSDPDLLIDVNPEQAVEK;PAHPYEALEAQLPSMLVDELR;QDPDLYK	3	3	3	3.8	140.58	3.598	26096;46889;48262	Mms22l	Protein MMS22-like		21.7169	17.4677	17.4677	22.54	21.7271	22.3408	21.931	17.4677	21.953	21.4934	22.4417	22.6652	17.4677	22.2408	17.4677	17.4677	22.0078	17.4677		B1AUR6	3.31857	10	0.0956455	0.2921	up	no		B1AUR6	1.74955	3.4	0.357013	0.624477	up	no		B1AUR6	-0.0776839	-1.1
B1AVH7	ERLAHEAGLR;PLDTVPK;VLQDLLSEK;WATLTELTPSAELK	4	4	4	4.3	104.26	2.4666	16179;47319;64328;67114	Tbc1d2	TBC1 domain family member 2A		22.162	21.3961	17.4677	21.4952	21.703	21.724	17.4677	17.4677	21.8088	21.7551	21.8016	22.4658	17.4677	17.4677	21.7812	22.0207	22.0032	21.9998		B1AVH7	1.29883	2.5	0.394843	0.641764	up	no		B1AVH7	3.09277	8.5	0.0589114	0.246042	up	no		B1AVH7	3.10244	8.6
B1AVZ0	ELQTIIR;GDFMFSADR;ILIQSDEETQR;LLPMNDQIR;LTLLPGHAHSSVLSER;LVVEEGLNQLPYK;SGEAMEQGLR;VLDHAEENNAAMAK	8	8	8	28.7	34.278	13.85	15042;21161;29066;37474;40432;41221;53198;63871	Uprt	Uracil phosphoribosyltransferase homolog		23.5711	24.0008	24.1622	23.8761	24.0637	23.9036	23.708	23.4383	23.7031	23.9909	23.4666	24.0456	24.2411	24.6923	24.0276	24.3483	24.3104	24.2364		B1AVZ0	0.036454	1	0.863967	0.968288	up	no		B1AVZ0	0.217893	1.2	0.316939	0.589356	up	no		B1AVZ0	-0.0219597	-1
B1AWL2	INNAMIFSSYVVEQQEGLNAESQTLR;VTAEDFVHDVEQSADISQNDVEETSR	2	2	2	2.1	282.71	2.8729	29566;65968	Zfp462			17.4677	17.4677	17.4677	17.4677	17.4677	17.4677	17.4677	17.4677	17.4677	20.7969	17.4677	17.4677	17.4677	17.4677	17.4677	17.4677	17.4677	17.4677		B1AWL2	-3.55271e-15	-1	1	1	down	no		B1AWL2	1.10973	2.2	0.0992139	0.31605	up	no		B1AWL2	0	0
B1AY13	AGDLLLR;AGGLSLVVNVMQR;DGIEALSSR;DSIPSEVDYETR;DTFTVEAHSNETIGSVR;EFDYLPPVDSR;EPHGWVVDLVNK;ESNSLFPAGIR;FGELGGFAAIQAK;FGFDWESGR;FLLVGQTMPTSLDEDLTK;FLVTLAQK;FNADQLNHLFVLIQK;FQPALVTTVDALR;GEVLEGSNAYYCEK;GIIELLGSK;GQHDLESDVQQQLFK;IIVNSHSPASSAAISQQDFHPK;IQSGQSSTVIENIHTIIAAAAVK;LAAAVAGPGGLTGLTLVDGR;LDLVGSSQPIK;LEAASSALGGPTLTHAVTR;LGLSESDENCKR;LIEDSTLSK;LLLLAER;LLSLIGR;LLTSSAVHK;LMPTADDDMAR;LQYYVPENFWK;LSL…	53	53	53	25.8	294	116.85	2016;2104;8041;10545;10811;13031;15713;16448;18534;18550;19209;19361;19445;19778;21679;22513;23934;28697;30065;33138;34096;34323;35716;36204;37306;37646;37744;37975;39468;39845;40175;41141;43377;44116;45913;46269;47357;49951;51468;52913;53761;56097;56128;56912;57167;58849;59031;59256;61821;62339;64447;64574;66882	Usp24	Ubiquitin carboxyl-terminal hydrolase 24		27.0009	27.1825	27.1628	27.3421	27.413	27.5042	27.1356	27.083	27.3557	27.3939	27.305	27.6307	27.048	26.5681	27.0957	27.2889	27.0636	27.4471		B1AY13	0.304406	1.2	0.0168666	0.109006	up	no		B1AY13	0.251757	1.2	0.0401297	0.19941	up	no		B1AY13	0.362611	1.3
B1AZA5	ALNSAANNVYQYGR;DISEDLK;GGPAEAPSPR;GVFDASLK;QEALAPWPIIGLGK;QRPEMGTFLR;SSPSSPSPTLGR;TVGPGETPR	8	8	8	9.6	97.356	10.384	3471;8635;22163;24778;48325;50149;56083;60962	Tmem245	Transmembrane protein 245		24.6746	25.1151	24.9597	25.2164	24.7814	24.8683	25.12	25.0334	24.7288	25.9483	24.9904	24.8585	25.1894	24.5891	25.1855	25.297	24.7415	25.2094		B1AZA5	0.0388861	1	0.877778	0.974649	up	no		B1AZA5	0.304997	1.2	0.242638	0.509606	up	no		B1AZA5	0.0946442	1.1
B1AZI6	AAAAVVVPAEWIK;ADQLDYENFR;AEGGYFGQIR;DFQQALYELSYHVIK;DNWLLAK;FVELVHQQK;ILPWYPK;LDPETLESLGLIK;LGLLEALLK;SDISEPDREQK;SFDLLILK;TPATTPEAR;VFSDIIYTVASCTENEASR;YDNLITPVVDSLK	14	14	14	9.6	182.77	14.306	33;1062;1343;7836;9919;20355;29200;34143;35689;52355;52932;59775;62859;68079	Thoc2	THO complex subunit 2		24.7516	24.5751	24.6107	24.859	24.4487	24.7237	24.5602	24.6555	24.547	24.7965	24.7743	24.7339	24.5429	24.6996	24.7106	24.6299	24.7427	24.6455		B1AZI6	0.0313401	1	0.758893	0.91177	up	no		B1AZI6	0.1807	1.1	0.0968636	0.315023	up	no		B1AZI6	0.0216623	1
B1AZP2	ANSWQLVETPEK;DGYWFLK;ENNLSEEVLGK;VLSAVGSAQLLMSQK	4	4	4	4.5	108.04	19.129	4113;8274;15536;64383	Dlgap4	Disks large-associated protein 4		22.7944	22.8268	22.7499	23.1885	23.1867	23.2013	22.6993	22.8465	22.6941	23.3291	23.5333	23.2559	22.5668	22.5312	23.3972	22.9871	22.8092	23.4695		B1AZP2	0.401766	1.3	0.0694745	0.24285	up	no		B1AZP2	0.626159	1.5	0.00948056	0.0912504	up	no		B1AZP2	0.25685	1.2
B2RQC6	AAFALGGLGSGFASTK;AALVLEDGSVLQGR;AIVHAVGQELQVTGPFNLQLIAK;ALKEENIQTLLINPNIATVQTSQGLADK;AMLSTGFK;APHVLVLGSGVYR;AQGLPVTCEVAPHHLFLNR;ASDPGLPAEEPK;ATGYPLAYVAAK;CLGFSDK;DQMSHLFNVAHTLR;EAAAGNIGGQTVR;EELSALVAPAFAHTSQVLIDK;EENIQTLLINPNIATVQTSQGLADK;EHPVVISK;EIEYEVVR;ELSDLESAR;EQGSLLGK;FLSSAAAVSK;GEVAYIDGQVLVPPGYGQDVR;GEVRPELGSR;GIPGLQGVDTR;GQALPQDLLHQAK;GTEPSALPFVDPNAR;GTEPSALPFVDPNARPLAPEVSIK;GTKQEEFESIEE…	81	81	81	48	243.24	323.31	238;433;2795;3333;3899;4257;4556;4882;5429;6653;10258;11583;12830;12863;13764;13904;15068;15930;19317;21668;21687;22566;23872;24490;24491;24562;26321;27249;31017;33036;33059;33145;33364;33464;35334;35555;35966;36914;38522;39843;40031;41506;41705;41757;43750;44312;44828;46208;47308;47676;47932;48085;48363;48428;48892;51245;51546;52720;52957;56633;58799;59162;60521;60977;62531;62804;63409;63576;640…	Cad	CAD protein;Glutamine-dependent carbamoyl-phosphate synthase;Aspartate carbamoyltransferase;Dihydroorotase		29.0387	28.8978	29.0327	29.2995	29.2567	29.1868	29.1734	29.0036	29.043	29.4614	29.4469	29.3457	29.2259	29.12	29.0144	29.2669	29.3483	29.092		B2RQC6	0.257906	1.2	0.00386297	0.0473887	up	no		B2RQC6	0.344659	1.3	0.000493021	0.0219142	up	no		B2RQC6	0.115614	1.1
B2RR83	APEPPPALIVR;AVASVSEEYDLLDDGGDAVFSQLTEK;FSDFLLTK;IGQTIGYQIR;LAAIAVAER;LDEWLNFK;LEPEAASLLLQLR;NLEISQQK;SQDWGSAGLGGVFK;STADTEFADGSTTGER;TLMAGDSTLSTVTHVIVDEVHER	11	11	11	10.1	161.09	8.6613	4203;5694;19912;28225;33169;33962;34789;45064;55490;56250;59268	Ythdc2	Probable ATP-dependent RNA helicase YTHDC2		22.8429	23.1871	22.7664	23.2095	23.3838	22.6549	24.6215	22.7678	23.2613	23.346	22.3782	22.678	23.1656	23.1345	22.0927	22.6793	22.1476	23.3928		B2RR83	0.150595	1.1	0.743259	0.900775	up	no		B2RR83	-0.749439	-1.7	0.122763	0.351762	down	no		B2RR83	-0.0577133	-1
B2RRE7	AEDFDHVSR;AVAEQVLHSQSR;DFVIYQEPNVSPSHVTENNFPEK;ECDSVSAVDEFPDAR;EREPGSAEPEPK;ESYYFGLSPEER;FFFNLGVK;KADIDLASGSSAVEGK;LLYEIQNR;LSNADIHGVHSENGLVLSEELGK;MEAAVGAPDGVDQGGVGPLEDETPMDAYLR;NVEYEIWLK;QNIVLPPDDKGELDLPLENLDLSK;SLNPAVYR;STAATDVNGFKPSGSENPK;TAADVVSPGANSVDR;VEGAHSLSAASVSSK	17	17	17	23.3	123.05	50.91	1217;5652;7900;12234;16168;16592;18400;31300;37821;39902;42049;46455;49706;54490;56249;57132;62388	Otud4	OTU domain-containing protein 4		25.436	25.3324	25.2881	25.2874	25.2321	25.3358	25.204	25.1774	25.1667	25.1839	25.1021	25.2497	24.9296	24.7783	24.8904	25.0682	24.8297	24.9599		B2RRE7	-0.0671237	-1	0.298937	0.552995	down	no		B2RRE7	-0.00410798	-1	0.948009	0.996164	down	no		B2RRE7	0.0865324	1.1
B2RS91	DFEQLINIILR;DLISIFDK;FGGTVTEVLLK;FIPLITVK;ISLYFPTLR;IVLSQLNPLK;LQDPNNPAIIR;QDIEDAEEK	8	8	8	11.7	74.517	6.8196	7697;9194;18579;18903;30355;30930;38922;48215	Rrn3	RNA polymerase I-specific transcription initiation factor RRN3		23.9523	23.5504	23.4207	22.4107	22.5615	22.0747	23.75	23.458	23.6193	22.7997	22.8705	22.7638	23.1292	23.0764	23.1294	22.5371	22.1361	22.429		B2RS91	-1.29218	-2.4	1.52188e-06	0.000591433	down	yes		B2RS91	-0.797773	-1.7	0.000131797	0.015067	down	no		B2RS91	-0.74428	-1.7
B2RUR8	ALYALMEK;EQAVIPLTDSEHK;ESGLVYTEDEWQK;ESGLVYTEDEWQKEWNELIK;GPKPGGLGSGSGISSGTETLEK;IAMQGEGK;KPEPDGGEDQPSDSPAEPK;LLPLHFAVDPGK;NWDVSAALSDFEQLR;PGGLGSGSGISSGTETLEK;QDDVIQEK;YIFVGTLK;YLADAEER;YSQEVMQSLSTMR	14	14	12	18.3	91.982	18.729	3757;15854;16331;16332;23673;27034;32531;37468;46672;47133;48182;68739;68876;69742	Otud7b	OTU domain-containing protein 7B		23.6718	23.2623	22.8962	23.4556	23.2638	23.9852	23.2891	23.6987	23.5563	23.6176	23.8047	23.7619	23.0661	23.1127	23.1051	23.5943	23.2258	23.699		B2RUR8	0.29147	1.2	0.213406	0.462239	up	no		B2RUR8	0.21339	1.2	0.354393	0.622379	up	no		B2RUR8	0.411748	1.3
B2RWS6	AENVVEPGPPSAK;DAFLTLAR;HDCPVCLPLK;LVQAIFPTPDPAALK;MEVDKPEPADAQPEDTK;QALMPTLEALYR;QDPESLPFR	7	2	2	3.5	263.3	2.5756	1515;6977;25414;41079;42332;48007;48263	Ep300	Histone acetyltransferase p300		17.4677	21.1633	21.2077	21.4106	17.4677	17.4677	17.4677	17.4677	17.4677	21.556	21.4523	17.4677	17.4677	17.4677	21.122	21.5473	17.4677	21.1543		B2RWS6	-1.16426	-2.2	0.510262	0.734908	down	no		B2RWS6	2.691	6.5	0.144234	0.384836	up	no		B2RWS6	1.37064	2.6
B2RX14	ATEVTSDLVDEDNLPSQELYYVFDK;EIIENLAK;EQGITDDDLR;FYTEEFDFK;IAIEDPFSVK;KPPVIPVLQEIFDGK;LFGTPFYPLIGR;MLATYAAIDPR;SPLEPENVPSLLLK;VLTDGELAPNDR	10	10	9	7.7	184.65	15.665	5384;13961;15920;20647;26996;32594;35134;42767;55264;64446	Zcchc11	Terminal uridylyltransferase 4		22.2615	23.057	22.7525	23.1661	23.0735	22.8804	22.44	22.9924	22.158	23.4521	23.1982	23.5571	22.7674	22.9601	22.7963	22.8824	23.5664	22.9481		B2RX14	0.349662	1.3	0.131104	0.347429	up	no		B2RX14	0.872327	1.8	0.00183945	0.0413355	up	no		B2RX14	0.290994	1.2
B2RXC1	AGILAIQLK;ASEVLENLTQGK;FIPTSIFVKPQGR;FPNFTNQLLR;IAFFSELK;IAYNLVHELR;IGSAELAFEHAAWMAK;LGLTAIQTQNPGFYYQQAAYYAQER;LTAGLKPGQDANLTQK;NLMNVLMNESPDPEPDCDVLAVK;QFQAFGDLFDEAIK;QGILSFDLSDPEKEK;THVTLHGAELCDESYPALLTDIPVGDLHPGEQLEK;TSYEWYIPK;VLPGDHEYPK	15	15	15	19.9	128.39	28.162	2127;4923;18908;19639;26967;27172;28231;35720;40217;45224;48619;48715;58637;60574;64284	Trappc11	Trafficking protein particle complex subunit 11		24.7071	25.2175	25.5194	25.0805	25.3912	25.5251	24.9968	25.1899	25.5042	25.2176	25.0708	25.1431	24.5866	25.0508	25.4796	25.1393	25.3609	25.5659		B2RXC1	0.18425	1.1	0.230122	0.481101	up	no		B2RXC1	-0.0864756	-1.1	0.563101	0.786128	down	no		B2RXC1	0.316398	1.2
B2RXR6	LLLETADNPEVVDVK;LLSSGFEIDTPDTFGR;TNTGFEESDGGALK	3	3	3	4.5	107.38	4.1067	37282;37676;59717	Ankrd44	Serine/threonine-protein phosphatase 6 regulatory ankyrin repeat subunit B		17.4677	21.4481	21.2489	21.2176	17.4677	21.5678	17.4677	21.0136	17.4677	21.1007	21.0871	21.3261	17.4677	17.4677	21.1229	21.2599	21.384	17.4677		B2RXR6	0.0294466	1	0.9863	1	up	no		B2RXR6	2.52167	5.7	0.160903	0.408651	up	no		B2RXR6	1.3511	2.6
B2RXS4	AEETGHWLWSR;AHMEDNCPQFLAPDPLVIPMNHETEVTFQGK;AHTDSLNTLVALHQLYQYTQK;AITEIYLTR;AMTLEEAEAFVGAER;DGATLILSK;DGDKDVMITGK;DGLVATAVLHR;DSAGEPLYK;DTAHNLPEFIVK;EAFEAYSDHTTFK;EAMSLVENLPCISCASNR;EASPNPEEGIIR;EFTDLMIEMEDQTNDVHEAGIPTLDYK;FWVNILK;GPVDAVQK;HALLEEENR;IIDQVYR;INTLMHYNVR;ITVAGQNCAFEPR;LEYYTDIMR;LFYEDGSGEK;LGHSPPHVQFTYQQPQPLSVEPR;LQQIAAALENK;MVEDYYK;QMVQVSDQDMNTHLAEISR;SFVASNDER;VATVGLVTSTRPDGER;VFFL…	36	36	36	26.1	206.23	140.7	1301;2427;2468;2763;3944;7947;7956;8086;10396;10751;11788;12005;12112;13213;20537;23838;25352;28439;29613;30734;35003;35364;35613;39322;43606;49668;53119;61813;62733;63228;64246;66149;66819;66949;68350;70134	Plxnb2	Plexin-B2		26.7133	26.9172	26.6457	27.094	27.0962	27.0168	26.9899	26.9369	26.9315	27.398	27.2391	27.1841	27.1567	26.9968	27.0332	27.454	27.3206	27.369		B2RXS4	0.310252	1.2	0.00156525	0.0304528	up	no		B2RXS4	0.320994	1.2	0.00122756	0.0347528	up	no		B2RXS4	0.318993	1.2
B2RY04	EKLYQEIISYFDKGK;ELAETYESK;LLTQFPNAEK;MGFPEIILPGDVR;QLIMSPLITSHVIGENEPLTSVLNK;VFDYEGLGSLLK;YLPSIINDVK	7	6	6	5	214.43	7.0397	14290;14386;37731;42482;49331;62695;69091	Dock5	Dedicator of cytokinesis protein 5		22.7539	22.0432	22.687	22.5906	22.7058	23.0902	22.9118	22.5909	22.6283	22.3696	23.089	22.7635	22.6445	22.6427	22.4403	22.2591	22.3249	22.1733		B2RY04	0.300867	1.2	0.20391	0.450509	up	no		B2RY04	0.0303435	1	0.894123	0.977439	up	no		B2RY04	-0.323404	-1.3
B2RY56	ANGNARPETVTNDDEEALDEETK;AQLDEWK;DREEDEEDAYER;DREEDEEDAYERR;EDINAIEMEEDKR;EKEAAYQER;EYSSELNAPSQESDSHPR;FEDEDSDDVPR;FPVAPLIPYPLITK;GAIEVLIR;KLPVDSVFNKFEDEDSDDVPR;KLVPLDYGEDDKNATK;LGASNSPGQPNSVK;LKEFLEDYDDDRDDPK;LKENDENCGPTTTVFVGNISEK;LLAEGHPDPDAELQR;LLHDLQIGEK;LLIYETEAK;LPVDSVFNKFEDEDSDDVPR;LQAFGFCEYKEPESTLR;LVPLDYGEDDKNATK;RFPVAPLIPYPLITK	22	22	22	29.4	99.551	77.132	4038;4589;10358;10359;12394;14212;17684;18184;19666;20825;32334;32392;35412;36611;36621;36745;37190;37243;38760;38838;41054;51060	Rbm25	RNA-binding protein 25		27.1544	27.2629	27.3896	27.4181	27.4868	27.3423	27.3624	27.4525	27.2004	27.492	27.5194	27.3353	27.0417	27.2063	27.057	27.3092	27.2798	27.1105		B2RY56	0.146753	1.1	0.100099	0.298061	up	no		B2RY56	0.110464	1.1	0.203775	0.46341	up	no		B2RY56	0.13149	1.1
B7ZMP1	AMLFVPR;APIDEAFLYAK;FTAPQAELYEAVLEIQR;GADILAYPPVVAGGNR;IEDDVVVTQDSPLILSADCPK;SLPLQPGMVITVEPGIYIPEDDRDAPEK;SVQQLIQR	7	7	7	21.3	56.677	14.557	3892;4258;20152;20718;27495;54537;56784	Xpnpep3	Probable Xaa-Pro aminopeptidase 3		22.5553	22.6945	22.85	23.399	23.217	23.2279	22.9297	22.9002	22.9372	23.0787	23.6213	23.0049	23.1368	23.2764	23.0073	23.0438	23.181	22.5852		B7ZMP1	0.581336	1.5	0.00366054	0.0461268	up	no		B7ZMP1	0.312605	1.2	0.0739604	0.2721	up	no		B7ZMP1	-0.203466	-1.2
B8ZXI1	LQEESEVLQK;RPVGGFLLDGFQGDPAVTETR;YQEDFDPLVR	3	3	3	9.9	46.288	7.7161	38970;51544;69480	Qtrtd1	Queuine tRNA-ribosyltransferase subunit QTRTD1		23.2241	22.6543	22.6271	22.5946	22.2711	22.6488	22.8894	22.7437	22.7611	22.2177	23.0952	22.3706	20.9474	23.2251	22.7987	22.8862	22.6847	23.0972		B8ZXI1	-0.330331	-1.3	0.486383	0.713306	down	no		B8ZXI1	-0.236943	-1.2	0.615632	0.826233	down	no		B8ZXI1	0.565661	1.5
B9EJ80	AGIEDIETLENLSLDQHSK;DLDSEFEDLASDVR;DLPSESSAPTK;DVFLGDTVPFIK;LLEGLSLR;LQNEIDQELEHNNSLVR;LSEPGTDLVEPSPK;SVDQGEDVAAGK;VLLPPPPADKPAEK	9	9	9	10.5	127.74	17.761	2121;8985;9392;11089;36996;39229;39705;56567;64209	Pdzd8			23.2488	23.6993	23.3286	23.8433	23.5531	23.8565	23.5622	23.4162	23.5133	23.8805	23.5735	23.3525	24.0469	23.5407	23.5547	23.9653	23.7465	23.7405		B9EJ80	0.325394	1.3	0.064493	0.232882	up	no		B9EJ80	0.104916	1.1	0.52152	0.759322	up	no		B9EJ80	0.103314	1.1
B9EJ86	ANNLHSGDNFQLNDSEIER;CWMDALELALKCSSLLK;DLPQPSLSPASLHSQGFER;FSDTRPWDPLNDMIQFEK;GIDLGDIQSSIESIK;KPYNPILGETFR;LFELDPLTGEWHYK;LYNGSEK;SLIWTLLK;VVLPTFILEPR;YVLEEAQR	11	11	10	16.6	101.27	15.506	4081;6856;9389;19923;22431;32644;35075;41527;54356;66568;70007	Osbpl8	Oxysterol-binding protein		24.0226	24.2523	24.1366	24.3102	24.0992	24.5492	24.4564	24.1464	24.1441	23.8777	24.0503	24.0377	24.3339	24.119	24.2539	23.713	23.5162	23.9241		B9EJ86	0.182368	1.1	0.191901	0.435682	up	no		B9EJ86	-0.260382	-1.2	0.0725762	0.269756	down	no		B9EJ86	-0.517877	-1.4
B9EJR8	AALLDPFAAVR;AAPAEAEVAAAPGLTEAAEAAELTR;ALAAHLLDLGLR;DTVDSQGQFR;EGSVLFPDVLVR;IINMFLK;LDDVSNDVR;LFDDVPQVR;LLPGLETESK;MAAASALLTWLK;QVQEAQETLMPQVLATLEDDSQTTR;SAYQSSVQFLYR;TMDTLAEVEDIPSSQDLYR	13	13	13	20.3	93.85	19.639	391;485;2920;10957;13609;28577;33928;35028;37462;41662;50612;52163;59536	Dnaaf5	Dynein assembly factor 5, axonemal		21.3429	23.0096	22.0054	24.0377	23.2572	23.6957	23.0699	23.1742	23.5575	23.5622	23.4478	24.3538	22.5223	23.019	23.1511	23.9372	24.018	23.9004		B9EJR8	1.54423	2.9	0.00132409	0.0277349	up	yes		B9EJR8	0.520727	1.4	0.17836	0.431505	up	no		B9EJR8	1.05443	2.1
B9EKI3	ALLEEAYDNLKDEMFR;GYALVPIIVSPSTPK;IDSFSVQSLDSR;LTNQNDELEEK;SSLQESSSPGQSR;SWFNASQLSSFAK;TVVDESENFFSAFLSPSDAHTIQK;YNTILQMYGEK	8	8	8	10.5	121.8	9.7021	3361;25115;27413;40475;56030;56915;61207;69344	Tmf1	TATA element modulatory factor		17.4677	21.5981	21.1383	21.9941	21.8939	21.8196	21.7788	21.7608	21.8239	21.8235	21.9935	21.7589	21.7984	21.5191	21.7967	21.7411	21.373	21.0705		B9EKI3	1.83447	3.6	0.0347395	0.163288	up	yes		B9EKI3	0.0707787	1.1	0.927553	0.989885	up	no		B9EKI3	-0.309866	-1.2
C0HKD9;C0HKD8	AKEQEAEPEEQEEDSSSDPR;DFSAPTLEDHFNK;ELEQEAK;EQEAEPEEQEEDSSSDPR;GAFFMDEDEEVYKR;ISEDVEER;QPPIQSTAGAVPVR;YTHLVDQDTTSFDSAWGQESAQNTK	8	7	7	23	51.954	76.449	2856;7844;14583;15875;20767;30218;49849;69840				24.9971	25.1023	25.1672	25.1466	25.171	25.1498	25.256	25.1894	25.0624	25.3452	25.383	25.2795	25.0999	24.9058	24.8478	25.46	25.0365	25.1262		C0HKD9;C0HKD8	0.0669415	1	0.514635	0.73768	up	no		C0HKD9;C0HKD8	0.166651	1.1	0.121764	0.350545	up	no		C0HKD9;C0HKD8	0.256387	1.2
C0HKE9;C0HKE8;C0HKE7;C0HKE6;C0HKE5;C0HKE4;C0HKE3;C0HKE2;C0HKE1;Q8CGP6;Q8CGP5;Q8BFU2;Q8CGP7	AGLQFPVGR;HLQLAIR;HLQLAIRNDEELNK;KGNYSER;KTESHHK;NDEELNK;NDEELNKLLGR;VGAGAPVYLAAVLEYLTAEILELAGNAAR;VTIAQGGVLPNIQAVLLPK	9	2	1	68.5	14.135	5.6483	2166;26085;26087;31879;32851;44082;44085;62927;66111	Hist1h2ah;Hist1h2af;Hist3h2a;Hist1h2ak	Histone H2A type 1-H;Histone H2A type 1-F;Histone H2A type 3;Histone H2A type 1-K		25.2742	23.9513	24.027	25.5847	24.7677	17.4677	24.5946	17.4677	25.4434	24.7929	24.0842	25.0436	17.4677	17.4677	17.4677	24.0535	25.2803	25.6382		C0HKE9;C0HKE8;C0HKE7;C0HKE6;C0HKE5;C0HKE4;C0HKE3;C0HKE2;C0HKE1;Q8CGP6;Q8CGP5;Q8BFU2;Q8CGP7	-1.8108	-3.5	0.414643	0.656376	down	no		C0HKE9;C0HKE8;C0HKE7;C0HKE6;C0HKE5;C0HKE4;C0HKE3;C0HKE2;C0HKE1;Q8CGP6;Q8CGP5;Q8BFU2;Q8CGP7	2.13831	4.4	0.338336	0.609671	up	no		C0HKE9;C0HKE8;C0HKE7;C0HKE6;C0HKE5;C0HKE4;C0HKE3;C0HKE2;C0HKE1;Q8CGP6;Q8CGP5;Q8BFU2;Q8CGP7	7.523	180
C0HKG6;C0HKG5	FGIKPSINYYQLADFK;HGTCAAQVDALNSEK;IYWPDVIHR;PSINYYQLADFK;QIDLNSVLQK	5	5	5	19.3	29.608	14.224	18594;25761;31269;47603;48904				22.5056	17.4677	22.2468	23.6495	23.0073	23.1262	22.5863	23.1159	23.1821	23.121	23.2405	23.1954	22.5916	23.1724	23.2989	22.701	23.253	23.0311		C0HKG6;C0HKG5	2.52102	5.7	0.0230239	0.129173	up	yes		C0HKG6;C0HKG5	0.224218	1.2	0.818452	0.945179	up	no		C0HKG6;C0HKG5	-0.025921	-1
D2EAC2	GITQALNLVDSLSLK;PGSHLGTSTLQR	2	2	2	4	109.15	1.8223	22634;47207	Zbed6	Zinc finger BED domain-containing protein 6		22.0158	17.4677	21.2884	17.4677	17.4677	21.3543	17.4677	19.8536	20.2397	21.2139	17.4677	21.3369	20.7204	21.1967	17.4677	21.0034	21.2083	21.6324		D2EAC2	-1.49405	-2.8	0.350863	0.602819	down	no		D2EAC2	0.819202	1.8	0.603772	0.816868	up	no		D2EAC2	1.48643	2.8
D3YXG0	GVEILDEGR;ILALTSAQMSDAGR;ILETSLK;LQISIAEK;PLTSSDR	5	5	5	0.8	611.55	2.0035	24766;28807;28959;39138;47422	Hmcn1			28.979	17.4677	25.4737	17.4677	24.7546	25.0934	17.4677	17.4677	17.4677	24.6508	25.3797	26.8212	17.4677	26.4205	17.4677	17.4677	25.4119	25.7218		D3YXG0	-1.53489	-2.9	0.657197	0.845881	down	no		D3YXG0	8.14956	280	0.0340962	0.182928	up	yes		D3YXG0	2.41518	5.3
D3YXK2	AETLSGLGDASAAGAAAVSSAASETGTR;AIEDEGGNPDEIEVTSECNK;AIEDEGGNPDEIEVTSECNKK;APTAALSPEPQDSK;APTAALSPEPQDSKEDVKK;AWQGTADGGMMER;CQWSEADAPLAVVK;DADDQKPGPSER;DDAYWPEAK;DGWGYGSNK;DGWGYGSNKR;EPADAPGGGTGMDREPVGLEEPVEQSSTAAQLPEATSQELVR;EPVGLEEPVEQSSTAAQLPEATSQELVR;FAFDACNDVPAPPK;FHDFDHR;ILDILGETCK;LQAQWER;MHVEQER;MSSVEEDSDTK;MSSVEEDSDTKR;NFWVSGLSSTTR;RDDAYWPEAK;REPADAPGGGTGMDREPVGLEEPVEQSSTAAQLPEATSQELVR;SEPV…	29	29	21	30.9	105.1	285.86	1626;2533;2534;4381;4382;6255;6752;6919;7279;8252;8253;15651;15806;17809;18734;28871;38866;42604;43444;43445;44499;50891;51002;52791;52792;53946;56874;68676;69418	Safb	Scaffold attachment factor B1		26.6055	26.524	26.7142	26.8332	26.9394	26.7779	26.7074	26.6573	26.469	27.0846	26.8259	26.8707	26.4409	26.614	26.4113	26.942	26.7969	26.824		D3YXK2	0.235598	1.2	0.0276636	0.142408	up	no		D3YXK2	0.315811	1.2	0.00591809	0.0674046	up	no		D3YXK2	0.365573	1.3
D3YYU8	DGEEVVESPALLLEK;DGMALDEVWDSSHFK;DSGEFECR;EDAGEITFSLGNSR;ESPPQDPDENPKPVLEPLK;FLTGPQSQWVLR;FTRPLQDVEGR;GASDEGASLTLR;GGQQLVASER;HSPPGPPVMVEMFK;IPTAWFR;KYEQIEEGAVR;LILPEAQVR;LILQAVK;LQALGTR;LSFPEDGAEHGLLLSGALPTDAGVYVCR;NSAGQTLSAVQLHVK;SLDLQFGAPGHVELR;TLTLPHAQPEDAGEYVCETR;TVANVTVK;VDFPATWYK;VEESESLIVK;VLLTWKPPEPPPETSFIYR;VSLTFTTSER;VVSGAEAELK;YEQIEEGAVR	26	26	26	17.5	197.93	36.174	7980;8092;10503;12275;16467;19331;20260;20940;22206;26522;29820;33089;36333;36341;38850;39742;46025;54116;59447;60831;62008;62355;64226;65793;66659;68269	Obsl1	Obscurin-like protein 1		25.0706	25.4002	24.9491	25.4369	25.6263	25.3027	25.6364	25.1362	25.2082	25.5752	25.4753	25.3634	25.3712	25.5778	25.2945	25.4642	25.5572	25.0853		D3YYU8	0.315368	1.2	0.0356365	0.165036	up	no		D3YYU8	0.144374	1.1	0.296786	0.570429	up	no		D3YYU8	-0.0456308	-1
D3YZP9	AELEQHLEQEQEFQVNK;AEQEEEFISNTLFK;DISMEIDSPENMMR;EKETLAVNYEKEEEFLTNELSR;EKIDLENTLEQEQEALVNR;ETLAVNYEKEEEFLTNELSR;IDLENTLEQEQEALVNR;IELETYK;KLENDTISK;KLMQLQHEK;LASLQQENK;LDQPVSAPPSPR;LEELTNR;MAQYLEEER;PISPGLSYASHTVGFTPPTSLTR;QLSESESSLEMDDER;SGGIVISPFR;YFNEMSAQGLRPR	18	18	18	44.6	52.938	61.468	1434;1540;8642;14251;14271;16746;27340;27682;32223;32308;33672;34197;34512;41806;47283;49510;53283;68385	Ccdc6	Coiled-coil domain-containing protein 6		25.3409	25.5637	25.4315	25.6037	26.0552	25.6828	25.4675	25.474	25.4051	25.9221	25.8698	25.9827	25.7745	25.9102	25.722	26.0116	26.2621	25.9963		D3YZP9	0.335182	1.3	0.00386199	0.0473887	up	no		D3YZP9	0.476023	1.4	0.000304373	0.0182858	up	no		D3YZP9	0.287762	1.2
D3Z4S3	DHPHTAAYLR;EEVSQYLK;ELAETLQQK;VVLEAADETTLK	4	4	4	27.9	16.037	6.7718	8326;12978;14385;66537	Ptrhd1	Putative peptidyl-tRNA hydrolase PTRHD1		23.5713	23.4778	23.3189	22.8889	23.6698	23.5039	22.5486	23.2171	23.4633	23.2697	23.1961	23.3251	23.0862	22.4601	23.013	23.6512	23.3639	23.7215		D3Z4S3	-0.101808	-1.1	0.687479	0.867601	down	no		D3Z4S3	0.187328	1.1	0.463161	0.716022	up	no		D3Z4S3	0.72575	1.7
D3Z7P3	AKGPGAGGLSSSPSEILQELGK;DSPGETDAFGNSEGK;DSPGETDAFGNSEGKEMVAAGDNK;EMVAAGDNK;FALSAMDMEQR;FDYVMQFLNK;FSPDLWGVSVCTVDGQR;FVIPDFMSFTSHIDELYESAK;GGTPPQQQQQQQQQPGASPPAAPGPK;GPGAGGLSSSPSEILQELGK;HSIGDTK;ILQEYQVQYTPQGDSDDGK;ILQEYQVQYTPQGDSDDGKGNQTVHK;LFLNEDDKPHNPMVNAGAIVVTSLIK;LTLQTTSDGVMLDK;LTLQTTSDGVMLDKDLFK;LTLQTTSDGVMLDKDLFKK;MAGNEYVGFSNATFQSER;NFAIGYYLK;QGVNNAEKFDYVMQFLNK;TALHVAAAEGHVEVVK;VADYIPQLAK;VL…	25	25	25	46.3	73.963	276.1	2872;10630;10631;15391;17861;18166;20045;20393;22253;23623;26489;29225;29226;35187;40443;40444;40445;41732;44353;48817;57276;61497;64419;67514;67877	Gls	Glutaminase kidney isoform, mitochondrial		28.4736	28.7927	28.7882	28.1783	28.619	28.7822	28.5118	28.8407	28.6524	28.2151	28.6204	28.3951	28.6918	28.6775	28.8783	28.6617	28.6162	28.6736		D3Z7P3	-0.158376	-1.1	0.203571	0.450468	down	no		D3Z7P3	-0.258125	-1.2	0.0497488	0.225851	down	no		D3Z7P3	-0.0987029	-1.1
E2JF22	DIFNTTR;DVIQDPPEDLK;ELELEEELYAK;EQVGTGASGEQAGTK;ETPREDEEHELELDHLEPEPQAR;GFALYNAANLK;GGTVEYTNEK;GPVDPANWFGVR;GTAVMETEHEEGEGK;LDQDLLSCLK;LESQSETGTGHPK;LVPFLVELR;MAGINTDHLEPLR;NFVDLPNYSSPNALVLNTK;QLQPDEEEDYLGVR;SVVGVVNQPIDVTVTLK;VPAALLEVTVADTEPTQTQTLLR;YLLTQELLR	18	18	18	9.5	292	31.401	8446;11125;14561;16120;16822;21728;22257;23839;24444;34176;34914;41044;41730;44485;49488;56859;64957;69058	Piezo1	Piezo-type mechanosensitive ion channel component 1		24.5388	24.2514	24.0619	24.6692	24.3997	24.5553	24.2399	23.8639	24.4278	24.3979	24.1791	24.1622	24.3477	24.4579	24.5298	24.0953	24.3378	24.3926		E2JF22	0.25737	1.2	0.121114	0.332761	up	no		E2JF22	0.0691702	1	0.660488	0.854446	up	no		E2JF22	-0.169842	-1.1
E9PV24	NNSPYEIENGVVWVPFR;VELEDWAGK	2	2	2	3.3	87.428	4.0129	45615;62442	Fga	Fibrinogen alpha chain;Fibrinopeptide A;Fibrinogen alpha chain		17.4677	23.5453	17.4677	20.3805	20.5446	17.4677	22.7263	23.1723	22.5688	20.8466	21.2452	17.4677	17.4677	23.4497	22.6986	22.1203	22.1508	23.1255		E9PV24	-0.0292975	-1	0.985757	1	down	no		E9PV24	-2.96932	-7.8	0.0914538	0.305429	down	no		E9PV24	1.2602	2.4
E9PVA8	AADTQVSETLK;AADTQVSETLKR;AALLETLSLLLGK;AASQGTQVPTVTEGVAAALLLSK;AIITALGVDR;ALADENEFVR;ALQAAIQQLAEAQPEATAK;ASLLDPVPEVR;ASPDTPPER;AVEDPGIR;AVMSNLSAHGVK;AYSDQAIVNLLK;CGLALALNK;CMLDAALATLNAHGK;DAPNDASYDAVR;DAVLFFSESLVPTAR;DLAPYLPSVTPGLK;DLILPTIQK;DLPEGAVK;DTMLQALR;EDAGGMIQR;EEFSIMQTPAGELFDK;EEVQLTSK;EGVLTGSPEQK;EGVLTGSPEQKEEAAK;EILSELGR;EMDAVSQHK;ENVNSLLPVFEEFLK;EPRPPLEPQTIKPILK;FDKEDEIRK;FMSHSEFK;FTT…	110	110	110	47.5	293.02	323.31	166;167;394;609;2634;2924;3505;5045;5107;5767;6010;6393;6586;6679;7113;7194;8924;9184;9362;10867;12278;12694;12974;13645;13646;14022;15255;15625;15771;18062;19428;20273;20395;20705;21323;21516;21589;22938;23332;24992;25381;25952;25995;27371;28517;28894;29176;29740;30728;31045;32136;33212;33524;33872;35898;36126;37247;37677;37752;37862;37900;37968;37986;37987;39762;40044;40131;40323;40395;40567;40…	Gcn1l1			29.3058	29.2248	29.1703	29.313	29.2485	29.209	29.2824	29.1572	29.2158	29.29	29.2227	29.2068	29.3373	29.3566	29.2526	29.3027	29.3574	29.2429		E9PVA8	0.0232316	1	0.66856	0.854826	up	no		E9PVA8	0.0213766	1	0.693434	0.874915	up	no		E9PVA8	-0.0144938	-1
E9PVX6	AIMEIPK;APGTPAPVQEENDCTAYMETPK;APGTPAPVQEENDSTAFMETPK;AQALELAGLK;AQPLEDLDGFQELFQTPAGANDSVTVEESAK;AQPLEDLDGFQELFQTPAGASDSVTVEESAK;ASSAHLVTIK;CKESGELSEGSEK;DAGTPAPMQEENGTTAIMETPK;DGVQPLEVLGDSK;DHATLQSK;DITGFQDSFQIPDHANGPLVVVK;DSFCADPDGEGQDTK;DSVTVDNLAK;EDPSILEK;EDPSILGK;EDPSTLGK;EELLESEEHLQLGEGVDTFQVSTNK;EFSILEK;EGHSPLSK;EITQISDHSEK;ELSILEK;ENPVTPDQNSR;EPISDNQGMEEFK;EPVGDSINVEEVKK;EQEAILYNFSSTNPTQV…	123	123	123	53.3	350.86	323.31	2674;4251;4252;4443;4655;4656;5153;6635;7018;8240;8284;8670;10482;10725;12483;12484;12485;12808;13193;13410;14134;15085;15562;15725;15805;15878;16326;16538;16781;16835;17995;19036;22149;22740;23164;23668;24644;24948;25542;25674;26534;26569;26636;26769;27023;27384;27454;29985;29986;29997;30330;30335;30336;30394;32163;32165;32410;32916;32995;33403;33702;33968;33969;33972;33990;34786;34896;34919;387…	Mki67			28.6896	28.961	28.9923	28.902	28.7284	28.4652	28.7618	28.9224	28.9534	29.088	29.0669	28.849	28.802	28.7511	28.6411	28.5815	27.8838	28.1658		E9PVX6	-0.182411	-1.1	0.291272	0.546648	down	no		E9PVX6	0.12211	1.1	0.473613	0.725481	up	no		E9PVX6	-0.521027	-1.4
E9PY46	AAEIANETGDWAASYHLAR;ALDMFNWR;ALYFDHR;EAEQEPELEAR;GLLAAGTNK;NLAQLVPDVGSITSLR	6	6	6	4.8	165.87	4.1723	201;3052;3776;11763;22997;44996	Ift140			17.4677	17.4677	17.4677	22.4419	22.3695	17.4677	17.4677	21.8752	17.4677	22.7975	21.745	17.4677	22.3758	22.0246	22.7797	22.2501	22.6506	22.2409		E9PY46	3.29203	9.8	0.0331973	0.158923	up	yes		E9PY46	1.73323	3.3	0.226042	0.490192	up	no		E9PY46	-0.012833	-1
E9PYH6	DFSLPVPK;EVTFARLNDNVR;FQGSGAAAETTEAR;LIVDPALDPALR;LKEPGMLSLVDWAK;VLPSAGTVGR	6	6	6	4.1	186.06	4.9845	7856;17388;19740;36524;36623;64307	Setd1a	Histone-lysine N-methyltransferase		21.6077	21.6649	21.6979	22.3409	22.058	22.1627	22.0966	21.6004	21.6072	23.2403	22.3858	21.5684	21.1658	21.6902	22.1428	22.1747	22.2561	21.7403		E9PYH6	0.530377	1.4	0.157025	0.386517	up	no		E9PYH6	0.630089	1.5	0.0985773	0.31605	up	no		E9PYH6	0.39075	1.3
E9PYK3	AEPSSVPEAGDFQLPDIKPFTNIK;ALNENLQDTVETIR;AVEQQLHGNR;EVLQNNR;GLLLPKVAEDR;LVGDTNIHDSEPPLLGFK;NIPWAFENIK;SEQPVDILQIFR;YLSLLYPSEGFR	9	9	9	6	216.13	10.855	1534;3454;5816;17236;23031;40855;44870;52807;69134	Parp4			22.562	23.0668	23.0449	23.0657	23.0929	23.4893	23.1125	22.7473	23.0542	22.8489	23.0712	23.1601	22.8592	22.7104	22.9054	22.9722	23.0131	22.8638		E9PYK3	0.324749	1.3	0.0493279	0.199624	up	no		E9PYK3	0.0553897	1	0.71367	0.886735	up	no		E9PYK3	0.124686	1.1
E9PZJ8	AEEFDQIK;AGEDGEVSGEGVLPFDPK;ALAAEMTNYFSK;ALFEIALR;AVYIAPLK;DILQAAK;DLADWLNIK;DLDEVGQLAFK;FGEGIIITTHDK;FLNEQFQEPYTPELKPVEK;GEMDSFSLISDSAYVAQNAAR;GPVLEVIVSR;GSWDDLVEGHNELSISTLTADKR;GTEYYDGK;GTQIYAAK;HNEDHTNNELAK;IISHFSQDDLTAFVQMAENPCNDR;IPYGEPMPVGFEEKPVYIK;LIMNPSYYSLGDVSQDSINK;LPVINVGISVK;LWGWASPLR;MQNINEDLKDILQAAK;QDNYNEEVADLK;SVGDVALSQIVK;TEGDIFAIVSK;TGYFSSTDLGR;TNFISSHTEKPVR;TVLDQALR;YLNATLKEMTE…	30	30	30	17.4	250.55	49.763	1262;2037;2916;3192;6203;8542;8893;8960;18530;19222;21565;23848;24419;24501;24622;26209;28635;29856;36355;38778;41314;43305;48261;56631;57848;58540;59647;61013;69068;69343	Ascc3	Activating signal cointegrator 1 complex subunit 3		25.4337	25.3702	25.486	25.7269	25.9688	25.7046	25.4546	25.512	25.4309	25.8071	25.9211	25.6388	25.5145	25.4314	25.8773	25.8455	25.8663	26.049		E9PZJ8	0.370127	1.3	0.011381	0.0864166	up	no		E9PZJ8	0.32313	1.3	0.0226771	0.145171	up	no		E9PZJ8	0.312554	1.2
E9PZM4	FGAEDLFK;ISGVQVNVK;LLITGTPLQNSLK;VLIFSQMVR	4	2	2	2.1	210.8	1.6931	18492;30299;37238;64132	Chd2	Chromodomain-helicase-DNA-binding protein 2		19.7571	28.9978	17.4677	28.2893	29.1109	21.2001	28.9649	22.7107	29.2159	29.4803	27.8195	29.2481	28.6029	28.7163	28.7467	27.1707	25.9251	29.541		E9PZM4	4.12592	17	0.189613	0.431782	up	no		E9PZM4	1.8855	3.7	0.535778	0.767785	up	no		E9PZM4	-1.14305	-2.2
E9Q137	CAVGSILSEGEESPSPELIHLYQK;ELAEATDTQTDGTGADTSDASSVSLDVRPGSR;ELSTPERGEE;ETSATTLSPGAGNR;GWDDGDNR;IHFMCPLAR;NITVAYK;QGDFYVPEVK;SEHSYSESGASGSSFEELDLEGEGPLGEPR;VHPALDTYIK	10	10	10	49.8	33.589	99.251	6458;14368;15107;16845;25048;28315;44905;48661;52656;63314	Tex264			24.8753	25.0829	24.8933	24.9469	24.9424	25.1718	24.9362	25.2658	24.9812	24.9202	24.9074	24.7408	25.2285	24.9842	25.088	25.2157	24.727	24.9276		E9Q137	0.0698574	1	0.623595	0.819715	up	no		E9Q137	-0.204954	-1.2	0.166516	0.414687	down	no		E9Q137	-0.143478	-1.1
E9Q1P8	AAATLAAVSGTPGLGAQPAELGTHK;AAAVAVAAASR;AHAVPPTLVPLVNGSAALGLSGR;APGEQDWASR;APGEQDWASRPK;DATQVHSTTR;DLLLQPPPQLGHAGAEAAR;DTLLALHQHGHSGPFESK;EPALTAAGR;INGETQPWLSTSTEGLK;LASDFSTR;LEDTHFVQCPSVPSHK;LEEPPELNR;LLGFEANGANGSK;QQGASGEVYCPSGEK;RPASVSSAAAEHEAR;SPADSLSSAAGASELSAEGAGK;SPTGAQPAAAKPPPLSAK	18	18	17	45.6	59.291	308.94	105;114;2373;4228;4229;7174;9277;10848;15664;29534;33647;34443;34530;37130;49945;51423;55114;55392	Irf2bp2	Interferon regulatory factor 2-binding protein 2		25.2451	25.0928	25.5714	25.9684	26.0236	26.248	25.1579	25.096	25.1994	25.8562	25.7154	25.6974	24.6468	24.9745	24.8134	25.4412	25.6885	25.5876		E9Q1P8	0.776893	1.7	4.9479e-05	0.00610499	up	no		E9Q1P8	0.605219	1.5	0.000404146	0.0212437	up	no		E9Q1P8	0.760855	1.7
E9Q236	LKEYDEPYVLLQNPESLFYK;NFLLLDELPQR;SFADLIANLR	3	3	3	3.1	148.89	1.9372	36637;44421;52905	Abcc4			17.4677	17.4677	17.4677	17.4677	19.7292	19.6666	17.4677	17.4677	17.4677	19.1317	19.7545	17.4677	17.4677	20.2286	17.4677	17.4677	17.4677	17.4677		E9Q236	1.48684	2.8	0.0573189	0.217764	up	no		E9Q236	1.31697	2.5	0.0867766	0.29622	up	no		E9Q236	-0.92031	-1.9
E9Q394	ADSIEETATR;DIPISELLNQEK;DLPTETGLSVINNNVPQADMK;DQQILLLLEEK;DVNSLDEK;ELPDSSSTDVGAPEK;EVAPQVSLLTEGGAAK;GGEKEEGDDGQDLR;IGDVLVSQFSGESAER;IMSDVYSR;LGEIYTK;LMNIQQQLMK;LPAEWNVLGTDHTLHDGGPR;NAASDAEMNQR;NPFGGEEQR;QDLANLQK;TGDEVDLLSR	17	17	17	7.4	303.97	12.834	1080;8585;9395;10276;11200;14930;16970;22043;28072;29458;35490;37964;38384;43847;45710;48229;58297	Akap13			24.2575	24.2432	24.3861	25.2402	25.4081	25.0249	25.0329	24.3712	24.8409	25.0053	25.1562	24.9047	23.9185	24.1477	24.7607	24.9511	24.6826	24.603		E9Q394	0.928812	1.9	0.00141741	0.0289075	up	no		E9Q394	0.273754	1.2	0.239138	0.504385	up	no		E9Q394	0.469909	1.4
E9Q3L2	DAHLIPDHTIR;DFLVIPSPVLVK;DQPYYDIPDAPYR;DTLYYMK;EFDFFNK;EIHDFVLEQFNMSQGELQK;ELLNLVK;FPHLLWSGTVLK;FPVVVHSVTPSLR;FSGATGQMSDLNK;FSPNMTER;FWTAMFSDK;ITVPDTYEAR;IVEEPVLK;LDPGAVSDVPEAIK;LTDEMVMIMGGK;QTDFGMYDYFTR;SPLLTFPSK;SVLQYNSAMK;VFDAFLNMMAEK;VMEPILQILQQK;VYWVEESTAR;YSNSEESLLSK	23	23	23	11.9	237.04	32.777	7027;7787;10275;10862;13021;13945;14832;19622;19676;19960;20056;20533;30744;30826;34148;40248;50325;55281;56711;62672;64635;67059;69720	Pi4ka			25.0124	25.058	24.9281	25.1525	24.9774	24.8662	25.0464	25.1768	25.0757	25.1765	25.2511	24.9612	25.1264	25.1391	25.3165	25.3006	25.2635	25.5993		E9Q3L2	-0.000754339	-1	0.994948	1	down	no		E9Q3L2	0.029949	1	0.801804	0.937759	up	no		E9Q3L2	0.193765	1.1
E9Q414	ALYWVNGR;FIIPGIK;FVGESTR;GFEPTLEALFGK;LFSGSNTLHLVSTTK;SLQELLQMDGK;YENYELTLK	7	5	5	1.5	509.43	6.8734	3797;18859;20374;21777;35287;54566;68256	Apob	Apolipoprotein B-100;Apolipoprotein B-48		26.1889	26.6087	26.5226	23.9353	25.4298	25.1865	26.0501	26.3678	26.134	24.5688	24.9304	24.8249	26.0851	25.7375	25.6803	25.7617	25.7772	25.7084		E9Q414	-1.58956	-3	9.93449e-05	0.00787128	down	yes		E9Q414	-1.40925	-2.7	0.000271762	0.0174791	down	yes		E9Q414	-0.0851994	-1.1
E9Q4N7	FPFGIQQAK;LSIQDNNVDLILATPPFSR;RCICVSNIVR;SIIATIDDVLSAR;SSTVSVHDPFSDVSDSAYPK;TDDMMVPEQR	6	5	5	3.6	237.79	3.221	19603;39821;50889;53748;56196;57545	Arid1b			21.6154	21.5969	21.4424	22.6692	21.5198	22.3776	21.0695	21.1862	21.3026	22.5408	22.3585	22.6949	21.936	22.0639	22.2167	21.6511	22.414	21.3582		E9Q4N7	0.6373	1.6	0.0554481	0.213927	up	no		E9Q4N7	1.3453	2.5	0.000864053	0.0300878	up	yes		E9Q4N7	-0.264413	-1.2
E9Q4P1	AAEIHSR;CEQPFFWNIK;EDGVITASEDR;IEGHQDAVTAALLIPK;LLFSGASDNSVIMWDIGGR;SSYPVMGFEFQVR;TLLLQGHHDR;VCDSCYDSIKDEDR	8	8	8	24.4	46.217	10.139	202;6541;12371;27629;37107;56243;59246;61889	Wdfy1			23.3095	24.0038	23.6407	23.7524	23.4727	24.2557	23.8771	24.0776	24.0172	23.6312	23.9679	23.6433	23.6656	23.4765	24.0951	23.9842	23.9448	24.2546		E9Q4P1	0.175566	1.1	0.411026	0.653791	up	no		E9Q4P1	-0.243136	-1.2	0.261549	0.530177	down	no		E9Q4P1	0.31541	1.2
E9Q4Z2	ALGIGAYLVR;ANAEYIK;DFTVASPAEFVTR;EASFEYLQNEGER;EEAISNMVVALK;ELEGQLK;FGAYIVDGLR;FVVMVTPEDLK;IPVQAVWAGWGHASENPK;ITSENPDEGFKPSSGTVQELNFR;LPGCNEVGMVAFKMR;QVLIASHLPSYELR;TVEVAVPADPANLDSEAK;VLIANNGIAAVK	14	4	4	7.5	275.75	1.9121	3233;3975;7884;12096;12582;14554;18510;20499;29847;30710;38509;50570;60923;64115	Acacb	Acetyl-CoA carboxylase 2;Biotin carboxylase		17.4677	21.5747	21.9047	22.9266	22.2458	17.4677	21.73	21.896	22.3182	22.6981	22.7009	23.2763	22.0565	21.8142	22.2522	21.966	21.9132	17.4677		E9Q4Z2	0.564295	1.5	0.722567	0.888115	up	no		E9Q4Z2	0.910318	1.9	0.56867	0.791677	up	no		E9Q4Z2	-1.59201	-3
E9Q555	AILDEVTHVQDLFLR;AVFTEITTFSR;AWLQLVK;DHVSLMDR;DLNTSKPSVDK;DLTEELYR;DNIQALSIFTASLPEAR;DTLVSYMETK;DYIQNYLTQLEK;ELFDGLR;ETVPVLWHFLQK;EVIDMELTPER;FGTLLSAVITK;FHQQQNLDTFQYEK;FLDLFPK;FLPEILALQR;FSEVFSNMQR;FSPTVSQDHR;GLSPQDITHAVLR;GMEFVQSFSK;GVYVIEAPK;HFGFNPEEHK;HGDQEAELK;IIDNITEEGR;IIYGDPATFLPHLPQK;ILTIHPQVLSSLSQAAEK;ISPDTVLR;ISSNPVTK;LDQISPQFIK;LGSIPLR;LHVLLNKQEENQVR;LLELSPPGHTDEGLPEK;LLLPDGHGYPEALR;LL…	50	50	50	11.5	584.25	61.227	2644;5855;6246;8360;9353;9498;9816;10859;11481;14619;16916;17153;18692;18775;19056;19234;19950;20064;23192;23316;25041;25605;25678;28435;28705;29310;30378;30433;34188;35848;36112;37024;37327;37585;37605;40804;45076;45249;49608;54209;54647;54730;55233;56936;59905;60221;62000;65043;65129;69937	Rnf213	E3 ubiquitin-protein ligase RNF213		25.8297	25.5543	25.9496	26.163	25.7783	25.9123	25.4566	25.7928	25.6088	25.7586	26.056	25.8899	25.4054	25.8659	25.74	25.6667	26.1347	25.9702		E9Q555	0.173349	1.1	0.307695	0.562786	up	no		E9Q555	0.28213	1.2	0.109509	0.331478	up	no		E9Q555	0.253436	1.2
E9Q5C9	AAGGAVSTPAPGK;AGPYSSVPPPSVPLPK;AQGLPTQK;ASVPQHAGK;DSQLSEVASK;ESEEEEEEEETEEK;GAAGDWGER;GGSISVQVNSVK;KQNETADEATTPQAK;KSPGTQAPK;LETPNTFPK;LQSNGPVTK;QNETADEATTPQAK;RVVPSDLYPLVLR;VADNSFDAK;VKLETPNTFPK;VREEEIEVDSR;VVPSDLYPLVLR	18	18	18	23.9	73.697	87.77	279;2223;4555;5244;10657;16280;20679;22225;32714;32806;34944;39383;49690;51744;61485;63758;65544;66630	Nolc1			28.2273	27.9653	28.0677	27.8683	27.9552	27.7759	28.2855	28.0482	27.8732	28.2144	27.8955	27.7154	28.1522	27.8783	27.8259	28.1941	27.7846	27.9036		E9Q5C9	-0.220298	-1.2	0.0410878	0.178275	down	no		E9Q5C9	-0.127219	-1.1	0.208776	0.469075	down	no		E9Q5C9	0.00859549	1
E9Q5G3	AEDYEESLQVMR;EFDNSLSNK;EQITISQLSLVDLAGSER;FAEVTQEVEVARPVDK;GGGQSVQFTDIETLK;IANTHLNR;LADTLEK;LLDINDEETLPK;LQGMVTETSMK;LSPFSTPVNVTSLAR;LVQAPLDADGDNVLQEK;NGLLFTYGVTGSGK;NLQQELESQNQK;NYFDGEGK;TTTIYEEDKR;TYTMTGSPGSGGLLPR;VAATQLEMQNK	17	17	17	22.1	108.77	43.763	1243;13028;15954;17802;22093;27048;33254;36869;39099;39935;41080;44584;45313;46751;60767;61389;61457	Kif23	Kinesin-like protein KIF23		25.1531	25.5651	25.8149	25.2046	25.4601	24.9953	25.2819	25.7107	25.8306	25.7682	25.8158	25.6212	25.4883	25.4729	25.3876	25.2567	25.2733	24.8955		E9Q5G3	-0.291039	-1.2	0.13292	0.349465	down	no		E9Q5G3	0.127316	1.1	0.492637	0.738971	up	no		E9Q5G3	-0.307763	-1.2
E9Q5K9	EEKDGELNVLDDILTEVPEQDDELYNPESEQDKNEK;GVWSTLPVNEK;RRPEDYDIHNSR;SVTEYKNEEYQR	4	4	4	9.6	85.648	12.085	12772;25033;51625;56838	Ythdc1	YTH domain-containing protein 1		21.617	22.4424	22.5033	23.1795	22.8812	22.8532	23.2315	22.7542	22.778	23.576	23.308	23.2474	22.5586	22.6642	22.4377	22.8977	22.7959	22.8541		E9Q5K9	0.783724	1.7	0.00456226	0.0524055	up	no		E9Q5K9	0.4559	1.4	0.0635328	0.25279	up	no		E9Q5K9	0.295744	1.2
E9Q634	AEQEEYVQEGIR;APESLFLLEEMR;ATWPVWR;CLYLIGR;DIILQSNPLLEAFGNAK;DLLLTPK;EDPSGWWTGR;EKIDFADTVTK;ENQCVIISGESGAGK;ENWGPWSAGGSR;FSNTLELK;HQVEYLGLK;HSGVDDMVLLSK;IDFADTVTK;ISNFLLEK;ITESSIVENLK;IVCDLIESK;LSQTPESLDFLK;LSQTPESLDFLKVPDQGVAGVR;NFIGDYIGMEERPELQQFVGK;QANDLVSTLMK;QGLFPNNYVTK;QGVLHLLQSVNMDSDQFQLGR;QTSSRPPPAGGR;QVQFHQGFGDLAILKPSNK;SFHIFYQLIEGASPEQK;SLFPENLQADK;SLFPENLQADKK;TEFLSLLAK;VFDFLVDSINK;VLQV…	36	36	36	35.2	126.82	127.85	1542;4206;5622;6673;8489;9279;12482;14270;15565;15635;20037;26430;26485;27285;30365;30573;30794;40004;40005;44401;48032;48731;48814;50438;50616;53000;54237;54238;57840;62677;64369;64997;65947;67696;68341;68773	Myo1e	Unconventional myosin-Ie		27.8489	28.0175	27.9728	28.0975	28.2435	28.1905	28.165	27.9952	28.0062	28.5423	28.1463	28.2405	28.3572	28.1382	28.0693	28.3179	28.1892	28.1231		E9Q634	0.230773	1.2	0.0462468	0.192887	up	no		E9Q634	0.254233	1.2	0.0308968	0.171138	up	no		E9Q634	0.0218322	1
E9Q6J5	AAETEAQEGVTR;AFIATSTEGTDK;ASTSLANHSDVPNQYSTVK;DCLADVDTKPAYQNLR;EGNDGFTVDMPTK;GAQEVSVDSEVSR;IISQVVDPK;ISIPLADK;SAEAEAAGDSSTAR;SQGLFDQFR;STVDLEDSSAK;TGDATTTSSEVGEK;TSEETVTDPALENTVSSAHSAQK;VSQADESNKEIANLEEK	14	14	14	6.3	327.45	20.857	225;1794;5212;7247;13517;20925;28645;30321;51859;55546;56490;58295;60336;65836	Bod1l			22.9528	23.3979	23.5874	23.6308	23.9204	23.426	23.4654	23.4207	23.1292	24.0802	23.766	23.8395	23.5452	23.2641	23.5956	23.8929	23.9036	24.2061		E9Q6J5	0.346353	1.3	0.0983097	0.296405	up	no		E9Q6J5	0.556788	1.5	0.0143243	0.114988	up	no		E9Q6J5	0.532571	1.4
E9Q735	DAQQSSSPAADNLR;DGRSYSPTLFAQTVR;IFLITLDNSDPSLK;LLTFNPTYCVLK;SPLTMDQIR;SYSPTLFAQTVR;VFLEYIQPK	7	7	7	7.1	118.2	6.5629	7135;8153;27906;37712;55293;57087;62782	Ube4a	Ubiquitin conjugation factor E4 A		23.0238	22.8921	22.1532	23.0092	22.8421	22.9806	22.984	22.046	23.2009	22.6054	23.1469	22.6112	22.974	23.2095	23.1802	22.6942	22.7297	22.8495		E9Q735	0.254287	1.2	0.41033	0.653064	up	no		E9Q735	0.0441873	1	0.884473	0.972865	up	no		E9Q735	-0.363487	-1.3
E9Q784	DLGSVQGFEDVSK;FTPGAVLLR	2	2	2	1.3	203.75	2.4102	9146;20238	Zc3h13			21.4023	17.4677	17.4677	17.4677	21.5407	21.406	17.4677	21.257	21.0852	21.5435	21.4037	21.3917	17.4677	17.4677	17.4677	21.3258	20.8665	21.5192		E9Q784	1.35891	2.6	0.33091	0.585087	up	no		E9Q784	1.50969	2.8	0.282517	0.553989	up	no		E9Q784	3.7695	14
E9Q7E2	ALPLPIQMYYQQQPISTPVVR;DIVDDNEVR;ELDLHGLYTR;FSFITHLQDK;GGILTSTGFYK;GLAFLDELR;GLAFLDELRQFHHSR;IEVMENPSCR	8	8	8	4.7	195.99	3.9818	3489;8690;14462;19953;22115;22748;22749;27803	Arid2			24.59	24.6521	25.4953	25.4767	25.2222	25.6923	24.7083	24.6307	17.4677	25.6598	25.1126	25.2497	23.5361	23.9516	24.8627	25.2237	25.2019	24.8805		E9Q7E2	0.551268	1.5	0.706675	0.879643	up	no		E9Q7E2	3.07183	8.4	0.0546418	0.236651	up	no		E9Q7E2	0.98522	2
E9Q7G0	AEELGQELK;AGEQQETASLELLK;AGEQQETASLELLKEPPR;AHGLLAEENR;AIQQVQEK;ALETLQGQLEEK;AQLQEQLR;ASDQLGEQQGR;ASDQLGEQQGRPFSSTHAAVK;ASMQPAQIAEGVGITTR;ASQEWAEK;ASYAEQLSMLK;ATEMEAESR;DAQIAMMQQR;DNAQTSVTQAQQEK;DQELASLK;EAEQMGGELER;EELEQASQAQGAQLTAQLTSMTGLNATLQQR;EEVQSLR;EEVQSLREEVEK;EFANHLQQLQGAFNDLIEEHSK;EGQQILQQPLPER;EGTDQELAK;EHPAGGASGEDASGPGTQSETAGK;EKEHPAGGASGEDASGPGTQSETAGK;ELGHNQAASASAQR;ELQQAGLK;ELQQTLE…	97	97	97	54.9	235.63	323.31	1284;2060;2061;2402;2725;3169;4614;4884;4885;5079;5133;5258;5368;7127;9755;10178;11765;12792;12975;12976;13011;13572;13614;13753;14234;14671;15022;15031;15830;15848;16073;19830;19859;21680;22735;23873;23874;23876;25519;26950;27116;27136;27311;28579;30045;30046;30406;32069;32215;32819;33711;33992;34749;34750;34906;35856;36626;36627;37598;38656;39030;39031;39037;39038;39039;39257;39414;39982;40730;…	Numa1			28.929	28.9674	28.9904	29.3747	29.2604	29.2805	28.9757	29.0485	28.9262	29.3837	29.257	29.2036	28.9594	28.9388	28.839	29.4623	29.2322	29.1873		E9Q7G0	0.342932	1.3	0.000444892	0.0153938	up	no		E9Q7G0	0.297976	1.2	0.00128089	0.0349099	up	no		E9Q7G0	0.381514	1.3
E9Q8D0	APSATASLNSVTR;ELENRPQENTCITETTEACEDPKSEAK;ELQEMEAR;EQSWMTMANLEK;GFYAVYR;LIQAAYDVLSDPQER;LVEEQNAEK;NLDNAAEAAEQFK;VVFELIAK	9	9	9	21.1	61.734	23.377	4354;14578;14997;16100;21981;36400;40791;45033;66459	Dnajc21			24.1082	23.7043	23.9502	23.8664	23.5717	23.5025	24.6375	24.0968	23.8651	24.2295	23.8754	23.8587	23.7802	23.1627	23.7023	24.1937	23.6424	23.7759		E9Q8D0	-0.274033	-1.2	0.0580101	0.219475	down	no		E9Q8D0	-0.211931	-1.2	0.130126	0.362774	down	no		E9Q8D0	0.322268	1.3
E9Q912	DHAGVMGESNR;DLASAQLVQILHR;DQEVLLQTGR;EQFASTNIAEELVK;EVQDLAFLDVVSK;HVEDGNVTVQHAALSALR;LLSALIR;LMDLLDR;MDNLSDTLK;MDNLSDTLKK;MLIDAQAEAAEQLGK;MLSAGVTETVLK;NLAIPVVNK;SAVDQAGGAQIVIDHLR;SVAQQASLTEQR;TIVQSGGIK;VADIIAEVAK;VDSNKEDDVAELK	18	18	18	32.9	66.076	58.834	8279;8930;10186;15906;17320;26693;37610;37873;41983;41984;42846;42931;44979;52126;56532;58903;61481;62190	Rap1gds1			27.597	27.4071	27.4492	27.6146	27.5381	27.4186	27.799	27.5925	27.4945	27.7658	27.4697	27.4413	27.631	27.363	27.3724	27.6618	27.5855	27.5177		E9Q912	0.0392997	1	0.533402	0.752544	up	no		E9Q912	-0.0697507	-1	0.277975	0.549432	down	no		E9Q912	0.132839	1.1
E9QAT4	AESTLEPK;APSLTSDSEGK;ASHYSDQLAPR;DALESAMK;DHYAYSDRPEK;EKPEEESFVEPAWLVQLQHVER;ELLLYGR;ETLSVDPFPLSDQIR;FATNEAIQR;FGPGGQLLK;FTGSFDDDAEIHRDPYGEEADRR;GPLELSPAYGPPGSALGFPESSR;GPSSEAAQEGDAQPYFSQSVGVR;HSPPELSQEEFGESFADPGSSR;HSSNQEEAVGALDFTLNR;HTFEQNSR;IGNMWASPELK;LEDDTSGSFFK;LFDPQLK;LNLDSFSSTSR;MYSPSPSDGPASQQPLPNHPR;NQSWGDAVVGER;PLQPVTDPFAFNR;SHLVGVKPVEADR;SPDPEMVPR;TAQDLETSPVWDLGSSSLTR;TLENPVR;TMATMGDTL…	32	32	32	18	254.2	47.312	1605;4363;5009;7062;8362;14301;14827;16784;17933;18644;20204;23682;23802;26521;26545;26597;28189;34402;35044;38185;43820;45966;47402;53580;55164;57343;59086;59530;62225;68572;69595;69950	Sec16a			25.1189	25.2187	25.0108	25.259	25.3118	25.3012	25.2122	25.1296	25.0261	25.2956	25.0899	24.9986	25.4922	25.3623	25.3305	25.5513	25.5788	25.4981		E9QAT4	0.17456	1.1	0.032636	0.156877	up	no		E9QAT4	0.00534795	1	0.941709	0.993986	up	no		E9QAT4	0.147724	1.1
F6ZDS4	AADSQNSGEGNTSAAESSFSQEVAR;AIESMEQQLSELKK;AKEELEAEKR;AMETSTQSSGDHQEQHISVQEMQELK;AMETSTQSSGDHQEQHISVQEMQELKDTLSQSETK;AMVTSLEDSLNKEK;ASTALSNEQQAR;DAVQAPLNVSLNEEGK;DEEVSSADISSSSEVISQHLVSYR;DPDTEEYRK;EITSLQER;EKGNEILELK;ELENANDLLSATK;ELLHNQNSWLNTELK;ELMLHAADVEALQAAK;ELQELQDSLNVER;EQQASMEEK;EQQPTSASER;ESAEFQTQLEK;ESLLAEQR;FKVESEQQYFEIEK;FLAEQQSEIDCLK;GAILSEEELAAMSPTAAAVAK;GIASTSDPPTANIKPTPVVSTPSK;GLQLT…	83	83	83	40.3	273.99	323.31	165;2566;2849;3858;3859;3962;5200;7199;7520;9961;14135;14264;14572;14814;14881;14992;16059;16079;16227;16400;19014;19021;20826;22419;23145;23449;24002;26694;27143;27144;28428;30049;30457;30606;32214;32224;33948;34538;34774;34815;34850;36628;36965;37191;39035;39237;39973;39974;40302;40394;44512;44751;45047;45048;45946;47917;47918;48488;48854;48865;49200;49472;49473;51769;54171;54569;54941;55517;56…	Tpr	Nucleoprotein TPR		28.3541	28.5686	28.5834	28.4827	28.5624	28.4346	28.2612	28.6662	28.4113	28.5623	28.6154	28.4237	28.4658	28.4881	28.3433	28.6576	28.5906	28.4411		F6ZDS4	-0.00876781	-1	0.926393	0.996182	down	no		F6ZDS4	0.0875519	1.1	0.365457	0.632862	up	no		F6ZDS4	0.130671	1.1
F7BJB9	ASLAAILEHSLFSTEQK;ILPQINPELLYQTSVSSQSFSPVK;LLAELNAIMGK;LNDYWNEMK;NCEVPEEPEDEDLVHPTYEK;SEVDEMAVQLDDVFR;VQETSAESVDATSHQLQELR	7	7	7	12.3	106.52	16.696	5028;29190;36750;38073;44039;52867;65348	Morc3			22.5568	23.0185	23.2117	23.2532	23.3717	23.3131	22.7809	23.0537	22.3072	23.264	22.6816	23.4007	22.6492	22.9427	23.043	23.099	21.5928	22.6077		F7BJB9	0.383656	1.3	0.289123	0.544306	up	no		F7BJB9	0.401487	1.3	0.26845	0.536409	up	no		F7BJB9	-0.445183	-1.4
F8VPU2	AALAEITEMVAQLHGTMIK;AESEYTFER;AHILSHK;DLIGIDNLVTPGR;EDSMPEALK;FFPPDHTQLQEELTR;GEIEQKPTPASR;GLTASNQFK;HSEALEALETSIK;INAFNWAK;IQMLDDTQEAFEVPQR;LEMYGIR;LGAPENSGISTLER;LRPDVNSSYQDTLEFLMAGR;QASPLISPLLNDQACPR;QSIIVAASSR;SHQDSHPLASLPLLGYSLTIPSESENIHK;SLIFPNFEPLHK;SLVSQPTAPNSEVPK;SPDEATAADQESEDDLSASR;YLFALQVK;YVPQQDALEDR	22	22	21	28	118.87	86.771	349;1584;2413;9174;12514;18447;21521;23211;26462;29482;30006;34736;35407;39521;48082;50197;53589;54337;54754;55148;68969;70041	Farp1	FERM, RhoGEF and pleckstrin domain-containing protein 1		25.9995	26.0935	26.2183	26.2127	25.9036	26.3143	26.2314	25.8265	25.9801	26.0913	25.5965	26.0646	26.344	26.1913	25.9215	26.5581	26.2148	26.0952		F8VPU2	0.0397711	1	0.796412	0.933947	up	no		F8VPU2	-0.0951755	-1.1	0.539929	0.771105	down	no		F8VPU2	0.137111	1.1
G3X9J0	EVSPAPVVAGQNK;GLGSGDTVDSSIFR;GSILEDATPTATK;LIVMDNLGPEQER;VMTNGWETVDMTLR;YAAQLDVK	6	6	6	4.2	195.06	5.2657	17369;22958;24242;36529;64708;67814	Sipa1l3			23.1594	22.528	22.7354	22.8961	22.0456	22.678	22.8005	22.8599	23.0673	23.0808	22.7965	21.6235	17.4677	22.6458	22.9354	17.4677	22.3536	22.7496		G3X9J0	-0.267697	-1.2	0.846603	0.961641	down	no		G3X9J0	-0.408944	-1.3	0.767858	0.921356	down	no		G3X9J0	-0.159372	-1.1
G3X9K3	DAFLVFR;DAVDFDVR;DAYVQALAR;DFLRPFEHIMK;DQAPDEFVGLGLVGGNVDWK;EALSYFLTLTSESHR;EDAENLAAAQR;EYTSDDMSVAPEDR;FLTSQQLFK;IWEVIGDHFNK;KEDAENLAAAQR;LDGNAIVDFVR;LDSTQVGEFLGDNDKFNK;LFLEGFR;MENQALQEAK;NLINQTTAK;SVDIHDSIQPR;TCNCTLDIFK;TLITVAHTDGNYLGNSWHEILK;VDTQDQGMYR;VGCNPNEDVAIFAVDSLR	21	14	14	13.1	208.5	16.378	6978;7179;7227;7782;10152;11985;12272;17700;19338;31078;31548;34012;34241;35177;42233;45163;56560;57490;59205;62207;62945	Arfgef1	Brefeldin A-inhibited guanine nucleotide-exchange protein 1		25.3783	25.8708	24.8281	25.0018	25.0878	25.3258	24.7283	25.3354	24.5109	25.8898	25.9304	24.6118	24.5244	25.435	25.3468	25.1575	25.7362	25.9074		G3X9K3	-0.220614	-1.2	0.544821	0.762307	down	no		G3X9K3	0.61913	1.5	0.107207	0.327759	up	no		G3X9K3	0.498312	1.4
G5E829	AQDGAAMEMQPLK;AQDGAAMEMQPLKSEEGGDGDEKDK;EAGHGTQKEEIPEEELAEDVEEIDHAER;EANHDGDFGITLTELR;EASDIILTDDNFTSIVK;EEIPEEELAEDVEEIDHAER;FFDIDSGR;GASEIILK;GDMANNSVAYSGVK;GGQVIQIPVADITVGDIAQVK;GIIDSTVSEQR;GQILWFR;HLDACETMGNATAICSDK;IDESSLTGESDHVK;IDESSLTGESDHVKK;IEDSEPHIPLIDDTDAEDDAPTK;IEDSEPHIPLIDDTDAEDDAPTKR;ILSANGEAK;KADVGFAMGIAGTDVAK;MTVVQAYINEK;MVTGDNINTAR;NEIPEEALYK;NEKGEIEQER;NVYDSISK;QDGAIENR;QVVAVTGD…	35	35	25	35.3	134.75	236.35	4468;4469;11840;12015;12089;12757;18370;20941;21239;22207;22512;23950;25943;27282;27283;27519;27520;29255;31308;43585;43736;44258;44263;46660;48199;50666;50667;52116;54107;55972;56042;60473;60985;67030;68464	Atp2b1	Plasma membrane calcium-transporting ATPase 1		27.1371	27.7482	27.4483	27.4769	27.6189	27.5436	27.7155	27.8175	27.6371	27.7398	27.4303	27.5213	27.8351	27.6499	27.795	27.8917	27.5571	27.737		G5E829	0.101959	1.1	0.507706	0.732743	up	no		G5E829	-0.159578	-1.1	0.3068	0.578771	down	no		G5E829	-0.031432	-1
G5E861	HLEELNR;LQQENEQLQK	2	2	2	2.5	80.491	2.3018	25972;39307	Sclt1	Sodium channel and clathrin linker 1		17.4677	17.4677	17.4677	17.4677	17.4677	17.4677	17.4677	23.6921	17.4677	17.4677	17.4677	17.4677	23.25	17.4677	17.4677	17.4677	17.4677	17.4677		G5E861	-3.55271e-15	-1	1	1	down	no		G5E861	-2.07482	-4.2	0.233497	0.498448	down	no		G5E861	-1.92743	-3.8
G5E870	ALTYMMEALPR;DIPVTIHNLEEYLR;EGIFAVDTMLK;LPDIFSVYFR;LPDYSSIDIMR;LVDNFQHEENLLQQVASK;QETSLTSHDLFDIDPVVAR;SSAVVVDAIPVFLEK;SVYHLEDIVR	9	9	9	5.9	224.13	8.861	3689;8599;13426;38422;38444;40749;48517;55814;56888	Trip12	E3 ubiquitin-protein ligase TRIP12		17.4677	22.2606	22.7065	22.0349	23.0048	22.5745	21.5905	21.577	22.6635	21.6767	21.938	22.4212	21.8059	22.4881	22.2287	21.139	22.3154	22.4444		G5E870	1.72653	3.3	0.0627498	0.228794	up	no		G5E870	0.068293	1	0.936142	0.992019	up	no		G5E870	-0.207984	-1.2
G5E897	DGMELVPQPDDGTSICQCHR;DIILPTYDVTHSTLEAMR;DLLQPPR;ENPQLLDAGITGYFFFQEK;IEILHGSEHVAHSPYILK;LQLVLLSK;LYCYYYR;MFSDEILLSLAR;NDGTFLVR;NLGDLLEK;SLAWGPGLQAAAVLPVR;YFFLQSVDSDGR;YPYLMLGDSLVLK;YQVNVDGTVAAYR	14	14	14	35.8	57.685	35.729	8094;8488;9295;15557;27669;39200;41396;42422;44109;45109;54076;68353;69452;69567	Kdelc2			25.9973	25.9448	25.8217	26.101	25.9731	26.0152	25.9201	25.841	25.7345	25.889	25.7173	25.9132	25.8688	26.0195	25.7138	25.8577	26.12	25.5972		G5E897	0.108508	1.1	0.347326	0.59919	up	no		G5E897	0.00795171	1	0.943943	0.994713	up	no		G5E897	-0.00903615	-1
G5E8F4	DVQDMLAYR;ELPLGVQYHVFPDPAGTK	2	2	2	4.6	65.361	2.3504	11226;14945	Fpgt			17.4677	21.4379	21.7262	22.0109	21.6487	21.5969	21.2309	21.7324	17.4677	17.4677	21.4904	21.3725	17.4677	17.4677	17.4677	20.7058	17.4677	17.4677		G5E8F4	1.54158	2.9	0.331217	0.585439	up	no		G5E8F4	-0.0334907	-1	0.982772	1	down	no		G5E8F4	1.07939	2.1
G5E8K5	ADIVQQLLQQGASPNAATTSGYTPLHLAAR;ATFSPIVTVEPR;DFPQYFAVVSR;ELICVPYMAK;GETALHMAAR;LGYISVVDTLK;LNLQEEEGSTR;TNDPVESSLR;VNVAEVLVNQGAHVDAQTK	9	6	6	6.3	214.06	4.9376	957;5399;7825;14726;21642;35963;38199;59632;64927	Ank3	Ankyrin-3		17.4677	21.6876	21.8205	22.0879	17.4677	17.4677	17.4677	21.5437	17.4677	21.5473	21.4431	17.4677	17.4677	17.4677	17.4677	17.4677	21.1942	17.4677		G5E8K5	-1.31748	-2.5	0.450061	0.687094	down	no		G5E8K5	1.32634	2.5	0.447102	0.705224	up	no		G5E8K5	1.24218	2.4
G5E8P0	QEELDDDFSYAR;VGENVSDVTPSRPR	2	2	2	3.1	197.19	2.6721	48366;63003	Tubgcp6			22.6198	21.1105	21.8488	22.2167	21.8637	21.4275	21.4781	21.7436	17.4677	17.4677	21.6552	21.8506	17.4677	21.712	21.4718	21.9267	17.4677	17.4677		G5E8P0	-0.023744	-1	0.98926	1	down	no		G5E8P0	0.0947038	1.1	0.957187	0.998843	up	no		G5E8P0	-1.26314	-2.4
G5E8V9	EGVTEAGAPQGSSAPPLPCVLSPSR;GGPVILADEIK;GGPVILADEIKNPAMEK;HSLPSGLGLSETQITSHGFDSTK;IEQSQHLFQIHK;KYENILK;LAQTLSTQLFQMVHTQK;LKTPGVDAPSWLEEQ;LTQQAGDLTVPAGGQR;NSAAEIPVTSNGEVDDAHEHGYNR;QLGDAFADLSLK;SLELHEEFGYNADTQK;TDLEELNLGPR;TIEDTLMTVK;TPGVDAPSWLEEQ;VEYDAYR	16	16	16	56.8	41.518	164.61	13653;22198;22199;26505;27753;33086;33626;36711;40556;46017;49295;54177;57612;58683;59873;62640	Arfip1			26.7515	27.2231	26.7502	26.9495	27.3411	26.854	27.2265	27.1501	27.0632	27.3794	27.0219	27.1817	27.4839	27.0192	26.9974	27.6451	27.253	27.1413		G5E8V9	0.139952	1.1	0.435823	0.675782	up	no		G5E8V9	0.0477407	1	0.787775	0.930187	up	no		G5E8V9	0.179571	1.1
L0N7N1	AHEEQDEESQDNLFSDR;DMAEIQR;EMAQQELSSQK;ILEALEIEK;LLSLASEFLK;SLLDSGLETAQDLR;TEVVEGEEHDHR;TIADSLINNLLR	8	8	8	5.5	186.44	8.8377	2380;9601;15248;28906;37643;54382;58049;58646	Kif14	Kinesin-like protein KIF14		22.713	22.069	22.6132	22.514	22.2812	22.0527	22.0353	22.1413	22.7123	22.576	22.7782	22.712	22.7919	22.6901	22.8365	22.6991	22.8267	22.3015		L0N7N1	-0.182465	-1.1	0.423037	0.663819	down	no		L0N7N1	0.392434	1.3	0.100965	0.318143	up	no		L0N7N1	-0.163706	-1.1
O08528	AELLFQGK;ASGCEGEDVVTLLK;AYQILVR;CDVSFLESEDGSGK;DVSDIEDDKDGIQK;EIDMGSLNPGK;ETHEAAPVK;FLSQIESDCLALLQVR;GAALITAVACR;GAAMVTAVAYR;GDFLALDLGGTNFR;GLGATTHPTAAVK;HIDMVEGDEGR;HLGLESTCDDSIIVK;LDESFLVSWTK;LPLGFTFSFPCHQTK;LSDETLLEISR;LSHEQLLEVK;LSPELLTTGSFETK;MISGMYLGEIVR;MISGMYMGELVR;MKVEMEQGLSK;MLPTFVR;MLPTYVCATPDGTEK;NILIDFTK;NVELVDGEEGR;SASLCAATLAAVLWR;STIGVDGSVYK;STIGVDGSVYKK;STPDGTEHGEFLALDLGGTNFR;TVFD…	35	31	30	44.3	102.53	111.3	1447;4958;6388;6516;11249;13850;16716;19311;20688;20690;21159;22918;25829;26002;33956;38580;39612;39800;39930;42680;42681;42740;42905;42907;44824;46441;52088;56354;56355;56418;60934;62170;62477;62479;66296	Hk2	Hexokinase-2		27.8736	27.6947	28.0119	27.9351	28.2125	28.1147	27.9599	27.7709	28.2376	28.0798	28.0362	28.3093	28.1788	27.6239	27.9991	28.0705	27.7565	28.0718		O08528	0.227338	1.2	0.102425	0.300916	up	no		O08528	0.152288	1.1	0.2579	0.526641	up	no		O08528	0.0323511	1
O08529	ADYQAVDDEIEANIEEIDANEEDIDDGFR;ADYQAVDDEIEANIEEIDANEEDIDDGFRR;ALEEAGFK;ALEEAGFKLPCQLHQVIVAR;DREAAEGLGSHER;EAAEGLGSHER;EFYILWTK;ELGPYSSK;ERSDTFINLR;FKLPPGEYVLVPSTFEPHK;GCTFLVGLIQK;GHAYSVTGAEEVESSGSLQK;GSLLGCSIDITSAADSEAVTYQK;IMVDMLDEDGSGK;KADYQAVDDEIEANIEEIDANEEDIDDGFR;KADYQAVDDEIEANIEEIDANEEDIDDGFRR;KALEEAGFK;KMGEDMHTIGFGIYEVPEELTGQTNIHLGK;LEEEDEDEEDGER;LEICNLTPDTLTCDSYK;LEICNLTPDTLTCDSYKK;LPCQLHQ…	34	34	34	48.9	79.871	323.31	1154;1155;3087;3088;10355;11599;13247;14693;16215;18998;21074;22301;24265;29471;31309;31310;31354;32422;34469;34640;34641;38408;38648;38649;42469;44382;45830;46808;51537;52319;52472;53464;67501;69076	Capn2	Calpain-2 catalytic subunit		29.3402	29.6014	29.5073	29.4384	29.648	29.5658	29.3582	29.4873	29.5082	29.1749	29.4281	29.5249	29.1972	29.4555	29.4594	29.0364	29.3181	29.3611		O08529	0.0676911	1	0.284849	0.540907	up	no		O08529	-0.0752615	-1.1	0.237239	0.501929	down	no		O08529	-0.132147	-1.1
O08539	ADETKDEQFEQCVQNFNK;AQPSDNAPEK;ESDWNQHK;GVFPENFTER;HHYESLQTAK;IAENNDLLWMDYHQK;KLVDYDSAR;LDLPPGFMFK;LNQNLNDVLVSLEK;LVDQALLTMDTYLGQFPDIK;NQAEEELIK;SPSPPPDGSPAATPEIR;TYLASVK;VFEEMNVDLQEELPSLWNSR;VGFYVNTFQSIAGLEENFHK;VNHEPEPASGASPGATIPK;VQAQHDYTATDTDELQLK	17	17	17	39.8	64.469	60.558	882;4661;16271;24784;25803;26955;32382;34082;38278;40759;45838;55372;61350;62707;63025;64802;65292	Bin1	Myc box-dependent-interacting protein 1		27.3679	26.984	26.8695	27.2247	26.9816	27.0154	26.8953	27.1475	26.4673	26.8937	26.9848	26.6118	26.2648	26.4546	26.6558	26.2861	26.6204	26.7914		O08539	9.90002e-05	1	0.999616	1	up	no		O08539	-0.00663718	-1	0.974287	1	down	no		O08539	0.107578	1.1
O08547	ANNLSSLSK;DLQQYQSQAK;GEALSALDSK;IMVANIEEVLQR;KLAFAYLEDLHSEFDEQHGK;LAFAYLEDLHSEFDEQHGK;LNEQSPTR;NLGSINTELQDVQR;PYSFIEFDTFIQK;RNLGSINTELQDVQR;VADGLPLAASMQEDEQSGR;VLLTMIAR;VPTVSRPYSFIEFDTFIQK	13	13	13	60.5	24.74	61.88	4082;9436;21399;29470;32128;33348;38105;45131;47847;51403;61477;64223;65222	Sec22b	Vesicle-trafficking protein SEC22b		27.4191	27.303	27.2989	27.3446	27.1454	27.4893	27.4787	27.405	27.3143	27.3625	27.3845	27.2659	27.4829	27.6971	27.3353	27.1782	27.2219	27.2541		O08547	-0.0138912	-1	0.896961	0.983688	down	no		O08547	-0.0617094	-1	0.567922	0.791039	down	no		O08547	-0.287046	-1.2
O08553	ANITSLG;DHGVNSFLVYMAFK;DIGAIAQVHAENGDIIAEEQQR;DNFTLIPEGTNGTEER;FQLTDSQIYEVLSVIR;FQMPDQGMTSADDFFQGTK;GIQEEMEALVK;GLYDGPVCEVSVTPK;GSPLVVISQGK;GTVVYGEPITASLGTDGSHYWSK;ILDLGITGPEGHVLSRPEEVEAEAVNR;ISVGSDADLVIWDPDSVK;IVAPPGGR;IVLEDGTLHVTEGSGR;IVNDDQSFYADIYMEDGLIK;KGTVVYGEPITASLGTDGSHYWSK;KPFPDFVYK;MDENQFVAVTSTNAAK;MSVIWDK;MVIPGGIDVHTR;NLHQSGFSLSGAQIDDNIPR;NLHQSGFSLSGAQIDDNIPRR;QIGENLIVPGGVK;QQAPPVR;SAA…	31	31	26	71.9	62.277	323.31	4059;8300;8457;9792;19764;19770;22586;23289;24320;24683;28875;30465;30788;30917;30938;31925;32536;41915;43462;43651;45138;45139;48944;49895;51796;52179;53905;58602;58680;61192;62813	Dpysl2	Dihydropyrimidinase-related protein 2		29.7497	30.0025	30.2043	30.2199	30.5131	30.6447	29.9356	29.6279	29.9138	30.2262	30.157	30.3068	29.7038	29.8093	29.6022	30.007	29.9915	29.7396		O08553	0.473687	1.4	0.00686719	0.0658558	up	no		O08553	0.404225	1.3	0.0163716	0.121115	up	no		O08553	0.207616	1.2
O08573	CGGDIAFHLNPR;FEEGGYVVCNTK;FFVQYQHR;FNENAVVR;KMQMPFQK;MQMPFQK;NLQDINTLEVAGDIQLTHVQT;NTQINNSWGQEER;QNGQWGPEER;SIMISGNVLPDATR;VPYHLVDTIAVSGCLK	11	11	11	34.6	40.035	100.23	6584;18227;18486;19469;32430;43303;45293;46338;49700;53804;65266	Lgals9	Galectin-9		23.9671	24.33	23.9605	24.7362	25.2274	24.5914	24.4127	24.5671	24.5816	25.0291	25.4078	25.3938	25.1455	24.7807	25.3445	25.5992	25.5597	25.9638		O08573	0.765813	1.7	0.00211098	0.0345531	up	no		O08573	0.756412	1.7	0.00229629	0.045469	up	no		O08573	0.617366	1.5
O08579	DDIFSSLEEEGKDR;DYNDDYYEESYLTTK;IFEYETQR;KEDALLYQSK;LIYGQDSAYQSIAHYR;LIYGQDSAYQSIAHYRPISNVSR;LLPPNSSSSSFSYQFSDLDSAAVDSDMYDLPK;MDDYAVLSDTELAAVLR;QAPAAALGQDR;QPGTSLVDADTFHHQVR;QYNIPHGPIVGSTR;SSLGLSYYPTSSTSSVSSSSSSPSSWLTR;TYGEPESVGMSK	13	13	13	78	29.435	157.47	7348;11508;27867;31549;36542;36543;37478;41902;48035;49816;50782;56005;61326	Emd	Emerin		26.6967	27.0252	26.8905	26.5512	26.8163	26.7913	26.9126	26.7744	27.1608	26.9454	26.6648	26.9229	26.7512	26.6499	26.6752	26.9254	26.3499	26.5492		O08579	-0.151213	-1.1	0.342514	0.594629	down	no		O08579	-0.104933	-1.1	0.505485	0.746082	down	no		O08579	-0.0839468	-1.1
O08582	DDVIVTASNFSSER;IDMCPANILQETLK;IPVLVQSK;LVLVSPTSEQYDSLLR;MFLNLLSPR;REEGGPCGVPAAGGPPTGDEASSLGTAQAASTSGLQPQPK;SMAEQIEADVILLR;STLLGVLTHGELDNGR;TPEYLHIDQR;TSSVGNDILGFDSEGNVVNKPDSHGGSLEWTK;TSYREEEPAEFQIDDTYSVPGVGTVVSGTTLR;VAVVGNVDAGK;VGDNDFLEVR;VITFIDLAGHEK	14	14	14	35.6	72.3	130.55	7444;27358;29838;40990;42401;50983;54788;56381;59846;60524;60581;61859;62960;63664	Gtpbp1	GTP-binding protein 1		26.375	26.2606	25.9887	26.2684	26.1318	26.0264	26.6562	26.3423	25.9465	26.5457	26.5018	26.1493	26.2549	26.2634	26.1234	26.2393	26.1219	25.819		O08582	-0.0658847	-1	0.483764	0.71076	down	no		O08582	0.0839452	1.1	0.375613	0.640311	up	no		O08582	-0.153815	-1.1
O08583	AAVHYDR;ADKMDMSLDDIIK;GSGGFGGGGTR;MDMSLDDIIK;PMNIQLVTSQIDTQR;QLPDKWQHDLFDSGFGGGAGVETGGK;QQLSAEELDAQLDAYNAR;QYNGVPLDGR;QYNGVPLDGRPMNIQLVTSQIDTQR;SLGTADVHFER;WQHDLFDSGFGGGAGVETGGK	11	11	11	43.5	26.94	262.66	695;964;24208;41980;47465;49439;50002;50780;50781;54294;67575	Alyref	THO complex subunit 4		28.3953	28.5767	28.6666	29.0305	28.9676	28.6765	28.6243	28.8826	28.509	29.3026	29.2358	28.9348	28.5014	28.8398	28.4029	28.8748	28.7789	28.5068		O08583	0.345354	1.3	0.0172491	0.110013	up	no		O08583	0.485783	1.4	0.00230512	0.045469	up	no		O08583	0.138801	1.1
O08585	AIKELEEWYAR;ELEEWYAR;KQEAEWK;LEALDANSR;LQSEPESIR;LQSEPESIRK;QDEQLQK;SVLISLK;WREEQTER	9	9	9	25.1	25.604	13.63	2635;14546;32664;34353;39366;39367;48189;56699;67599	Clta	Clathrin light chain A		27.8645	27.582	27.5938	27.6622	27.6913	27.7568	27.4671	27.4006	27.4305	27.5213	27.4734	27.5573	27.1607	27.6883	27.6156	27.3682	27.7757	27.8		O08585	0.0233332	1	0.870944	0.971042	up	no		O08585	0.0846517	1.1	0.55853	0.783112	up	no		O08585	0.159761	1.1
O08586	ADNDKEYLVLTLTK;AQEALDFYGEVR;GVTIPSQR;NNIDDVVR;YFSPNFK	5	5	5	12.2	47.152	5.0107	1024;4486;24979;45552;68414	Pten	Phosphatidylinositol 3,4,5-trisphosphate 3-phosphatase and dual-specificity protein phosphatase PTEN		17.4677	23.2015	22.4677	22.5757	22.5543	23.2915	23.4348	22.6737	22.7617	22.8484	22.6369	22.6056	23.0468	22.8078	22.796	23.3429	23.6927	23.1769		O08586	1.76158	3.4	0.122232	0.334454	up	no		O08586	-0.259753	-1.2	0.809417	0.942087	down	no		O08586	0.520652	1.4
O08599	AAHVFFTDSCPDALFNELVK;ADDPTMGEGPDK;AIVPILLDANVSTYDK;DIMEDTIEDKLDTK;DLSQMLK;DNALLAQLIQDK;DNALLAQLIQDKLDAYK;EPLPSLEAVYLITPSEK;EVLLDEDDDLWIALR;HIAEVSQEVTR;HYQGTVDK;ISEQTYQLSR;LIQHAQIPPEDSEIITNMAHLGVPIVTDSTLR;MTDIMTEGITIVEDINKR;NGITEENLNK;REPLPSLEAVYLITPSEK;SQLLILDR;SSASFSTTAVSAR;SVHSLISDFKDPPTAK;VEQDLAMGTDAEGEK;YETSGIGEAR	21	21	21	45.5	67.568	118.12	318;855;2800;8559;9473;9749;9750;15739;17215;25813;26859;30252;36413;43497;44576;51005;55600;55809;56654;62535;68291	Stxbp1	Syntaxin-binding protein 1		26.4009	26.5869	26.6659	26.6193	26.7474	26.893	26.4905	26.5717	26.7565	26.5965	26.6649	26.5966	26.1516	26.037	26.2459	26.2054	26.3531	26.4216		O08599	0.201999	1.2	0.0179582	0.112203	up	no		O08599	0.0130968	1	0.86042	0.964323	up	no		O08599	0.181873	1.1
O08603;O08602;Q9JI58	DPTPADPLWYEAK;SANDESGVIMNK;WKDDGEFVK	3	3	3	13.4	28.625	5.6529	10115;52034;67370	Raet1b;Raet1a;Raet1d	Retinoic acid early-inducible protein 1-beta;Retinoic acid early-inducible protein 1-alpha;Retinoic acid early-inducible protein 1-delta		22.599	23.4038	23.4733	23.0571	23.3815	23.1129	17.4677	23.696	23.4275	23.0413	23.565	23.4284	23.6778	23.2159	23.5098	23.946	23.1879	23.866		O08603;O08602;Q9JI58	0.0251333	1	0.98262	1	up	no		O08603;O08602;Q9JI58	1.81449	3.5	0.136183	0.372442	up	no		O08603;O08602;Q9JI58	0.198799	1.1
O08648	GVETVEEYSYK;LEQRPAGEPSLLSIK;VQIPGLENLHVFVPDSLAEEK	3	3	3	2.9	179.83	1.7376	24773;34858;65384	Map3k4	Mitogen-activated protein kinase kinase kinase 4		19.3625	19.5485	20.1605	20.7491	20.2773	20.6762	19.8344	19.4431	20.0579	20.4772	20.6477	20.7002	19.9882	20.1894	20.2418	19.9508	20.694	20.4521		O08648	0.877011	1.8	0.00139691	0.0288441	up	no		O08648	0.829904	1.8	0.00205582	0.0440752	up	no		O08648	0.225827	1.2
O08663	AGVEQAASFGGHLNGDLDPDDREEGTSSTAEEAAK;ALDQASEEIWNDFR;ERDDDDEDGDGDADGATGK;GAVSAVQQELDK;GAVSAVQQELDKESGALVDEVAK;GSYTAQFEHTILLRPTCK;GVVHDDMECSHYMK;KALDQASEEIWNDFR;MEEGEVYAIETFGSTGK;NFDVGHVPIR;QLESQALEEK;VQTDPPSVPICDLYPNGVFPK;YDILLTAVK	13	13	13	40	52.921	238.97	2321;3057;16153;21020;21021;24430;25011;31353;42125;44368;49266;65489;68053	Metap2	Methionine aminopeptidase 2		26.5582	26.4852	26.5327	25.902	26.443	25.9577	26.7234	26.5941	26.4648	26.1298	26.4359	25.9703	26.9362	27.0272	26.684	26.6858	27.0228	26.6288		O08663	-0.424463	-1.3	0.00500349	0.0545379	down	no		O08663	-0.415421	-1.3	0.00570678	0.0666504	down	no		O08663	-0.10332	-1.1
O08664	GGGPLILLDLNDENSNQSFHSEGSLQK;VMATIEK;WVPVVDPQEEER;WVTVGDTSLR	4	4	3	25.8	23.445	13.305	22091;64598;67739;67753	Bcl7c	B-cell CLL/lymphoma 7 protein family member C		22.0083	22.6216	22.3808	22.0113	22.3401	22.0131	22.5682	22.9163	22.4111	22.7868	22.8157	22.6202	22.8134	21.5373	21.8963	22.8205	22.4165	22.5427		O08664	-0.215327	-1.2	0.45581	0.690962	down	no		O08664	0.108982	1.1	0.703109	0.87953	up	no		O08664	0.510896	1.4
O08709	DFTPVCTTELGR;DINAYNGETPTEK;DINAYNGETPTEKLPFPIIDDK;DLAILLGMLDPVEK;FHDFLGDSWGILFSHPR;GESVMVVPTLSEEEAK;KGESVMVVPTLSEEEAK;LAPEFAK;LIALSIDSVEDHLAWSK;LPFPIIDDK;LPFPIIDDKGR;LSILYPATTGR;PGGLLLGDEAPNFEANTTIGR;PVATPVDWK;VVDSLQLTGTK;VVDSLQLTGTKPVATPVDWK;VVFIFGPDK;VVFIFGPDKK	18	18	18	75.9	24.87	323.31	7880;8567;8568;8910;18735;21641;31846;33546;36141;38501;38502;39817;47134;47732;66408;66409;66463;66464	Prdx6	Peroxiredoxin-6		29.9368	29.6919	29.9781	30.169	30.0863	30.2264	29.6412	29.9471	29.8262	29.6846	30.3198	30.1919	29.4361	29.9271	29.8662	29.4788	29.7735	29.5458		O08709	0.291618	1.2	0.0702122	0.244802	up	no		O08709	0.260601	1.2	0.100731	0.317862	up	no		O08709	-0.14374	-1.1
O08715	DASFPYEAVER;DLAGELDKDETVPENDQIK;GKEESCVPASQETSLGQDTSDPASTR;GSSNTSDRDLAGELDKDETVPENDQIK;KEEYIVGK;LPSSFVEPVHSEPVKDEDALEPQVK;QSLEGASNPR;SEFPILAPGGGEGEEVSHGPPQVAELLK;VELSLMGDK;YVDYGGYK	10	10	10	17.7	92.194	51.532	7147;8905;22703;24365;31609;38726;50212;52616;62463;69951	Akap1	A-kinase anchor protein 1, mitochondrial		25.3335	25.0393	25.0032	24.8086	24.9483	24.6992	25.0814	25.3252	24.9628	24.8818	24.8976	24.7394	24.7458	24.9188	25.1172	25.0496	24.7027	25.0688		O08715	-0.306614	-1.2	0.0603215	0.224034	down	no		O08715	-0.28355	-1.2	0.0790444	0.281705	down	no		O08715	0.0131541	1
O08734	ASGQGPGPPK;LALYVYQR;QLALIGDDINR;QLALIGDDINRR;SYVFYLHQQEQETQGAAAPANPEMDNLPLEPNSILGQVGR;VGCDESPSPSEQQVAQDTEEVFR;VVALLGFGYR	7	7	7	49.3	23.294	35.437	4984;33510;49160;49161;57110;62944;66352	Bak1	Bcl-2 homologous antagonist/killer		23.2862	24.0912	23.988	24.0467	24.216	24.2466	23.7734	24.2982	24.2636	24.1048	24.3627	24.4532	24.598	24.2463	24.2031	24.5134	24.1284	24.4566		O08734	0.381328	1.3	0.0906154	0.282821	up	no		O08734	0.195192	1.1	0.362934	0.630492	up	no		O08734	0.0169976	1
O08736	AENLVENFLEK;DMLDGVFDDLVEK;IGESASFILNK	3	3	3	8.4	47.853	6.4465	1505;9670;28099	Casp12	Caspase-12		20.8048	20.6819	20.8199	21.5837	21.1925	21.6408	20.9243	20.351	20.4746	20.9796	21.182	20.9178	20.4191	17.4677	17.4677	20.4333	20.6759	20.305		O08736	0.703437	1.6	0.223697	0.474565	up	no		O08736	0.443157	1.4	0.433717	0.695355	up	no		O08736	2.01993	4.1
O08738	AEELLLK;EVFDPAEQYK;IEIQTLTGLFK	3	3	3	10.1	31.595	4.1483	1289;17098;27674	Casp6	Caspase-6;Caspase-6 subunit p18;Caspase-6 subunit p11		17.4677	20.4724	17.4677	22.6451	21.5279	22.5541	21.1449	21.688	17.4677	22.6036	21.9894	20.6561	21.7025	17.4677	20.6546	21.3386	21.0115	21.1415		O08738	3.77312	14	0.0112573	0.0861955	up	yes		O08738	1.64952	3.1	0.210177	0.470147	up	no		O08738	1.22226	2.3
O08739	EGPEGNDIR;FLGQNYYK;FSLHEMLNEMSEFK;GLHVSLSTDDPMQFHYTK;GLSTFLFR;HTYQTEPDR;LLPNFGK;LNFLESK;LNMSDLDEHVR;MLENIFLPLFK;NSVLQSGLSHQEK;QVFDSLHMDPYDLTVDSLDVHAGR;TENYLGGEYFAR;VYSPNMR;WIIQVPR;YQYSEPR;YVTGFDSVDDESK	17	16	16	24.2	88.651	24.222	13535;19145;20002;22979;23204;26670;37475;38123;38226;42808;46201;50521;57948;67017;67347;69575;70064	Ampd3	AMP deaminase 3		25.4494	25.3465	25.3868	25.8581	25.4267	25.6519	25.2492	25.8175	25.688	24.934	25.9909	25.5551	25.1807	24.8816	25.4695	24.8826	24.6985	25.5457		O08739	0.251345	1.2	0.366255	0.617072	up	no		O08739	-0.0916001	-1.1	0.737773	0.901668	down	no		O08739	-0.135015	-1.1
O08740	DPQVLFAGYK;EDHTLGNIIK;SQLLKDPQVLFAGYK	3	3	3	21.4	13.251	5.3489	10080;12378;55601	Polr2j	DNA-directed RNA polymerase II subunit RPB11		23.3927	23.906	23.9133	23.2707	22.8989	23.3483	23.2918	23.895	23.3539	23.2802	23.119	23.0834	23.6402	23.7151	23.479	23.1072	23.4851	23.6616		O08740	-0.564732	-1.5	0.0159079	0.10453	down	no		O08740	-0.352726	-1.3	0.103212	0.321151	down	no		O08740	-0.193511	-1.1
O08746	AQDDVSEWASK;CENLILFQNVANEEVRK;FLFEEDNLSR;LEEMTQR;SLGEENFETVK;VGLLQYGSTVK;YMGKGSMTGLALK	7	7	7	8.4	106.75	5.339	4463;6539;19121;34520;54256;63097;69221	Matn2	Matrilin-2		22.9784	22.2452	22.1003	22.6826	22.543	20.6897	23.3484	22.834	17.4677	23.5923	21.9836	22.0477	23.3176	21.8511	17.4677	22.5865	22.1361	21.6658		O08746	-0.469532	-1.4	0.672354	0.85762	down	no		O08746	1.32454	2.5	0.246092	0.513505	up	no		O08746	1.25073	2.4
O08749	ADGSTQVIDTK;ALLNNSHYYHMAHGK;ALTGGIAHLFK;EANLAAAFGK;EANLAAAFGKPINF;FPFAANSR;GIEIPEVR;IDVSVEAASGGK;IPNIYAIGDVVAGPMLAHK;LGADVTAVEFLGHVGGIGIDMEISK;NETLGGTCLNVGCIPSK;RPFTQNLGLEELGIELDPK;SAQLGFK;SDGKIDVSVEAASGGK;SEEQLKEEGIEFK;TNADTDGMVK;VCHAHPTLSEAFR;VVHVNGFGK	18	18	18	42.2	54.272	176.15	925;3399;3652;12019;12020;19601;22451;27462;29779;35386;44323;51463;52071;52323;52607;59622;61900;66506	Dld	Dihydrolipoyl dehydrogenase, mitochondrial		28.6359	28.7532	28.6594	28.6069	28.8267	28.6913	28.7332	28.6743	28.61	28.766	28.5914	28.4951	28.5788	28.6681	28.441	28.6713	28.6653	28.5501		O08749	0.0254698	1	0.743661	0.901063	up	no		O08749	-0.0549928	-1	0.484105	0.733131	down	no		O08749	0.0662578	1
O08756	DLAPTGIR;EIQAALTLAK;GVIINTASVAAFEGQVGQAAYSASK;IDVAVNCAGIAVAIK;IHTLEDFQR;KLGESCIFAPANVTSEK;LGESCIFAPANVTSEK;LVAGEMGQNEPDQGGQR;NFLASQVPFPSR;VINVNLIGTFNVIR;VVTIAPGLFATPLLTTLPEK	11	11	11	56.3	27.418	302.27	8923;14063;24816;27447;28368;32265;35508;40694;44411;63565;66697	Hsd17b10	3-hydroxyacyl-CoA dehydrogenase type-2		28.481	28.3582	28.3568	28.4866	28.2737	28.4066	28.3627	28.7848	28.2755	28.6291	28.7935	28.2468	28.635	28.4642	28.4121	28.6284	28.5678	28.5885		O08756	-0.00967918	-1	0.943864	1	down	no		O08756	0.0821571	1.1	0.553303	0.78	up	no		O08756	0.0911401	1.1
O08759	AACSAAAMEEDSEASSSR;DHIIDDALVR;DLGDSHPVLYQSLK;EFVNLYSDYILNK;ESEDYSPLIR;GASSAYLENSK;GFHMVTNESPLK;IFSSAEALVLSFR;ITVLYSLVQGQQLNPYLR;LEMIAMENPADLKK;LFLQFTTGTDR;LGPDDVTVDIDAIR;LPLEAQGK;LPTSHTCFNVLLLPEYSSK;MDNNAAAIK;MGDSSQGDNNVQK;MMETFQQLITYK;NLDFQALEETTEYDGGYTR;NLGLYYDNR;NLVNDDDAIVAASK;SPGESQSEDIEASR;VDPLETELGVK;VISNEFNSR;VYSSLLANEK	24	24	24	35.1	99.818	100.59	131;8304;9111;13231;16277;20962;21843;27974;30742;34730;35190;35769;38572;38747;41986;42466;43014;45019;45125;45394;55230;62135;63648;67021	Ube3a	Ubiquitin-protein ligase E3A		26.4351	26.4855	26.4005	26.3572	26.4477	26.4409	26.3744	26.4077	26.1642	26.4266	26.1755	26.2395	26.3884	26.3521	26.2667	26.5909	26.478	26.5047		O08759	-0.025072	-1	0.749348	0.90402	down	no		O08759	-0.0348914	-1	0.657303	0.852343	down	no		O08759	0.188806	1.1
O08784	AAASAQTSSAVETLPMMPPQSAPIQPK;AALGQGVAPVHTQK;AEDDETLQAK;AGAVTSSASLSSPALAK;ARPVAAQAGKPEAK;ASAAPAKDPPAR;ASAVSPEK;ASLALPQK;ATPRPDSNSLASSAPATK;DSASPIQK;EASSGSTPQKPK;EKPDGELLGIK;ELLPLIYHHLLQAGYVR;GANLPCPGK;GAPAVTPGK;GKPPVPNSTVSAR;GPILATPGK;GTPASATGASTSSHCK;KLSGDLEAGAPK;LDPDPSQK;LESGEQSDPK;LGNVAPTPAK;LGNVAPTPAKPAR;LLEQAWPLSEAQVQASVVK;LSGDLEAGAPK;NSSPAVPAPTPEGVQAVNTTK;PVSTVTPGSSGK;QKAEDDETLQAK;QQLAPGYPK;S…	38	38	38	34	135	110.8	94;385;1213;1993;4816;4822;4857;5033;5516;10409;12115;14300;14836;20888;20895;22732;23662;24598;32362;34138;34888;35759;35760;37048;39757;46166;47793;49085;49973;51883;55330;55560;56105;56461;61075;61212;64454;65572	Tcof1	Treacle protein		27.4478	27.4265	27.4067	27.1926	27.6503	27.3925	27.2708	27.3158	27.6352	27.4405	27.2321	27.7572	27.4926	27.3545	27.5128	27.7459	27.5382	27.9979		O08784	-0.0152178	-1	0.915971	0.991201	down	no		O08784	0.0693348	1	0.632462	0.836195	up	no		O08784	0.3074	1.2
O08788	AEITDAEGLGLK;AESLQQEVEALK;AESLQQEVEALKER;AFLQGGQEATDIALLLR;AIEMELR;AKEEQQDDTVYMGK;ASLAALPPLHVAK;DLETSCSDTR;DQLDETVNVEPLTK;DSPLLLQQISAMR;EKDFEETMDALQADIDQLEAEKAELK;ELTNQQEASVER;EQLDMAGAR;ETVGDLEAMNEMNDELQENAR;ETVTQRPGATVPTDFATFPSSAFLR;FDLSENCSERPGLR;FTQSALDCMGVEVGR;GSDGAASSYQLK;GTVAYVGATLFATGK;IKGEELSEANVR;IQLEQVQEWK;LATAMQEGEYDAERPPSKPPPVELR;LDETQTLLR;LHISQLQHENSILR;LNQLSTHTHVVDITR;LSLPPHEGPGGNLV…	47	47	47	48	141.67	323.31	1402;1592;1593;1833;2554;2850;5029;9075;10227;10632;14199;15140;15973;16903;16921;18077;20257;24145;24656;28754;29983;33704;33961;36041;38272;39872;40985;43269;45238;49234;49535;49617;50064;50258;51692;54610;55352;60488;61985;61986;62257;63190;67725;68418;69210;69211;70182	Dctn1	Dynactin subunit 1		28.0785	28.2449	28.2639	28.2292	28.5496	28.445	28.0471	28.1059	28.087	28.1383	28.1963	28.3357	28.1308	27.9591	28.2139	28.3925	28.2766	28.4972		O08788	0.212173	1.2	0.033956	0.161004	up	no		O08788	0.14343	1.1	0.130095	0.362774	up	no		O08788	0.287497	1.2
O08789	SIETLLEAAR	1	1	1	1.7	63.273	1.9769	53692	Mnt	Max-binding protein MNT		19.299	18.9301	19.1308	20.2267	19.3894	19.6262	17.4677	19.1046	17.4677	19.3186	17.4677	17.4677	17.4677	19.5856	17.4677	19.4206	17.4677	19.502		O08789	0.627496	1.5	0.431936	0.67213	up	no		O08789	0.0713502	1.1	0.92775	0.989885	up	no		O08789	0.623117	1.5
O08795	CEYLMELMTPAACPEPPPEAPSDGDHDEL;DGSDEPGTAACPNGSFHCTNTGYKPLYILSSR;EKESLQQLAEVTR;EMEESIR;ESLQQLAEVTR;ETVVTSTTEPSR;GVSLSNHHFYEESKPFTCLDGTATIPFDQVNDDYCDCK;HGGSPTSLGTWGSWAGPDHDK;HGGSPTSLGTWGSWAGPDHDKFSAMK;ILIEEWK;KLWEEQQAAAK;LLELQAGK;LLELQAGKK;LWEEQQAAAK;MPPYDEETQAIIDAAQEAR;PLYILSSR;QSKLLELQAGK;SKFEEVER;SLEDQVETLR;SLKEMEESIR;VNDGVCDCCDGTDEYNSGTVCENTCR;YEQGTGCWQGPNR	22	22	22	51.1	58.792	220.22	6552;8161;14250;15277;16419;16927;24952;25713;25714;29056;32397;37018;37019;41299;43204;47438;50206;53973;54155;54361;64749;68268	Prkcsh	Glucosidase 2 subunit beta		29.3398	29.4629	29.0533	29.3031	29.2783	29.2112	29.0537	29.2684	29.0359	28.9246	28.9104	29.1044	29.2459	29.1566	29.11	29.0768	29.2147	29.1446		O08795	-0.0210933	-1	0.836968	0.95666	down	no		O08795	-0.139491	-1.1	0.190924	0.447015	down	no		O08795	-0.0254513	-1
O08796	ADEDLIFCLEGVDGGR;AEEAWAQMEE;AFDTGLNLSPDR;EAEMLLTGGFGLDK;EAEMLLTGGFGLDKNPQR;EQDAVNQSTR;GFDYLLK;GTDFGDGNLGVR;LANQYYEK;LNALDLGR;LSNFLHAQQWK;LTPQAFSHFTFER;LWGEDYNR;MASQPFGR;PSAVALEVQR;RHESDEDSLGSSGR;RSDLDDPEPR;SDLDDPEPR;SGDLYTQAAEAAMEAMK;TECGSTGSPASSFHFK;TLSSSRPPLLLR;VQSYYSNLTK;YNAVTGEWLKDEVLIK;YNSNSGFVR	24	24	24	35.2	81.738	35.771	867;1248;1738;11755;11756;15859;21758;24456;33533;38046;39907;40510;41309;41816;47561;51159;51630;52372;53188;57758;59411;65484;69273;69340	Eef2k	Eukaryotic elongation factor 2 kinase		24.4617	25.0037	25.032	25.7046	25.8874	25.7285	24.5391	24.4506	25.0075	25.6905	25.5488	25.9521	25.1307	25.0752	25.2433	25.9161	25.9524	25.8065		O08796	0.941023	1.9	7.65851e-05	0.00710549	up	no		O08796	1.06475	2.1	2.54493e-05	0.00676351	up	yes		O08796	0.741908	1.7
O08800	ADFSGMTTK;AWTNPETLTESQVQVFLPR;FYQAGLEELSFAK;HINDWVSEK;ISEVLSPGTVCPLTK;LFGEESCDFLSTFK;LVLVNAMYFK;TDTQYLLK;TVQMMFK	9	9	9	27.8	42.15	35.637	902;6267;20627;25865;30260;35110;40989;57710;61119	Serpinb8	Serpin B8		23.438	24.5988	24.3518	24.9338	24.9807	25.0349	23.7668	24.3689	24.2945	24.4415	24.7218	25.1316	24.3498	24.792	24.7534	24.8734	25.4343	25.425		O08800	0.853609	1.8	0.000354726	0.0140054	up	no		O08800	0.621528	1.5	0.00352125	0.0532587	up	no		O08800	0.612497	1.5
O08807	DYGVYLEDSGHTLR;ENECHFYAGGQVYPGEASR;GLFIIDDK;GLFIIDDKGVLR;HGEVCPAGWK;HGEVCPAGWKPGSETIIPDPAGK;IPLLSDLNHQISK;ISKPAPYWEGTAVINGEFK;LVQAFQYTDK;PAPYWEGTAVINGEFK;QGGLGPIR;QITLNDLPVGR;SINTEVVACSVDSQFTHLAWINTPR;SVDETLR;TRENECHFYAGGQVYPGEASR;VSVADHSLHLSK	16	14	14	63.9	31.052	124.15	11468;15447;22895;22897;25692;25694;29762;30325;41078;46944;48698;49056;53821;56552;60249;65899	Prdx4	Peroxiredoxin-4		30.4421	29.984	30.051	30.24	29.9376	29.9851	30.1515	29.9279	29.7664	29.6876	29.6844	29.9204	30.0587	30.0593	29.5962	29.9025	29.9929	29.6776		O08807	-0.104814	-1.1	0.4707	0.701832	down	no		O08807	-0.184471	-1.1	0.215277	0.475824	down	no		O08807	-0.0470349	-1
O08808	AEMDEVER;AGCAVTSLLASELTK;AMDPAVPNMMIDAAK;DDAMAPGPVK;DVQNFPAATDEKDK;DVQNFPAATDEKDKFVEK;EIENEDMK;ELGDYFVFDPK;EMVSQYLHTSK;FENNELFAK;FPDELAHVEK;FQPLLDGLK;FVAEDLSQDCFWTK;HELQVEMK;HLQIDIER;LGLHQVLQELR;LHDEKEETSGNYDSR;LNAILFK;LQDLQGEKDALDSEK;LTLAFSAQTK;LVDQMIDK;MEPSGGGLGPGR;MLSELKEEYDDLAESEQFGVVMGTVPR;MMHSNMETLYK;MPYQEIK;NDYEARPQYYK;NMFLQAVK;QIADVER;SAMMYIQELR;SGTSIALK;SPDELPATGGDGGK;TAQNLSIFLGSFR;TMLET…	37	37	37	32.3	139.34	79.449	1477;1996;3826;7274;11238;11239;13885;14651;15405;18302;19579;19785;20315;25534;26083;35678;35978;38045;38915;40412;40760;42253;42936;43021;43223;44184;45451;48888;52027;53467;55149;57350;59567;63918;65393;65588;66948	Diaph1	Protein diaphanous homolog 1		26.344	26.737	26.7121	26.7966	26.9889	27.0658	26.6787	27.033	27.1989	26.934	26.963	27.3178	26.5507	26.0967	26.826	26.7428	26.4458	27.1068		O08808	0.352715	1.3	0.0459594	0.192389	up	no		O08808	0.10142	1.1	0.531258	0.765522	up	no		O08808	0.273994	1.2
O08810	AFIPAIDSFGFETDLR;CFAETPNKK;DLDEDEDEDEDDVGEHEDDHPGMEVVLHEDK;DLDEDEDEDEDDVGEHEDDHPGMEVVLHEDKK;DSIVQGFQWGTR;EGPLCDELIR;FFDDPMLLELAK;GGGQIIPTAR;GHVTQDAPIPGSPLYTIK;GLSEDVSISK;GNEEAQIFRPLK;IAVEPVNPSELPK;IEHTYTGGVDSDLGEAMSDCDPDGPLMCHTTK;ILAQVVGDVDTSLPR;ILDAVVAQEPLHR;ITMIAEPLEK;IYADTFGDINYQEFAK;LAVTVCINK;LGEFFQTK;LPPTDAYYK;LWGDIYFNPK;LWISVAR;MYSEIDIK;MYSTDDGVQFHAFGR;PLEPQPAPHLAR;QDVVLNYPM;RLWGDIYFNPK;SFV…	44	43	43	59.7	109.36	323.31	1801;6555;8949;8950;10555;13542;18366;22092;22399;23175;23420;27146;27664;28823;28849;30656;31119;33781;35477;38671;41308;41321;43817;43821;47329;48303;51379;53123;53924;56428;57029;57065;57413;57474;59012;62356;64052;64400;64962;66771;68097;68132;68660;70176	Eftud2	116 kDa U5 small nuclear ribonucleoprotein component		29.0361	28.8575	28.9185	29.1926	28.9293	28.9454	28.9396	29.0951	28.8193	29.2049	29.3039	28.9899	28.8909	28.9412	28.8376	28.9795	28.9947	28.8445		O08810	0.0851305	1.1	0.342766	0.594701	up	no		O08810	0.21487	1.2	0.0293131	0.166412	up	no		O08810	0.0497052	1
O08811	EDQLGLSLLSLEQLQSEETLQR;ETDAHLANPVLPDEVLQEAVPGSIR;FYEEFDIHGR	3	3	3	7.5	86.841	7.612	12494;16623;20568	Ercc2	TFIIH basal transcription factor complex helicase XPD subunit		21.8644	22.072	22.0185	21.7445	22.1594	22.3642	22.1425	22.0679	21.742	22.0853	22.0078	17.4677	22.3076	17.4677	21.7312	17.4677	21.8348	21.6812		O08811	0.104429	1.1	0.948386	1	up	no		O08811	-1.46389	-2.8	0.373247	0.638579	down	no		O08811	-0.174276	-1.1
O08848	ALLQEMPLTALLR;AVADWYNEK;FLCFGSEGGTYYIK;GCEVIQEIK;GMLDMCGFDTAALDVIR;IPTHLFTFIQFK;LGLENAEALIR;LSHLKPSSEGLAIVTK;SFSQEGR;TKDDLEVIHLIEEHQLVR;VPAGNTDCSLPMIWAQK	11	11	11	26.6	60.123	28.047	3406;5645;19037;21054;23348;29823;35665;39804;53098;58925;64961	Trove2	60 kDa SS-A/Ro ribonucleoprotein		25.961	25.9123	26.1047	25.7385	26.1983	26.152	25.6249	25.2931	26.1615	26.0927	25.8163	26.2141	25.5866	25.8503	25.7254	25.3768	25.6156	25.7653		O08848	0.0369206	1	0.830274	0.952594	up	no		O08848	0.347855	1.3	0.0628799	0.251658	up	no		O08848	-0.134887	-1.1
O08856	DGLTQADKDTLDSLLQQVASVNPK;LIAEYDQR;QSMAQAEEETR	3	3	3	7.1	67.146	6.2866	8085;36135;50236	Ell	RNA polymerase II elongation factor ELL		21.5948	21.9594	21.9701	21.8436	17.4677	21.7891	21.8743	20.9744	21.5867	21.8287	21.9607	21.8705	21.6039	21.4057	21.6185	21.3395	21.4948	21.5024		O08856	-1.47464	-2.8	0.0931814	0.286993	down	no		O08856	0.408157	1.3	0.62071	0.828877	up	no		O08856	-0.097134	-1.1
O08901	FAEYNSDR;GDSEFSFEELR;MDNLENVFR;SIGDFTSAAQLSSTPFHK	4	4	4	4.3	119.56	3.6993	17806;21301;41982;53725	Bub1	Mitotic checkpoint serine/threonine-protein kinase BUB1		19.38	19.6113	17.4677	18.7273	19.0923	17.4677	17.4677	20.221	19.369	17.4677	19.1275	19.0822	17.4677	20.0689	19.3221	18.8058	18.8835	17.4677		O08901	-0.390575	-1.3	0.608548	0.809696	down	no		O08901	-0.460096	-1.4	0.547266	0.77681	down	no		O08901	-0.567247	-1.5
O08908	ERPEDLELLPGDLLVVSR;IFEEQGQTQEK;PLPARPLDGSSESGHILPDLAEQFSPPDPAPPILVK;TATGFGFAEPYNLYGSLK;TDWSLSDLEQWDR;VALQALGVADGGER	6	6	6	15.2	81.265	10.319	16195;27858;47387;57408;57723;61666	Pik3r2	Phosphatidylinositol 3-kinase regulatory subunit beta		17.4677	21.9888	22.0494	22.0455	22.059	22.5939	21.9157	21.338	21.8777	22.0227	22.5487	17.4677	22.1313	17.4677	17.4677	22.1358	22.2507	21.6449		O08908	1.73085	3.3	0.305311	0.559549	up	no		O08908	-1.0308	-2	0.534996	0.767268	down	no		O08908	2.98828	7.9
O08912	ATEEDSQVPSIR;GLPAGDVLELVQKPHEGPGEMGKPVVIPK;GNQLWEYDPVK;LAEVWMDEFK;LNGPVTMLK;LTLQHVNSNQCLDK;NFFYIISPGVTK;NVETNQCLDNMAR;SQQWLLR;TPTMAGGLFSIDR;VDYGDISSR	11	11	11	24.9	64.254	24.995	5356;23091;23497;33341;38140;40440;44386;46451;55666;60008;62242	Galnt1	Polypeptide N-acetylgalactosaminyltransferase 1;Polypeptide N-acetylgalactosaminyltransferase 1 soluble form		23.9881	24.1524	24.4395	24.3842	24.5197	24.3215	24.3099	24.4633	24.056	24.1582	24.3896	24.3188	24.1208	24.4214	24.2171	23.7846	23.8594	23.8118		O08912	0.215149	1.2	0.0906869	0.282821	up	no		O08912	0.0124661	1	0.916404	0.985247	up	no		O08912	-0.434542	-1.4
O08915	AHAAVWNAQEAQADFAK;AVPVIHQEGNR;EGEIAQFLCDIK;GELPDFQDGTK;HVVLYPLVAK;NIAEGKDPLEGQR;TLHSDNEGSVIDDSR;VESPGTYQQDPWAMTDEEK;VLELDPALAPVVSR;YYDAIACLK	10	10	10	39.7	37.605	77.531	2366;6044;13342;21555;26782;44719;59174;62568;63959;70131	Aip	AH receptor-interacting protein		25.8353	26.3681	26.3748	26.2555	26.6818	26.6721	25.7423	26.099	26.43	26.2114	26.4951	26.5705	25.8642	25.6668	25.9408	26.2651	26.0564	26.4361		O08915	0.34372	1.3	0.0348662	0.163288	up	no		O08915	0.33522	1.3	0.0387353	0.196261	up	no		O08915	0.428649	1.3
O08917	AQLIMQAEAEAESVR;AQQVAVQEQEIAR;ATYDIEVNTR;DIHDDQDYLHSLGK;FSEQVFK;GEAEAFAIGAR;HGVPISVTGIAQVK;ISLNTLTLNVK;ITLVSSGSGTMGAAK;KAEAFQMYQEAAQLDMLLEK;LPQVAEEISGPLTSANK;SPPVMVAGGR;TEAEIAHIALETLEGHQR;VQVQVVER;VSAQCLSEIEMAK;VTGEVLDILSR	16	16	16	48.4	47.513	47.188	4608;4704;5626;8466;19944;21385;25770;30343;30654;31311;38691;55329;57734;65516;65610;66085	Flot1	Flotillin-1		25.7377	26.4082	25.9178	26.0055	25.822	25.897	26.144	26.2169	25.7092	26.1767	25.5954	25.347	25.7796	25.8436	25.7371	25.9259	25.7927	25.9522		O08917	-0.113097	-1.1	0.585291	0.793204	down	no		O08917	-0.316984	-1.2	0.143352	0.383491	down	no		O08917	0.103459	1.1
O08919	DLLVDQTIEK;GEAGTPVAAGTTAAAIPR;GFPALSQK;LNELPSTLQR;LSHAVGCAFAACLERKQR;PSNPFSGDLQK;SVLWVSADGLR;WLEEVSQVAK;YLGHVEVEESR	9	9	8	17.7	64.13	15.642	9315;21397;21891;38095;39796;47619;56720;67404;68988	Numbl	Numb-like protein		23.6301	23.514	23.8983	23.9402	24.0987	24.0304	23.9058	23.9471	23.9416	24.2426	23.9412	23.7549	24.2204	24.0035	24.5107	24.3316	24.2722	24.2892		O08919	0.342309	1.3	0.034941	0.163407	up	no		O08919	0.0480639	1	0.74212	0.903993	up	no		O08919	0.0527753	1
O08967	DPFYDMLATR;GIIPLENLSIR;GINEGGDLPEELLR;ISAPSPEEK;ISAPSPEEKEEWMK;MMEAFASR;NEPFKIPEDDGNDLTHTFFNPDR;NLYESIK;QFLWSFR	9	9	5	23.6	46.279	10.143	9991;22518;22553;30173;30174;43006;44297;45413;48612	Cyth3	Cytohesin-3		22.7897	23.0728	22.833	23.4171	23.8322	23.572	21.9913	23.3844	23.1009	23.5631	23.1867	23.6183	22.5992	22.0577	17.4677	22.8448	22.7289	17.4677		O08967	0.708587	1.6	0.583333	0.791335	up	no		O08967	0.630502	1.5	0.624982	0.831828	up	no		O08967	0.305578	1.2
O08992	DSSGHVGFIFK;FGDQVLQINGENCAGWSSDK;MAPSIMK;NGLLTDHHICEINGQNVIGLK;PSSVNYMVAPVTGNDAGIR;SIDNGIFVQLVQANSPASLVGLR;SLMDHTIPEV;SLYPSLEDLK;SLYPSLEDLKVDK;VIQAQTAYSANPASQAFVLVDASAALPPDGNLYPK	10	10	10	53.2	32.379	155.03	10673;18524;41782;44585;47657;53654;54466;54775;54776;63592	Sdcbp	Syntenin-1		27.1502	27.3205	27.6902	27.4355	27.7454	27.8146	27.1633	27.3023	27.7181	27.6632	27.7774	27.7709	27.0407	26.8251	26.8895	27.4989	27.6328	27.1333		O08992	0.278195	1.2	0.137972	0.356808	up	no		O08992	0.342595	1.3	0.0744996	0.273098	up	no		O08992	0.503267	1.4
O08997	AVSYLGPK;LGGVEFNIDLPNK;LGGVEFNIDLPNKK;VCIDSEHSSDTLLATLNK	4	4	4	58.8	7.3384	62.967	6112;35597;35598;61901	Atox1	Copper transport protein ATOX1		27.3707	27.391	27.3881	27.7512	27.537	27.4619	26.8609	27.6118	26.8902	27.3253	27.3498	26.989	27.0071	26.9479	27.1316	27.072	27.0738	27.401		O08997	0.200112	1.1	0.303036	0.55706	up	no		O08997	0.100435	1.1	0.598459	0.813309	up	no		O08997	0.1534	1.1
O08999	TEDQAPSLIR	1	1	1	0.6	195.83	2.1183	57784	Ltbp2	Latent-transforming growth factor beta-binding protein 2		17.4677	22.5103	17.4677	17.4677	17.4677	21.2936	21.4068	21.3189	21.3209	21.1101	17.4677	20.3449	21.9959	22.8132	23.3991	20.4852	21.3162	17.4677		O08999	-0.405549	-1.3	0.806485	0.938296	down	no		O08999	-1.70796	-3.3	0.31337	0.586711	down	no		O08999	-2.97968	-7.9
O09005	EEFEWVYTDQPHAAR;IASEYYDDLPHYNSWIK;PLFINPK;VLYDFVTDDTISPYSR;VSREEFEWVYTDQPHAAR	5	5	5	18	38.241	40.118	12686;27101;47335;64566;65854	Degs1	Sphingolipid delta(4)-desaturase DES1		25.3326	26.2658	25.8591	25.341	25.7818	25.6188	25.5195	26.1347	25.8368	25.3006	25.7962	25.5405	25.1968	25.6176	25.6517	25.1524	25.2997	25.2591		O09005	-0.238664	-1.2	0.0654279	0.23548	down	no		O09005	-0.284544	-1.2	0.0328432	0.178132	down	no		O09005	-0.251618	-1.2
O09012	ALELQPGYIR;DAEAHPWLSDYDDLTSASYDK;DHPQPFEEGLHR;DLFLAAVR;EAVEHFLEALNMQR;GEGGAMSENIWSTLR;GYQFEEENPLR;HMEAWQYLGTTQAENEQELLAISALR;IAALQVEFER;LWLGDQEGSSTADR;TALMALAVSFTNESLQR;WAEEYLEQSEEK;WYDEYHPEEDLQHTASDFVSK;YSPAYAHLVAPGEEGATGAGPSK	14	14	14	33.5	70.755	43.742	3135;6934;8327;9092;12168;21492;25249;26162;26884;41324;57289;67082;67774;69724	Pex5	Peroxisomal targeting signal 1 receptor		25.8494	25.8712	25.7924	25.7436	25.8205	25.8307	25.6166	25.5447	25.7349	25.8093	25.7284	25.738	25.4444	25.5688	25.4491	25.6098	25.293	25.1966		O09012	-0.0394251	-1	0.690783	0.869536	down	no		O09012	0.126469	1.1	0.216747	0.477101	up	no		O09012	-0.121001	-1.1
O09044	AHQVTDESLESTR;AHQVTDESLESTRR;ATWGDGGDNSPSNVVSK;EDEMEENLTQVGSILGNLK;IEEGMDQINK;ILGLAIESQDAGIK;ITNDAREDEMEENLTQVGSILGNLK;ITNGQPQQTTGAASGGYIK;MDNLSPEEVQLR;NMALDMGNEIDAQNQQIQK;TITMLDEQGEQLNR;TLTELNK	12	12	12	71.9	23.261	177.21	2447;2448;5621;12323;27558;29010;30658;30659;41985;45425;58875;59437	Snap23	Synaptosomal-associated protein 23		26.1017	26.4062	26.4665	26.2667	26.3581	26.5694	26.3015	26.1859	26.5654	26.4693	26.2691	26.6216	26.5092	26.2653	26.3533	26.5581	26.3925	26.3041		O09044	0.0732647	1.1	0.577523	0.786969	up	no		O09044	0.102395	1.1	0.439404	0.698727	up	no		O09044	0.0422909	1
O09061	AGGSASAMLQPLLDNQVGFK;AMTTGAIAAMLSTILYSR;DVFISAAER;DVYTGDALR;EETVPLR;EGIREETVPLR;EGIREETVPLRK;GAVYSFDPVGSYQR;LSEGFSIHTR;NMQNVEHVPLTLDR;TVIGCSGFHGDCLTLTK	11	11	11	51.2	26.372	105.46	2108;3945;11088;11350;12955;13444;13445;21028;39674;45491;60988	Psmb1	Proteasome subunit beta type-1		28.5006	28.5	28.5496	29.0044	28.8715	28.9111	28.6043	28.5091	28.762	28.8015	28.7619	28.8709	28.5814	28.6953	28.6464	28.8987	28.8696	28.7124		O09061	0.412241	1.3	0.000261821	0.012093	up	no		O09061	0.1863	1.1	0.0364189	0.190528	up	no		O09061	0.185831	1.1
O09106	ANAEEMTK;DGIDDESYEAIFK;DGIDDESYEAIFKPVMSK;ISICSSDKR;LGCFNLTIK;LHISPSNMTNQNTNEYLEK;MTHNLLLNYGLYR;QQTDIAVNWAGGLHHAK;SIRPDNMSEYSK;VMEMFQPSAVVLQCGSDSLSGDR;VMTVSFHK;YGEYFPGTGDLR;YYAVNYPLR;YYAVNYPLRDGIDDESYEAIFKPVMSK	14	14	10	32.6	55.074	93.357	3973;8038;8039;30313;35426;36039;43531;50089;53862;64632;64710;68481;70129;70130	Hdac1	Histone deacetylase 1		26.7037	26.4271	26.6676	26.9545	26.695	26.7163	26.7579	26.4496	26.5349	26.7186	26.795	26.4403	26.085	26.4974	26.2047	26.4398	26.5684	26.4952		O09106	0.189133	1.1	0.190946	0.433875	up	no		O09106	0.0704812	1.1	0.613874	0.824581	up	no		O09106	0.238803	1.2
O09110	ALEHLHSK;DVKPSNVLINK;FPYESWGTPFQQLK;HAQSGTIMAVK;INPELNQK;ISCVSKPPVSNPTPPR;LLMDLDINMR;MCDFGISGYLVDSVAK;MESPAASPPASLPQTK;MSYLELMEHPFFTLHK;NFEVEADDLVTISELGR;QVVEEPSPQLPADQFSPEFVDFTSQCLR;TDIAAFVK;TFITIGDR	14	14	11	53.9	39.296	168.35	3115;11137;19679;25368;29576;30192;37379;41857;42293;43472;44379;50669;57590;58151	Map2k3	Dual specificity mitogen-activated protein kinase kinase 3		25.7209	25.7873	25.738	25.7852	25.7232	25.6727	25.7137	25.7653	25.7586	25.5712	25.7364	25.6379	25.4863	25.6098	25.6164	25.0515	25.3582	25.0673		O09110	-0.0216955	-1	0.770035	0.918096	down	no		O09110	-0.0973672	-1.1	0.205696	0.46603	down	no		O09110	-0.411815	-1.3
O09111	AVIAPSGVEK;EVNGLPIMESNYFDPSK;NPDFHGYDSDPVVDVWNMR;QREPTMQWQEDPEPEDENVYAK	4	4	4	45	17.444	35.543	5895;17281;45661;50140	Ndufb11	NADH dehydrogenase [ubiquinone] 1 beta subcomplex subunit 11, mitochondrial		23.9629	24.6413	24.8942	24.6415	24.707	24.8585	24.8323	24.6573	24.2698	24.437	24.7263	24.1084	24.8927	24.5533	25.0756	24.9604	24.7416	24.9423		O09111	0.236246	1.2	0.363605	0.614186	up	no		O09111	-0.16257	-1.1	0.52769	0.762869	down	no		O09111	0.0408636	1
O09117	EPLGFIK;ETSLHSPSNTSASHSQGGGPPTSGM;ILEWFASIFAFATCGGFK;TEIQVNCPK	4	4	4	22.6	28.899	15.836	15731;16861;28971;57868	Sypl1	Synaptophysin-like protein 1		24.7018	24.7009	24.5902	24.7629	24.5459	24.6428	24.3685	24.5505	24.5934	25.0715	24.7494	24.7634	24.6803	24.0987	24.7863	25.0118	24.8384	24.9811		O09117	-0.0137732	-1	0.924462	0.995437	down	no		O09117	0.357288	1.3	0.0285744	0.164785	up	no		O09117	0.422007	1.3
O09130	LLDPGEAPVVPVYSGK	1	1	1	3.9	45.121	1.7709	36896	Nfatc2ip	NFATC2-interacting protein		17.4677	17.4677	17.4677	17.4677	17.4677	17.4677	17.4677	17.4677	17.4677	17.4677	17.4677	17.4677	17.4677	17.4677	17.4677	17.4677	17.4677	17.4677		O09130	-3.55271e-15	-1	1	1	down	no		O09130	0	0	1	1	up	no		O09130	0	0
O09131	EALENEFK;EALENEFKK;ECLAHTPK;EDSPNLR;EYLNLYLQDSPEACDYGL;FCPFAQR;GSAPPGPVPEGQIR;HEVININLK;KEDSPNLR;KLEEGMDNYK;KLFPDDPYK;KLFPDDPYKK;LEALELK;LEEGMDNYK;LFPDDPYK;LFPDDPYKK;LWMAAMQQDPVASSHK;MTLESFSK;NKPEWFFEK;NPLGLVPVLENSQGHLVTESVITCEYLDEAYPEK;NPLGLVPVLENSQGHLVTESVITCEYLDEAYPEKK;VPPLIASFVR	22	22	22	73.3	27.497	323.31	11929;11930;12249;12515;17622;17977;24131;25567;31567;32192;32254;32255;34354;34487;35222;35223;41326;43545;44963;45739;45740;65153	Gsto1	Glutathione S-transferase omega-1		29.8372	29.7314	29.9821	29.9593	30.2217	30.6249	29.775	30.2801	29.8628	29.8216	30.1785	29.9776	28.9836	28.9229	29.331	29.1767	28.9797	29.2168		O09131	0.418382	1.3	0.0277865	0.142638	up	no		O09131	0.0199602	1	0.906022	0.981678	up	no		O09131	0.0452523	1
O09159	ASDSLEPPAADLFTGVLPNNYNPPK;ATFDSGTGLLMK;FLQDTFGSDGLPR;FQVTLYNPLGR;GVSEPLLETDTGDKVR;LPVYEGNFIVK;QNVVNDYAR;SQGGSSLQDGSLELMVHR;TLVNYFLK	9	9	9	12.1	114.65	15.782	4887;5391;19261;19842;24943;38795;49767;55543;59489	Man2b1	Lysosomal alpha-mannosidase		23.4316	22.9977	22.2737	23.5169	22.081	22.356	22.6829	22.926	21.6278	22.9205	21.7693	21.7386	23.4359	23.2047	23.2985	22.916	23.046	23.3401		O09159	-0.24971	-1.2	0.514392	0.737525	down	no		O09159	-0.269457	-1.2	0.482404	0.732178	down	no		O09159	-0.212326	-1.2
O09164	EVDAAEMHAICR;GGNQASLQNGNAGR;SVVVHAGEDDLGK;VGLTASLAGPHAILGR;VQPSATLPPDQPQITGLVLFR	5	5	5	30.3	27.392	6.8621	16992;22158;56876;63104;65439	Sod3	Extracellular superoxide dismutase [Cu-Zn]		21.537	22.7953	23.2323	22.5375	23.4386	23.8407	21.9873	22.9352	22.6631	22.9279	23.3141	23.1318	20.7767	20.9329	17.4677	21.9575	21.9221	21.7739		O09164	0.750717	1.7	0.343765	0.596056	up	no		O09164	0.59608	1.5	0.448685	0.706518	up	no		O09164	2.15876	4.5
O09167	EKGTWVQLK;EPELLEPIPYEFMA;GDIVDIK;HGVVPLATYMR;KGDIVDIK;KHGVVPLATYMR;TNGKEPELLEPIPYEFMA;VYNVTQHAVGIIVNK	8	8	8	38.8	18.562	102.04	14267;15675;21203;25774;31810;31962;59651;66978	Rpl21	60S ribosomal protein L21		29.0386	28.8772	29.1745	29.1657	28.9988	29.0463	29.0823	29.042	29.0672	28.8018	29.0925	29.0233	28.993	28.9374	28.9287	29.0545	28.7984	28.8004		O09167	0.0401851	1	0.698074	0.876399	up	no		O09167	-0.0912991	-1.1	0.384934	0.649116	down	no		O09167	-0.0686179	-1
O09172	ASTLHLQTGNLLNWGR;CPSTHSEELR;EFPDVLECTMSHAVEK;GYILQAK;INPDEREEMK;IVAIGTSDLDK;KIVAIGTSDLDK;LFIVGSNSSSSTR;QFDIQLLTHNDPK;TLNEWSSQISPDLVR	10	10	10	40.9	30.534	99.855	5204;6730;13159;25196;29574;30782;32081;35165;48564;59287	Gclm	Glutamate--cysteine ligase regulatory subunit		26.555	26.6835	26.8272	26.6303	27.0205	26.8802	26.7244	26.7182	26.8908	26.8478	26.9601	27.0843	26.3543	26.775	26.7304	26.6792	26.8099	26.8615		O09172	0.155109	1.1	0.0872323	0.276277	up	no		O09172	0.186285	1.1	0.0454931	0.213853	up	no		O09172	0.163636	1.1
O09174	ADVLLEPFR;ASFITDGEQLPSPR;GLGLESEELPSQMSSADWPEMK;LGSTGENFLAR;LQLGPETLLQDNPK;LSGFGQSGIFSK;PAPLLSR;RDPSVGEHTVEVLR;SLALDLK;TPAVPSAK;TQPMGLWK;VAGHDINYLALSGVLSK	12	12	12	37.5	41.704	32.922	1131;4933;22943;35869;39164;39760;46932;50938;54048;59776;60186;61579	Amacr	Alpha-methylacyl-CoA racemase		25.0219	24.987	24.8954	25.5291	25.4707	25.2539	25.1065	24.8801	24.886	25.6098	25.1531	25.1884	25.1189	25.173	25.5036	25.6399	25.5142	25.5339		O09174	0.449806	1.4	0.00455565	0.0524055	up	no		O09174	0.359604	1.3	0.016173	0.120789	up	no		O09174	0.297513	1.2
O35047	AATNHVTPEEK;ALDQLAQEGK;VQSLQQSCRHMEAELK	3	3	3	17.1	24.748	1.9154	651;3059;65475	Psmc3ip	Homologous-pairing protein 2 homolog		17.4677	22.1919	17.4677	21.7716	17.4677	17.4677	22.3243	21.9598	17.4677	22.6891	22.5755	22.018	17.4677	17.4677	22.82	23.2269	22.8807	23.0626		O35047	-0.140106	-1.1	0.942657	1	down	no		O35047	1.84363	3.6	0.353784	0.621909	up	no		O35047	3.805	14
O35071	DLLMAQGLSASALGGLK;DSVLTWLLK;EKEEADLLLEQQR;ELLEQQGIDIK;ELQEEVAR;GAEVEDLR;IIAELNETWEEK;ISLVDLAGSER;LMEEDPAFR;SHDQLTGLDSEK;TAMIAALSPADINYEETLSTLR;TVAATNMNETSSR;TYGKPEGPGDAWR;VGQVDVDIK;VYQIPQR	15	11	10	15.8	122.43	20.974	9280;10714;14214;14800;14985;20759;28390;30354;37897;53532;57307;60811;61331;63169;66997	Kif1c	Kinesin-like protein KIF1C		22.4506	23.6839	23.3028	23.7089	23.5729	23.9091	23.2871	23.6756	23.7755	23.3774	23.6722	23.6876	23.5938	23.342	23.9348	23.5042	23.7661	23.8856		O35071	0.584524	1.5	0.0190446	0.116331	up	no		O35071	-0.000330495	-1	0.99879	1	down	no		O35071	0.0950805	1.1
O35074	DAASFLTR;DLQALTEAMYTNLR;DPEIYTEPEVFK;EVMADLALPMADGR;FLNPDGSEK;FLNPDGSEKK;GSLSAGDKDHACSVK;HGDIFTVLVGGR;HLEEMGVSEEMQAR;HTVWQAEQPVSQMTTLPQK;IFDLQLPNFNPSEEK;ILDSMPVLDSVLNETLR;LLLFPFLSPQK;LTAAPFITR;NPEALAAVR;QLDLLLPK;SSWLESYLR;SYAINSIK;VHSADVFHTFR;YGFGLMQPEEDVPIR	20	20	20	45.9	57.046	88.582	6902;9400;9974;17256;19225;19226;24278;25673;25974;26667;27851;28887;37290;40195;45688;49190;56232;56958;63323;68484	Ptgis	Prostacyclin synthase		28.4932	27.6902	27.6919	28.6778	27.5393	27.7191	28.7813	27.5928	27.831	28.7307	27.5302	27.6402	29.1776	28.6942	28.4286	28.8565	28.5077	28.103		O35074	0.0203154	1	0.89941	0.984218	up	no		O35074	-0.101313	-1.1	0.532066	0.76608	down	no		O35074	-0.27773	-1.2
O35075	LTPSPVDFTITPETLQNVK;NLSVPLYMVFPR;SIELQLVR;TEVPFEFPLLVK;VETCGCAEGYAR	5	5	5	21.2	32.97	11.757	40518;45356;53682;58039;62578	Dscr3	Down syndrome critical region protein 3 homolog		24.3262	24.547	24.2409	24.8166	24.7133	24.933	24.7779	24.5291	24.4745	24.7742	24.5276	24.6055	24.6171	24.698	24.8111	24.4341	24.6862	24.6117		O35075	0.449646	1.4	0.00330134	0.043075	up	no		O35075	0.0419334	1	0.734538	0.900386	up	no		O35075	-0.131397	-1.1
O35114	AVDQTIEK;DEVLYLFPSDLCR;EEHESFVDINPLTGIILR;ELIEAMLK;FQINTYVR;GMHPNKEEHESFVDINPLTGIILR;GQGSMDEGTADER;IVEWNGK;KLDDFVETGDIR;NGAPIIMSFPHFYQADEK;NQSVGDPNVDLIR;SVHITFSSFENVEGLPAFR;TINIPLLTVVDLAQLTLLR	13	13	13	33.9	54.043	129.7	5741;7653;12735;14729;19754;23345;23928;30855;32140;44514;45965;56653;58804	Scarb2	Lysosome membrane protein 2		26.4243	26.6249	26.605	26.4978	26.3234	26.7521	26.6099	26.685	26.5288	26.6116	26.3833	26.2123	26.7699	27.0773	26.6061	26.8112	26.8173	26.6348		O35114	-0.0269476	-1	0.855855	0.965912	down	no		O35114	-0.205487	-1.2	0.183783	0.43952	down	no		O35114	-0.0633851	-1
O35126;Q80TZ9	SDLYFVPLEGSK;TLSEYAR	2	2	2	1.6	123.72	1.9666	52391;59381	Atn1;Rere	Atrophin-1;Arginine-glutamic acid dipeptide repeats protein		17.4677	20.4562	20.9552	21.0548	17.4677	21.2063	20.7571	17.4677	17.4677	17.4677	20.869	21.2056	20.3212	17.4677	17.4677	21.2656	21.0004	20.8899		O35126;Q80TZ9	0.283188	1.2	0.851294	0.964353	up	no		O35126;Q80TZ9	1.28326	2.4	0.403115	0.664957	up	no		O35126;Q80TZ9	2.63311	6.2
O35127	ASASAQPAALSAEQAK;AYGFSCDGEGVLK;MLQFVLPVATQIQQEVIK;SYEAQDPEIASLSGK	4	4	4	49.2	13.194	36.08	4847;6329;42918;56976	Grcc10	Protein C10		23.4519	24.2103	24.3885	24.6008	24.6404	24.5529	24.1347	24.7529	24.0735	24.8945	24.0344	24.5567	24.3412	24.473	24.3225	24.7325	24.4973	24.1219		O35127	0.581163	1.5	0.0671135	0.237928	up	no		O35127	0.174849	1.1	0.553694	0.78	up	no		O35127	0.0716405	1.1
O35129	AQFLVEK;AQVSLLIR;DLQMVNISLR;ESVFTVEGGHR;EYTAAVEAK;FNASQLITQR;IGGVQQDTILAEGLHFR;IPWFQYPIIYDIR;ISSPTGSK;IVQAEGEAEAAK;IYLTADNLVLNLQDESFTR;LGLDYEER;LLLGAGAVAYGVR;MLGEALSK;PNAQELPSMYQR;QVAQQEAQR;TIATSQNR;VLPSIVNEVLK;VLSRPNAQELPSMYQR	19	19	19	65.9	33.296	225.74	4533;4772;9426;16555;17687;19452;28133;29853;30436;30963;31206;35662;37294;42832;47487;50468;58661;64311;64428	Phb2	Prohibitin-2		29.3646	29.1504	29.2117	29.6294	29.1904	29.4522	29.4766	29.3524	29.3375	29.6209	29.4056	29.3881	29.4963	29.6722	29.6203	29.2969	29.1741	29.4725		O35129	0.181764	1.1	0.113323	0.319236	up	no		O35129	0.0827028	1.1	0.450373	0.706667	up	no		O35129	-0.281786	-1.2
O35130	DPGEVRPDITHQSLLMLMDSPLNR;IGTSFSVEDISDIR;LIVVLEGASLETVK;NVLIEVNPQTR;RFSVQEQDWETTPPK;SAASGGFQPR;VSVEYTEK	7	7	7	39.3	26.974	23.672	9994;28258;36535;46527;51065;51814;65904	Emg1	Ribosomal RNA small subunit methyltransferase NEP1		24.8327	24.9512	24.8641	24.9164	24.6809	24.5616	24.7916	24.8753	24.5568	24.7322	24.9304	24.9585	24.9038	24.8593	24.768	24.752	24.3064	24.7604		O35130	-0.163018	-1.1	0.261286	0.516806	down	no		O35130	0.132446	1.1	0.35668	0.624477	up	no		O35130	-0.23744	-1.2
O35134	AALSLPETASCDEIQGK;AYNADFDGDEMNAHFPQSELGR;CLLNETTNSKNEK;DGQPLAGLIQDHMVSGANMTIR;DLNDTEDSGR;DSDGSVVQFLYGEDGLDIPK;EEERDEEEEGNIVDAEAEEGDADASDTK;EGLVDTAVK;EQYMELVYR;FLEETGDPSAFEIQEELEEYTSK;FQFLPHAYYQQEK;FQVYELR;GDGVHQGHEPDEEEHLGLEEEESSQKPPR;GEMNVTLGIPR;GFTLGVEDILVKPNADVVR;GGTGLFELK;HSRPQGAEAIK;ILQNNLLGSQGTHVK;INFDMSSLVVSLAHK;KIDDFSQEWAAQAER;LIITYPATVHK;LPCEMTELTIDKENDSSVAIDR;LTYPQPVTPWNVQELR;LVAQFWK;LY…	33	33	33	29.3	194.11	96.469	422;6371;6660;8144;9336;10430;12673;13498;16148;19082;19728;19847;21178;21571;21958;22243;26536;29235;29525;31990;36309;38404;40676;40708;41531;41606;53023;55204;57296;59933;64009;69639;69952	Polr1a	DNA-directed RNA polymerase I subunit RPA1		25.8902	25.8827	25.963	25.5938	25.5929	25.8783	26.1146	25.9962	25.904	25.8674	25.9467	25.7326	25.9413	25.7156	25.7195	25.6479	25.5032	25.2857		O35134	-0.223627	-1.2	0.0694678	0.24285	down	no		O35134	-0.156066	-1.1	0.188136	0.444292	down	no		O35134	-0.313195	-1.2
O35143	EKAEEDRYFR;EQLAALR;HHEDEIDHHSK;TKEQLAALR	4	4	4	28.3	12.159	2.8468	14190;15965;25783;58934	Atpif1	ATPase inhibitor, mitochondrial		24.8627	24.2301	24.6642	25.1736	24.3125	25.2442	17.4677	23.1011	23.438	25.6483	23.2013	25.6127	24.1113	25.1771	21.8075	24.4242	24.4303	17.4677		O35143	0.324453	1.3	0.871075	0.971042	up	no		O35143	3.48516	11	0.102161	0.3197	up	no		O35143	-1.59127	-3
O35144	FLESHLDDTEPYLLTMAK;FYFHEALRAFR;KDEHESAAPAEGEGGSDR;TDLLNIIR;TEFTLTDSMVESSR	5	5	5	12.8	60.263	5.5872	19107;20581;31456;57626;57844	Terf2	Telomeric repeat-binding factor 2		21.6856	22.2058	21.8404	21.8585	21.7712	21.723	21.0171	21.755	21.3146	20.5972	21.6292	21.7365	21.4397	21.7159	21.2127	21.6341	21.5665	21.1512		O35144	-0.126374	-1.1	0.61799	0.816569	down	no		O35144	-0.0412442	-1	0.870037	0.966282	down	no		O35144	-0.00550998	-1
O35149	KDDTPLFLNDTSAFDFSDEVSDEGLSR;WEEVQSK	2	2	2	7.9	47.8	16.623	31444;67193	Slc30a4	Zinc transporter 4		21.451	21.3917	20.7823	22.0023	21.9324	22.5495	21.4075	20.5951	21.5762	21.7599	22.0675	22.1535	20.4016	20.6095	20.6571	20.422	20.5052	17.4677		O35149	0.953041	1.9	0.165246	0.399271	up	no		O35149	0.80071	1.7	0.237566	0.502427	up	no		O35149	-1.09106	-2.1
O35166	ILDIANMLGLSNTVMR;MEPLYQQTNK;YDVQHLQTALR	3	3	3	17.5	24.725	7.6913	28869;42251;68129	Gosr2	Golgi SNAP receptor complex member 2		17.4677	17.4677	17.4677	17.4677	17.4677	23.6249	17.4677	24.4536	17.4677	23.5348	24.1618	23.2703	17.4677	24.9221	22.9257	17.4677	23.9351	23.9599		O35166	2.05241	4.1	0.34926	0.601418	up	no		O35166	3.85931	15	0.0933084	0.309162	up	no		O35166	0.0157142	1
O35215	FFPLEAWQIGK;FLTEELSLDQDR;IPAGLENR;KGTVMTFL;LCAATATILDKPEDR;MPFVELETNLPASR;PFVELETNLPASR;THSASFFK	8	8	8	64.4	13.077	21.196	18445;19326;29645;31924;33803;43175;47093;58613	Ddt	D-dopachrome decarboxylase		26.0067	25.569	25.3504	26.167	26.1223	26.078	26.0316	25.8431	25.7389	25.8743	26.041	25.8587	25.9551	25.6629	25.9787	26.0407	26.1149	25.987		O35215	0.480419	1.4	0.00395939	0.0481022	up	no		O35215	0.0534687	1	0.694293	0.875392	up	no		O35215	0.181993	1.1
O35218	DEQLLTNVLETLR;ELEEYVEK;FLIDNPTEK;FSQIVNLK;HNTEDFTLFTLDDVDAAFDK;IKWDEYGEIIKPEDFLVPELQATEEEK;IRDLLYEQYAIV;LHETVDATSETHIYQVR;NNPFQFR;QRDEQLLTNVLETLR;SLFGEDEKELGEETEIIPTLEPLPPHEVPGHQSVFMNEPR;SQVEWMSDK;SYPMFPAPEER;VDTGVILEEGELKDDGEDSEMQVDAPSDSSAMAQQK;VTEIELR;VTYIDYEGR	16	16	16	30.1	88.382	54.467	7614;14548;19167;20072;26256;28777;30116;36008;45588;50128;54230;55716;57064;62202;66045;66327	Cpsf2	Cleavage and polyadenylation specificity factor subunit 2		25.0289	25.2231	25.0668	25.0398	24.9661	25.1565	25.0011	25.105	24.9256	25.0483	25.1935	25.2874	24.7708	24.9768	25.071	24.6974	24.8188	24.6058		O35218	-0.0521367	-1	0.583883	0.791885	down	no		O35218	0.165837	1.1	0.100079	0.317149	up	no		O35218	-0.23223	-1.2
O35226	AAAASAAEAGIATPGTEDSDDALLK;EKVNVDIINFGEEEVNTEK;IIAFVGSPVEDNEK;IIAFVGSPVEDNEKDLVK;ITFCTGIR;LHTVQPK;LQAQQDAVNIVCHSK;LTAFVNTLNGK;MTINQQEFGR;NGDFLPTR;RAAAASAAEAGIATPGTEDSDDALLK;SNPENNVGLITLANDCEVLTTLTPDTGR;SVMGALASQATK;VAHLALK;VLESTMVCVDNSEYMR;VNVDIINFGEEEVNTEK	16	16	16	49.2	40.703	290.92	28;14338;28393;28394;30579;36103;38863;40215;43537;44518;50826;55031;56725;61608;63995;64929	Psmd4	26S proteasome non-ATPase regulatory subunit 4		27.3551	27.4822	27.3597	27.4143	27.7554	27.5408	27.4458	27.4384	27.3964	27.6805	27.4507	27.6944	27.4865	27.4668	27.3239	27.6627	27.6297	27.5985		O35226	0.171208	1.1	0.0984578	0.296405	up	no		O35226	0.181678	1.1	0.0817521	0.286867	up	no		O35226	0.204584	1.2
O35231	LNLVDLAGSER;SLSALGDVIAALR;TDRLAEVELR	3	2	2	4.1	92.555	2.0497	38212;54602;57675	Kifc3	Kinesin-like protein KIFC3		18.6798	18.8017	19.1413	18.9735	18.9373	19.7911	18.4567	18.4408	19.0451	18.6538	18.8769	19.2759	18.5267	18.1093	18.8031	19.5034	18.5133	17.4677		O35231	0.359716	1.3	0.421918	0.662633	up	no		O35231	0.288028	1.2	0.517941	0.756906	up	no		O35231	0.0150951	1
O35239	AVDSFETQR;FGFLTVTNLGVENMNHYK;FTILNVR;GIYEEYEDIRR;NQQSMAVGNLGAR;VLIVGAPIWFR	6	6	6	11.6	67.969	7.0018	5744;18557;20215;22672;45949;64152	Ptpn9	Tyrosine-protein phosphatase non-receptor type 9		21.8097	22.6555	21.8475	22.704	22.197	23.0811	22.1803	22.0593	22.5671	21.3136	22.1912	23.8791	22.0774	21.9232	21.542	21.1797	21.4842	17.4677		O35239	0.556462	1.5	0.562967	0.773753	up	no		O35239	0.192392	1.1	0.840383	0.95418	up	no		O35239	-1.8037	-3.5
O35242	SVIFEPDAISQPILK;VEDVVETLLQLHR	2	2	2	3	104.54	2.0117	56667;62313	Nsmaf	Protein FAN		17.4677	17.4677	17.4677	20.1014	20.8907	20.3328	20.7223	19.968	17.4677	21.3179	20.5434	20.7864	20.1922	17.4677	20.9261	20.8498	20.3798	20.3179		O35242	2.97397	7.9	0.00505735	0.0548582	up	yes		O35242	1.49659	2.8	0.106266	0.325675	up	no		O35242	0.987216	2
O35245	AEMELSDLIR;FTEGSFLDGLYWK;IDAVIVK;LLAEFPATGGVVPSWQFQPVK;LLDGVAEDAR;LNFDELR;LVAGGAGLAVPGGLGEQR;NTVDAISESLR;SLDDSEEEDDEDSGHSSR;TLSQLFIDTPVSK;TLSSMEDFWK;TMSQLSTTMSR;WESDDAASQTGHGVSTQVGLGGQPHPR;YDQDGDQELTER	14	14	14	19.5	108.98	27.627	1479;20184;27244;36744;36866;38117;40695;46368;54090;59405;59408;59593;67227;68096	Pkd2	Polycystin-2		24.597	24.6911	24.7629	25.341	24.918	25.0896	25.0356	24.6198	24.6022	25.2848	24.8519	24.6004	25.0571	24.6382	24.6846	25.3043	25.4225	25.0775		O35245	0.4325	1.3	0.0129491	0.0930261	up	no		O35245	0.159775	1.1	0.297675	0.571347	up	no		O35245	0.474815	1.4
O35250	ALEDFADNIK;ALEDFADNIKNDPDKEYNMPK;AVEYFQDNSPDSPELNK;EHIEQQIQTYQR;LAQSEYR;LEEYLGSMAK;LENSIIPVHK;LKQEEETLSFIR;LPGLITSMETIGAK;NKLPGLITSMETIGAK;NLPVFQPGVK;NMVSILSSFESR;QTKPEFDQVLQGTAASTK;SELIQLVAVTQK;VEQVGDMIDR;VWAIPDTEQR;VYEDPALSAIFLHNNYNYILK;WLVEYGR;YGSVPFTK;YRVEQVGDMIDR	20	20	20	30.8	79.959	28.273	3080;3081;5830;13722;33623;34563;34773;36690;38524;44958;45284;45506;50365;52716;62548;66780;66889;67473;68606;69598	Exoc7	Exocyst complex component 7		25.1447	25.005	24.7661	24.8637	25.1762	24.8142	24.6667	25.0194	24.9812	25.0414	25.1139	24.8463	24.8897	24.9417	25.112	25.1413	25.2508	25.3962		O35250	-0.0205771	-1	0.88139	0.975812	down	no		O35250	0.111442	1.1	0.425746	0.687882	up	no		O35250	0.281633	1.2
O35280	ATSGGMSESSSGFSK;FSSSQPEPR;ILVETPSAR;ISDFGLATVFR;ITEEAVAVK;ITIPDIK;LSDVVSSQK;TGLSLWDTGPSNVDK	8	8	8	17.6	54.381	9.5178	5539;20103;29334;30200;30553;30617;39649;58400	Chek1	Serine/threonine-protein kinase Chk1		22.9016	23.5318	23.6601	22.4779	23.2115	22.7044	23.1223	23.7685	23.6164	23.2268	23.4534	23.2994	23.2131	23.3724	23.0116	22.5183	22.1578	17.4677		O35280	-0.566632	-1.5	0.553592	0.768463	down	no		O35280	-0.175898	-1.1	0.853	0.960328	down	no		O35280	-2.48442	-5.6
O35286	ALVTGYFMQVAHLER;ASTNAMLISAGLPPLK;DNQVVQLHPSTVLDHKPEWVLYNEFVLTTK;DYLEAAIR;DYYINIR;EAMNDPLLER;EVDDLGPEVGDIK;FAHIDGDHLTLLNVYHAFK;FEDCSSAK;FTDILVR;GVACTQPR;HQSFVLVGETGSGK;HRLDLGEDYPSGK;IAPQYYDMSNFPQCEAK;IFEPPPPK;IIPLYSTLPPQQQQR;IRVESLLVTAISK;LDLGEDYPSGK;LGIDDLVHFDFMDPPAPETLMR;LQLPVWEYK;LQLPVWEYKDR;QNHESVQWCYDNFINYR;SLMSADNVR;SNLGSVVLQLK;STDFTSR;TCTDIKPEWLVK;TEMQDNTYPEILR;TGHYLTVK;THPVEIFYTPEPER;THPVE…	37	37	36	52.5	91.006	191.84	3741;5206;9877;11490;11575;12003;16996;17829;18183;20175;24698;26418;26442;27065;27865;28593;30151;34069;35620;39187;39188;49701;54473;54998;56271;57502;57930;58363;58606;58607;58993;61442;61474;62563;63686;68627;69253	Dhx15	Pre-mRNA-splicing factor ATP-dependent RNA helicase DHX15		29.1262	29.092	29.1858	29.0281	29.188	29.1325	29.0211	29.0842	28.9963	29.0483	29.056	29.2046	28.8466	28.9965	28.7571	28.9611	29.0487	28.9074		O35286	-0.0184287	-1	0.808487	0.939626	down	no		O35286	0.0691292	1	0.371616	0.638074	up	no		O35286	0.105666	1.1
O35295	DSLGDFIEHYAQLGPSSPEQLAAGAEEGGGPR;FFFDVGCNK;FGGAFCR;GGGGFGGGPGPGGLQSGQTIALPAQGLIEFR;GGGGGGGGGPGGFQPAPR;GGGGGGGGPGGEQETQELASK;LIDDYGGDEDELAGGPGGGAGGPGGGLYGELPEGTSITVDSK;NAITVPFK;VSEVKPSYR	9	9	9	54.6	33.901	222.74	10569;18398;18564;22074;22076;22078;36162;43922;65688	Purb	Transcriptional activator protein Pur-beta		26.1808	25.8386	25.4417	26.2368	25.5948	25.4283	26.2447	26.149	25.6432	26.1906	26.0361	25.6268	26.1374	25.6992	25.8382	26.1301	25.9029	25.6693		O35295	-0.0670297	-1	0.593083	0.800768	down	no		O35295	-0.061109	-1	0.625747	0.832148	down	no		O35295	0.00913538	1
O35309	INVTGIPDELSEEQTR;SAVITFVETGVVDK;VSAHPVPLNTGVR	3	3	3	13.7	35.235	3.9909	29626;52136;65592	Nmi	N-myc-interactor		17.4677	21.3776	17.4677	17.4677	21.4884	21.9289	21.5948	21.7964	17.4677	22.1569	22.072	21.6293	17.4677	21.4328	17.4677	22.5034	22.7133	22.0234		O35309	1.52401	2.9	0.266129	0.521293	up	no		O35309	1.66645	3.2	0.226557	0.490708	up	no		O35309	3.624	12
O35316	DILKPSPGK;EGATPFHSR;GLTLPGAGEGIK;NVLSLSSGIDNPGSLK;PSHVIVETMM;SPGTRPEDEADGKPPQR	6	6	6	11.8	69.855	9.6367	8532;13278;23227;46542;47600;55246	Slc6a6	Sodium- and chloride-dependent taurine transporter		24.3169	24.2484	24.5069	23.8595	24.6328	24.7674	24.4796	24.6508	24.388	24.6653	24.7935	24.3705	24.2848	24.1358	23.7961	24.7389	24.702	24.5273		O35316	0.0624852	1	0.774959	0.921666	up	no		O35316	0.103645	1.1	0.63647	0.839009	up	no		O35316	0.583837	1.5
O35326	DADDAVYELDGK;GFGFVEFEDPR;GFGFVEFEDPRDADDAVYELDGK;LIVENLSSR;LNEGVVEFASYGDLK;QAGEVTFADAHRPK;RGFGFVEFEDPR;VSWQDLK;VTIEHAR	9	8	8	28.3	30.891	43.757	6916;21811;21812;36528;38087;47957;51105;65944;66114	Srsf5	Serine/arginine-rich splicing factor 5		26.0121	26.54	26.3672	27.0082	26.9503	26.658	26.5904	26.6092	26.3748	26.9579	27.0703	27.1294	26.1276	26.6127	26.2617	26.6006	26.5673	26.5486		O35326	0.565697	1.5	0.00152196	0.0300343	up	no		O35326	0.527757	1.4	0.0024578	0.0471466	up	no		O35326	0.238138	1.2
O35343	ADNEKLDNQR;ADNEKLDNQRLK;AVGNIVTGTDEQTQVVLNCDALSHFPALLTHPK;DAQVVQVVLDGLSNILK;DYVISLGVVK;EAAWAISNLTISGR;GDFGTQK;IEQLQNHENEDIYK;LLSSDRNPPIDDLIK;NEVVVELR;NPPIDDLIK;NVPQEDICEDSDIDGDYR;PLLSFISPSIPITFLR;QRNEVVVELR;VQNTSLEAIVQNASSDNQGIQLSAVQAAR;VQTAALR	16	16	10	38.8	57.922	199.61	1025;1026;5877;7140;11565;11664;21152;27749;37673;44340;45769;46576;47368;50147;65427;65485	Kpna4	Importin subunit alpha-3		26.5774	26.438	26.5151	26.4372	26.6831	26.6366	26.7434	26.5772	26.6845	26.793	26.9132	26.6729	26.7725	26.7922	26.6598	26.8824	26.8616	26.7054		O35343	0.0754197	1.1	0.415629	0.65711	up	no		O35343	0.124697	1.1	0.189439	0.446098	up	no		O35343	0.0749869	1.1
O35344	AENPGLENHR;AVGNIVTGTDEQTQVVLNCDVLSHFPNLLSHPK;DSQVVQVVLDGLK;DYVISLGVVK;EAAWAISNLTISGR;GDFGTQK;HRNEVTVELR;IEVLQQHENEDIYK;LLSSDRNPPIDDLIK;NEVTVELR;NPPIDDLIK;NVPQEESLEDSDVDADFK;SGILPILVK;VQTAALR	14	8	8	30.7	57.772	56.66	1508;5878;10666;11565;11664;21152;26444;27801;37673;44338;45769;46577;53313;65485	Kpna3	Importin subunit alpha-4		26.6195	26.4256	26.6679	26.4567	26.5871	26.7266	26.5793	26.5214	26.4388	26.8756	26.6655	26.5911	26.3825	26.1957	26.2734	26.8367	26.6359	26.5382		O35344	0.0191148	1	0.854457	0.965446	up	no		O35344	0.197562	1.1	0.0782166	0.280584	up	no		O35344	0.386383	1.3
O35345	EAAWAITNATSGGTPEQIR;EACWTISNITAGNR;EMVEMLFSDDSDLQLATTQK;EPSPPIDEVINTPGVVDR;IEFLQSHENQEIYQK;IVQVALNGLENILR;KEAAWAITNATSGGTPEQIR;LVELLMHNDYK;METMASPGK;NAVWALSNLCR;NENCTLQFEAAWALTNIASGTSQQTK;NNALNPEEMR;RLVELLMHNDYK;SGSGVNPYCGLIEEAYGLDKIEFLQSHENQEIYQK	14	14	8	35.3	59.964	155.53	11666;11671;15397;15781;27605;30978;31538;40811;42315;44026;44286;45517;51374;53439	Kpna6	Importin subunit alpha-7		25.966	26.1643	25.9692	26.3604	26.4288	26.3125	26.2403	26.2862	26.125	26.3775	26.3191	26.4074	26.1982	25.9085	26.1707	26.1137	26.2364	26.2768		O35345	0.334029	1.3	0.00444725	0.0521285	up	no		O35345	0.150858	1.1	0.136131	0.372442	up	no		O35345	0.116556	1.1
O35350	AGTQELDDQIQANLPDEK;APSDLYQIILK;AQSEHFINLR;DFFLANASR;DLEAITFK;ELQTILNR;ESGCSFLLALMQK;GHAYSVTGAK;GPWSDSSYEWNK;GPWSDSSYEWNKVDPYER;IRLEEVDDADDYDNR;KAGTQELDDQIQANLPDEK;LAGDDMEISVK;LEEVDDADDYDNR;LEICNLTPDALK;LPPGEYIVVPSTFEPNKEGDFLLR;LVFVHSAQGNEFWSALLEK;MAIEAAGFK;MEDGEFWMSFR;NPWGEVEWK;NWNTTFYEGTWR;NYLTIFR;NYPATFWVNPQFK;QVTYQGQR;RPTELMSNPQFIVDGATR;SGSMSAYEMR;SMVNLMDR;VLSEEEIDDNFK;YLGQDYETLR	29	29	29	44	82.105	98.68	2299;4355;4711;7709;9002;15043;16317;22302;23860;23861;30136;31341;33372;34553;34639;38647;40850;41739;42088;45829;46692;46791;46803;50664;51538;53447;54926;64387;69000	Capn1	Calpain-1 catalytic subunit		26.6351	27.1375	27.0593	26.7966	27.0735	27.303	26.8259	27.0949	27.0207	26.877	26.8563	26.9106	26.7437	26.9201	26.9096	26.948	27.0328	27.0868		O35350	0.113754	1.1	0.274155	0.529614	up	no		O35350	-0.0992184	-1.1	0.337022	0.609238	down	no		O35350	0.164706	1.1
O35375	DGDSESADLLGK;DWEYIQDPR;EDQGSEWK;EYLQVDLR;EYLWSPSAAR;FDPVPAQYVR;FLTMLTAIATQGAISR;GGDSITAVEAR;GVIIQGAR;IANEQISASSTFSDGR;IFQANNDATEVVLNK;IVLNFNPHFEIEK;LELFGCR;LEVLGCDWTDSK;LEVSTNGEDWMVYR;LFEGNMHYDTPDIR;LISPPVHLPR;NPQAQPGEEWLQVDLGTPK;RFDPVPAQYVR;SGEISIDDIR;STWISSANPNDR;VSYSLNGKDWEYIQDPR;WSPAGIGMR;WTPQQSR;YDFIEIR;YYLIHQEPPENFQCNVPLGMESGR	26	26	26	31.1	104.63	88.82	7962;11366;12492;17626;17631;18101;19334;22033;24817;27039;27936;30925;34679;34966;34977;35072;36470;45779;51031;53218;56509;65961;67633;67697;68031;70162	Nrp2	Neuropilin-2		25.6239	26.6963	26.5763	26.1133	26.9957	26.9203	25.8974	26.1131	26.5168	26.3409	26.6994	26.5082	25.9573	26.1576	26.0742	26.2559	26.4734	26.2748		O35375	0.377615	1.3	0.0777241	0.259609	up	no		O35375	0.340371	1.3	0.107314	0.327759	up	no		O35375	0.271655	1.2
O35379	AFEEQER;ALHDLMMFAGPK;AVYSNSDIYLFDDPLSAVDAHVGK;AYYPSIVANR;DGAFAEFLR;EAPWQIQETAPPSTWPHSGR;ELDTVDSMIPQVIK;ENILFGHPLQENYYK;ESKPVENGMLVTDTVGK;GSVAYVPQQAWIQNDSLR;GVNLSGGQK;IFLSHEELEPDSIER;INESAEGEIIIDGVNIAK;ISEMGSYQELLDR;ITIIPQDPVLFSGSLR;IVYAPPK;LNHECAEGGENLSVGQR;LNTIMDYTR;LYAWELAFQDK;MSSEMETNIVAVER;NATFTWAR;NPCPESSASFLSR;QPLESSDLWSLNKEDTSEEVVPVLVNNWK;SGEGNSITVK;SPMSFFER;SSLTLGLFR;SSTVGEIVNLMSVDAQR;TAV…	33	33	33	28.6	171.18	69.702	1750;3273;6209;6421;7934;12050;14485;15489;16375;24398;24887;27915;29514;30245;30615;31049;38143;38331;41391;43433;43999;45649;49826;53211;55299;56038;56194;57447;59981;61288;63683;66489;69585	Abcc1	Multidrug resistance-associated protein 1		26.4569	25.9202	25.7873	26.4159	25.673	25.7328	26.5488	26.3118	26.2526	26.2708	26.2297	25.9104	26.6407	26.1116	26.3629	26.2944	26.0338	26.1572		O35379	-0.114247	-1.1	0.406777	0.649939	down	no		O35379	-0.234088	-1.2	0.104777	0.322895	down	no		O35379	-0.209931	-1.2
O35381	DLSTIEPLK;DLSTIEPLKK;HLNLSGNK;IKDLSTIEPLK;ISGDLEVLAEK;KLELSENR;KREPDDEGEEDD;LELSENR;LLPQVMYLDGYDR;LLPQVMYLDGYDRDNK;REPDDEGEEDD;SLDLFNCEVTNLNAYR	12	12	10	33.6	28.537	106.36	9481;9482;26061;28723;30280;32217;32752;34708;37488;37489;51003;54113	Anp32a	Acidic leucine-rich nuclear phosphoprotein 32 family member A		28.064	27.9188	27.8901	28.2642	28.2538	28.333	28.2587	27.9564	27.8755	28.4455	28.142	28.3315	28.0618	28.2669	27.9617	28.3807	28.4622	27.9783		O35381	0.326052	1.3	0.0245977	0.133541	up	no		O35381	0.276118	1.2	0.0497968	0.225851	up	no		O35381	0.176933	1.1
O35382	ALANMHESLEWLAGR;DISAMEEAMSASLQQHK;DLDELIVQHYTELTTAIR;DPSGLLISVIR;DPSPGPLIDVSNIPTPR;EADLDFAR;EFAAFFAK;EGNYAIVANVESMDYDPLVVK;ESEVLIGNLGDK;FESSSHAISMSAYLR;FIQEIEHALGLGPAK;FLDASQYSAAGGSSVR;GIVQSEEK;HVLNLLDEIENIK;ILANADTMK;LEEAYEK;LWIEGIEHK;LYDMADVWVK;NITVIFHPLLR;PLLQSTIIVEK;REEEEDFIR;SGELQGGPDDNLIEGGGTK;SIFLNQVLAEINK;SKDPSGLLISVIR;SLPNWTNMAQPK;SQTGVGDQTTQNTR;STTQVADSAYQR;TASEPSAQLSYASTGR;TFQDMADR;TLS…	32	32	32	39.5	110.54	92.943	2969;8631;8954;10086;10093;11686;12999;13528;16299;18340;18915;19042;22659;26731;28811;34462;41319;41411;44906;47365;50974;53224;53714;53951;54543;55700;56477;57364;58200;59418;61375;64100	Exoc4	Exocyst complex component 4		26.37	26.3958	26.4749	26.2366	26.3829	26.3298	26.221	26.19	26.4727	26.2046	26.0918	26.4153	26.2712	26.2552	26.3949	26.0813	26.3236	26.4006		O35382	-0.0971238	-1.1	0.24913	0.50184	down	no		O35382	-0.0573431	-1	0.487512	0.736048	down	no		O35382	-0.0385938	-1
O35387	DLDSQVSQEGLGPLLQPQPK;ESYAFDGSQPPEEFGFSFSPR;ETTVTHQEAHDSSR;FHGNFGFDDLVR;GFFGFPGPR;ITKPDGTVEER	6	6	6	31.1	31.654	10.977	8987;16581;16889;18745;21788;30629	Hax1	HCLS1-associated protein X-1		22.6046	22.1059	22.0084	22.7923	22.5143	22.2855	22.8767	22.4765	22.4588	22.9392	22.6304	22.5856	23.1644	22.7465	22.9314	23.1024	22.5263	22.5419		O35387	0.291054	1.2	0.00486144	0.0543506	up	no		O35387	0.114462	1.1	0.194918	0.452877	up	no		O35387	-0.22392	-1.2
O35405	ALLNVVDSAR;IAVSKPNGPLADLQSLLQSGAQVR;LFVVPTDESQAR;RFWPAIDDGLR;SQLEAVFLR;VPVEEPAGELPLNEIEAWK	6	6	6	17.4	54.388	9.1067	3400;27159;35361;51070;55595;65235	Pld3	Phospholipase D3		23.6866	24.0543	24.0234	23.8251	24.3807	24.3042	23.1488	23.4661	23.8091	23.4568	23.7229	23.4008	23.7961	23.7658	23.5498	24.154	24.5882	24.1966		O35405	0.248575	1.2	0.142776	0.363386	up	no		O35405	0.0521168	1	0.746973	0.907388	up	no		O35405	0.609013	1.5
O35427	NQSPAIVQEFLTAMK	1	1	1	10.1	16.683	2.1509	45958	Crcp	DNA-directed RNA polymerase III subunit RPC9		20.02	17.4677	17.4677	17.4677	21.2018	19.8327	20.5878	21.0052	20.6537	20.771	19.9569	20.5857	17.4677	21.2409	17.4677	17.4677	21.0568	17.4677		O35427	1.1823	2.3	0.334783	0.588886	up	no		O35427	-0.311017	-1.2	0.795594	0.934174	down	no		O35427	-0.0613875	-1
O35435	ATFQDSNMLEVR;DLSTQTIR;ELEALLK;EMYALTQGTIPIIGVGGVSSGQDALEK;GFNTVTDAIGVDHR;HGEAVDGLYK;IAPDLTAQDKEDIASVAR;LGFGFVEVGSVTPQPQEGNPRPR;LPEDQAVINR;QTQLTTDGLPLGINLGK;TSVDAAADYVEGVR;VISLGLLPR	12	12	12	42.8	42.699	33.736	5396;9484;14501;15408;21890;25681;27056;35532;38455;50423;60545;63646	Dhodh	Dihydroorotate dehydrogenase (quinone), mitochondrial		24.6829	24.3164	24.2399	24.5415	24.0784	23.8031	24.2043	24.1863	24.3162	24.1535	23.9332	24.2046	24.4056	24.6965	24.3564	24.3335	24.4915	24.5268		O35435	-0.27208	-1.2	0.143278	0.363875	down	no		O35435	-0.138514	-1.1	0.439373	0.698727	down	no		O35435	-0.0355237	-1
O35448	EAVVPIMEK;ESLRPLWEQVQGFR;WLFPTSMR	3	3	3	10.3	34.366	3.9253	12202;16420;67410	Ppt2	Lysosomal thioesterase PPT2		17.4677	22.681	23.0479	23.5309	23.4968	23.5356	17.4677	22.8505	22.7641	22.9808	23.8457	23.4211	22.5537	19.5146	23.1136	22.3506	22.6064	22.5279		O35448	2.45558	5.5	0.115194	0.322626	up	no		O35448	2.38847	5.2	0.124349	0.35375	up	no		O35448	0.76766	1.7
O35451	AELMLLSEIADPTR;NLTAFPGGAK	2	2	2	3.4	76.007	3.2729	1457;45360	Atf6b	Cyclic AMP-dependent transcription factor ATF-6 beta;Processed cyclic AMP-dependent transcription factor ATF-6 beta		17.4677	26.3522	17.4677	26.1426	26.1638	26.2114	26.5928	26.293	26.7132	26.417	26.6057	17.4677	26.7179	27.0253	26.4279	26.4278	17.4677	26.5555		O35451	5.74343	54	0.0876214	0.276894	up	no		O35451	-3.03619	-8.2	0.342698	0.614071	down	no		O35451	-3.24002	-9.4
O35459	APEEVSDHNYESIQVTSAQK;EVDMGLAADVGTLQR;MMADEALDSGLVSR;RAPEEVSDHNYESIQVTSAQK;SVQAAMEK;TFTVIEK;VIGNQSLVNELTFSAR;YCTQDAFFQIK	8	8	8	28.1	36.118	46.217	4185;17018;42998;50865;56774;58245;63476;67983	Ech1	Delta(3,5)-Delta(2,4)-dienoyl-CoA isomerase, mitochondrial		23.7107	23.6927	24.0254	24.6301	24.3506	23.9271	24.0984	24.1985	23.8121	24.2035	24.1771	23.9652	24.3313	23.9907	24.7676	25.0606	24.1517	24.943		O35459	0.492985	1.4	0.0788409	0.261122	up	no		O35459	0.0789659	1.1	0.76224	0.91707	up	no		O35459	0.355232	1.3
O35465	ADFVLAANSYDLAIK;ASWAEPSEPAALR;ECGNAHYQR;GAWSIPWK;MLGNPSR;STETALYR;TAEDGPDLEMLSGQER;TIHAELSK;VDMTCEEEEELLQLK;VLAQQGEYSEAIPILR	10	10	10	28.6	43.528	118.84	906;5255;12247;21031;42834;56296;57188;58726;62115;63828	Fkbp8	Peptidyl-prolyl cis-trans isomerase FKBP8		24.5797	24.9503	25.0908	25.2301	25.3322	25.0655	24.5616	24.9464	24.9824	25.0142	24.9951	24.975	24.863	24.8894	24.8783	25.1128	25.2103	25.1691		O35465	0.335657	1.3	0.0162052	0.1061	up	no		O35465	0.1646	1.1	0.192059	0.448712	up	no		O35465	0.287128	1.2
O35474	DFGHVQFVGSYK;TLNMDMFTWEPR;VTGIITQGAK	3	3	3	7.1	53.711	3.1733	7722;59292;66089	Edil3	EGF-like repeat and discoidin I-like domain-containing protein 3		17.4677	20.8896	21.0242	20.6884	17.4677	21.0732	17.4677	20.816	17.4677	20.5474	21.3207	20.7776	21.3229	21.4419	21.1623	17.4677	21.0222	17.4677		O35474	-0.0507317	-1	0.969211	1	down	no		O35474	2.29814	4.9	0.101448	0.318561	up	no		O35474	-2.6565	-6.3
O35492	GGLVWDENSSDGR;LASTAGPR;LEINVLK;YEIVGNLGEGTFGK	4	4	4	6.6	73.797	3.9367	22144;33689;34655;68226	Clk3	Dual specificity protein kinase CLK3		17.4677	27.3969	17.4677	26.1805	17.4677	26.7473	23.0779	26.7428	17.4677	26.9966	28.3187	27.2399	17.4677	17.4677	26.5237	17.4677	26.7618	17.4677		O35492	2.68776	6.4	0.51116	0.735591	up	no		O35492	5.08893	34	0.225105	0.488892	up	no		O35492	0.0793773	1.1
O35493;P22518	YEIVDTLGEGAFGK	1	1	1	2.9	57.344	1.8852	68225	Clk4;Clk1	Dual specificity protein kinase CLK4;Dual specificity protein kinase CLK1		17.4677	21.3367	21.6981	17.4677	17.4677	17.4677	17.4677	21.4298	17.4677	21.6142	21.6865	17.4677	17.4677	17.4677	17.4677	17.4677	21.2547	17.4677		O35493;P22518	-2.69985	-6.5	0.0626153	0.228669	down	no		O35493;P22518	1.46772	2.8	0.283771	0.555451	up	no		O35493;P22518	1.26235	2.4
O35495	CDLIEPQPAEK;DIQDQLER;DLKPQNLLISDTGELK;FTVYSSK;HLDTIPEDK;HLDTIPEDKK;HPGGLHPDNVK;HSSPSSPTSPK;LADFGLAR;LGEGSYATVYK;LQEEEGTPFTAIR;LQPEAGESMR;LSAQAALSHEYFSDLPPR;LSYVNHAEDLASK;NCQGTDSVIK;SVPSHTYSNEVVTLWYR;TLSESFSR;TQSTFDPFEKPANQVK	18	17	17	42.2	52.995	23.433	6495;8604;9231;20302;25958;25959;26298;26546;33222;35482;38960;39265;39584;40193;44056;56767;59380;60214	Cdk14	Cyclin-dependent kinase 14		25.8472	25.7588	25.5471	25.0154	25.5951	25.5342	25.3824	25.4239	25.7614	25.182	24.9948	25.3213	25.5663	25.355	24.9662	25.2013	25.1506	24.8595		O35495	-0.336108	-1.3	0.121921	0.333938	down	no		O35495	-0.356513	-1.3	0.103079	0.320946	down	no		O35495	-0.225368	-1.2
O35516	AEDEALLSEDDPIDR;ALGTLLHTNLR;DITDHMDR;EPVGQDAVGLK;GADCTEDVDECAMANSNPCEHAGK;HTPSLALTPPQAEQEVDVLDVNVR;LHPVPVPADWMNR;LLDAGADANAQDNMGR;MNDGTTPLILAAR;NLSVQVSEANLIGSGTSEHWVDDEGPQPK;RPWTQQHLEAADIR;SLPEEQEQEQEVIGSK;TGEMALHLAAR;VEMNETQYSEMFGMVLAPAEGAHPGIAAPQSRPPEGK	14	14	13	9.8	265.63	67.68	1214;3261;8662;15807;20711;26647;36078;36822;43067;45357;51555;54516;58322;62483	Notch2	Neurogenic locus notch homolog protein 2;Notch 2 extracellular truncation;Notch 2 intracellular domain		23.4196	24.1929	24.032	24.3039	24.7618	24.3222	24.1425	23.9554	23.977	24.9029	24.6506	24.5753	24.151	22.671	23.736	24.4911	24.4652	23.7997		O35516	0.581184	1.5	0.11951	0.32998	up	no		O35516	0.684587	1.6	0.0721965	0.269523	up	no		O35516	0.732663	1.7
O35551	AEILFLK;AIATVSENTK;ALGYNYK;ANDQFLESQR;AQASEVLLEELQQSFSQAK;AQQQLEQEFNQK;ATVEQLMFEEK;DYEHQFHLR;EEVASLQAIMK;EKQELEDFLK;ELNHYLEAEK;EQVSEELVR;EQVSEELVRLQK;LSQTLQVQLER;LVSETEWNLLQK;QANDQLEK;QELEDFLK;QLQGIQIQEAETR;QNAVLQAAQDDLGHLR;QSAEDSSHQISALVLR;SQQLESLQEMK;TQLWEAQAEMENIK	22	22	22	26.6	99.523	38.776	1388;2507;3271;3999;4448;4700;5593;11433;12958;14325;14898;16127;16128;40003;41129;48033;48420;49479;49676;50157;55659;60163	Rabep1	Rab GTPase-binding effector protein 1		24.7336	25.1393	25.0887	25.0715	25.3386	24.7056	24.8878	25.2853	24.8865	25.1108	24.9615	25.199	25.3699	25.4405	25.4201	25.4228	25.5792	25.5831		O35551	0.0513739	1	0.735778	0.896079	up	no		O35551	0.0705416	1.1	0.64389	0.843063	up	no		O35551	0.118173	1.1
O35566	DHASNIYK;LETFIQEHLR;VVPDSCCK;YHQSGHEGVSSAVDK	4	4	4	16.2	28.246	7.8699	8282;34930;66615;68674	Cd151	CD151 antigen		25.1814	24.9969	25.1047	25.0806	25.4966	25.6594	24.8199	25.6671	25.7802	25.4194	25.7272	25.6094	25.3039	24.648	25.3644	25.9734	25.2553	26.0647		O35566	0.317878	1.2	0.257434	0.512524	up	no		O35566	0.162938	1.1	0.55287	0.78	up	no		O35566	0.659	1.6
O35593	AVAVVVDPIQSVK;AVEEEDKMTPEQLAIK;EMLELAK;HNESVVK;LGGGMPGLGQGPPTDAPAVDTAEQVYISSLALLK;LINANMMVLGHEPR;MLLNLHK;MTPEQLAIK;SWMEGLTLQDYSEHCK;VIDVFAMPQSGTGVSVEAVDPVFQAK;VVIDAFR	11	11	11	47.4	34.577	144	5706;5772;15335;26212;35562;36359;42876;43560;56930;63406;66509	Psmd14	26S proteasome non-ATPase regulatory subunit 14		27.8724	27.8669	27.8227	28.0809	28.006	27.8902	27.8039	27.8154	27.7719	28.0062	27.9165	27.9892	27.9177	27.8704	27.9347	27.9463	27.9468	27.9147		O35593	0.138363	1.1	0.0298524	0.149044	up	no		O35593	0.173563	1.1	0.00960092	0.0917813	up	no		O35593	0.0283353	1
O35598	AIDTIYQTTDFSGIR;DFDDGVLGLAWVGAPSGSSGGICEK;FPNIGVEK;FSLCSIR;GGTFYIEPAER;HYEGLSYNVDSLHQK;LVDADGPLAR;RPPQPIQQPPR;TITLQPGSPCNDFR;YDLEECTCASSDGKDDK	10	10	10	17.8	83.967	24.387	2523;7680;19640;19991;22239;26828;40724;51513;58874;68061	Adam10	Disintegrin and metalloproteinase domain-containing protein 10		24.3224	24.792	24.8596	25.1929	25.1028	25.0049	24.7972	24.7131	24.8377	25.5634	25.2543	25.1697	25.036	24.8987	25.0038	25.2325	25.2011	25.2326		O35598	0.442226	1.4	0.00878273	0.0756021	up	no		O35598	0.546402	1.5	0.00235708	0.0458582	up	no		O35598	0.242533	1.2
O35604	AFTMSTK;EFISFVK;FLPMFLSDNPNPK;GADDGQGSHASESYLFR;LQEETLDQQLGR;NYFAPLLLK;SNLQLPLQFLSR	7	7	7	6	142.88	12.043	1908;13106;19244;20713;38972;46749;55009	Npc1	Niemann-Pick C1 protein		24.0692	24.4273	24.4451	24.5524	24.2429	24.6868	23.9773	24.7778	24.3951	23.7667	24.4144	23.8939	24.0501	24.2741	24.883	24.0935	24.3638	24.7211		O35604	0.180156	1.1	0.418846	0.659324	up	no		O35604	-0.358392	-1.3	0.122857	0.351762	down	no		O35604	-0.0096319	-1
O35607	EQQAGHDEGVLDR;GLAYLHTELPR;ISHENGTILCSK;LVRPGEEDNAAISEVGTIR;VPLMEHDNIAR	5	5	5	6.4	115.02	3.684	16055;22784;30303;41113;65109	Bmpr2	Bone morphogenetic protein receptor type-2		17.4677	22.4536	22.6755	21.2473	22.2915	23.0691	17.4677	22.8336	22.3103	22.3885	22.9156	21.863	21.6692	17.4677	22.0538	22.0945	22.8228	22.0818		O35607	1.33703	2.5	0.401242	0.645747	up	no		O35607	1.51854	2.9	0.342692	0.614071	up	no		O35607	1.93613	3.8
O35609	AQQEFAAGVFSNPAVR;DTGNPFPDSGELDNPFQDPAVIQHR;ELQHVALGGAGTR;LSPTEPR;NYGSYSTQASAAAATAELLK;PSQQYATLDVYNPFENR;QTGASFQK;TAAANAAAGAAENAFR	8	8	8	35	38.458	82.417	4681;10821;15009;39951;46761;47635;50354;57127	Scamp3	Secretory carrier-associated membrane protein 3		25.1023	25.4284	25.3569	25.4475	25.4951	25.1946	25.2887	25.6395	25.0812	25.5806	25.6854	25.0627	25.5867	25.457	25.631	25.8799	25.4643	25.419		O35609	0.0832071	1.1	0.634134	0.829381	up	no		O35609	0.106442	1.1	0.543996	0.77455	up	no		O35609	0.0295013	1
O35621	AVAVEGAR;ELFFPETAHEA;GGMISFDVFPEGWDK;IAEQLGEGDEVIEK;IDPEVSAFLQK;ILCLFDVDGTLTPAR;NGMLNVSPIGR;QKIDPEVSAFLQK;TVGHSVVSPQDTVQR	9	8	8	38.9	29.774	14.566	5702;14628;22146;26957;27372;28842;44594;49107;60954	Pmm1	Phosphomannomutase 1		23.561	24.0503	23.8729	23.3652	23.7254	23.6792	23.8979	23.6501	23.7492	23.5513	23.5123	23.7589	23.7108	23.7429	23.9046	23.5626	23.9217	23.6946		O35621	-0.238146	-1.2	0.0921931	0.285292	down	no		O35621	-0.158221	-1.1	0.246086	0.513505	down	no		O35621	-0.0598586	-1
O35623	LLAEMDSQFDSTTGFLGK;SLSIEIGHEVK	2	2	2	24.6	13.274	26.321	36753;54636	Bet1	BET1 homolog		17.4677	23.6728	23.4096	23.4633	23.7946	23.7371	23.4964	23.3116	23.6119	23.6364	23.5445	23.6264	23.8909	23.708	23.693	23.4731	23.6768	23.7141		O35623	2.14828	4.4	0.0811953	0.264694	up	no		O35623	0.129156	1.1	0.910118	0.983753	up	no		O35623	-0.142617	-1.1
O35638	DGIEFAFK;EDVWLPLMSYR;EQTLHTPVMMQTPQLTSTIMR;FALTFGLDQLK;GVVTAEMFR;HLDALLR;HMQNSEIIR;HTSTLAAMK;IVSMTLDKEYDVAVQAIK;LELFTSR;LELLLQK;MTEEFDEDSGDYPLTMAGPQWK;MYSDAFLNDSYLK;QGPNANLVK;RDPEEDGLMK;SAMQSVVDDWIESYK;SQLIDELADKFNR;VVEGMQLALPEESSSSDSMWLSR;YSVDAEK;YVGWTMHDK;YYNDYGDIIK	21	21	16	20.1	141.28	33.774	8042;12556;16107;17862;25024;25945;26188;26657;30989;34684;34694;43508;43816;48764;50931;52032;55598;66433;69778;69991;70171	Stag2	Cohesin subunit SA-2		24.042	23.7284	23.971	24.4174	24.2309	24.1948	24.1812	24.1286	23.9665	24.0077	24.1697	24.2706	23.885	24.2121	23.5603	23.8461	23.8308	23.9898		O35638	0.367221	1.3	0.0343783	0.162022	up	no		O35638	0.057236	1	0.714048	0.886801	up	no		O35638	0.00311023	1
O35639	ALLTLADGR;ASIWVGPR;DAQILYNAGENK;DESLKVDEHLAK;DYPGFSPSVDAEAIR;DYPGFSPSVDAEAIRK;EISQAYYTVYK;EISQAYYTVYKK;GAGTDEFTLNR;GTGTDEDALIEILTTR;GTIKDYPGFSPSVDAEAIR;GTIKDYPGFSPSVDAEAIRK;HYGYSLYSAIQSDTSGDYR;KDAQILYNAGENK;KSLGDDISSETSGDFR;LTFDEYR;NTPAFLAER;QYQAAYEQELK;QYQAAYEQELKDDLK;RDESLKVDEHLAK;SLGDDISSETSGDFR;SLGDDISSETSGDFRK;TLINILTER;VDEHLAK;WGTDEDKFTEVLCLR	25	25	25	59.4	36.384	323.31	3422;5021;7128;7625;11518;11519;14114;14115;20802;24537;24545;24546;26841;31428;32798;40327;46331;50793;50794;50910;54252;54253;59196;61980;67298	Anxa3	Annexin A3		30.2795	30.327	30.1026	30.3644	30.3836	30.2051	30.5614	30.5324	30.7338	30.5977	30.5156	30.9	30.7561	30.4516	30.9106	30.7482	30.5017	30.9752		O35639	0.0813402	1.1	0.558252	0.76992	up	no		O35639	0.0618936	1	0.654891	0.850123	up	no		O35639	0.0355933	1
O35640	AWVEQEGVSVK;AYEEDYGSTLEEDIQGDTSGYLER;CIEDSIK;DDVSGFVDPGLVLQDAQALHEAGEK;DLTETLK;EGVIIEILASR;ELHDAMK;FITILCTR;GIGTNEQAIIDVLTK;GIGTNEQAIIDVLTKR;GSSHFNPDPDAETLYK;ILVCLLQGSR;IMGTDEMK;LIVALMYPPYSYEAK;NVHSYFAER;SATHLMR;SEIDLNLIK;SETHGSLEEAMLTVVK;TALLNLVGTDL;TLSSMIMADTSGYYK;VFEEYEK	21	21	21	73.1	36.724	323.31	6271;6313;6613;7450;9499;13637;14711;18944;22494;22495;24361;29328;29411;36516;46490;52110;52664;52857;57288;59409;62709	Anxa8	Annexin A8		27.0152	28.1205	27.7337	27.5268	28.3267	27.9501	28.3534	27.955	29.0668	28.5847	27.8078	29.0555	29.4762	28.6947	29.8431	29.3755	28.7466	29.5208		O35640	0.311417	1.2	0.418281	0.659193	up	no		O35640	0.02427	1	0.948925	0.996305	up	no		O35640	-0.123697	-1.1
O35643	AAMIWIVGEYAER;APEVSQHVYQAYETILK;APEVSQHVYQAYETILKN;AVWLPAMK;CLKDEDPYVR;CVSTLLDLIQTK;DCEDPNPLIR;DCPLNTEAASNK;DDREAQSICER;DEDPYVR;DIANENEAQFQIR;DLDYYATLLK;DVSALFPDVVNCMQTDNLELK;DVSALFPDVVNCMQTDNLELKK;EYATEVDVDFVR;FMEMLSK;GEIFELK;GLEISGTFTR;IQPGNPSFTLSLK;ITEYLCEPLR;ITEYLCEPLRK;KGEIFELK;KPTETQELVQQVLSLATQDSDNPDLR;LAPPLVTLLSAEPELQYVALR;LASQANIAQVLAELK;LGAPISSGLSDLFDLTSGVGTLSGSYVAPK;LHDINAQLVEDQGFLDTLK…	42	23	23	49.8	103.93	161.07	451;4211;4212;6193;6659;6848;7235;7256;7412;7495;8378;8999;11244;11245;17533;19396;21522;22860;30029;30576;30577;31834;32615;33559;33683;35408;35985;37680;39391;39795;40470;41261;42250;44853;46434;47969;49620;51412;55642;63379;64955;69275	Ap1b1	AP-1 complex subunit beta-1		27.8065	27.5212	27.254	28.0728	27.5129	27.4914	27.7347	27.598	27.2689	27.8813	27.8623	27.4356	27.9589	27.9436	27.9288	27.9298	28.1601	28.1738		O35643	0.165154	1.1	0.309814	0.564772	up	no		O35643	0.192507	1.1	0.240377	0.50613	up	no		O35643	0.144116	1.1
O35646	AGTSTYIDTR;DQEWDPR;DTFLQNPQYIFTVPEDGHK;ELESVVGCWTVDDDPLMNR;ELTLDMPK;GGLICCSIESPSQEEQEVETDWGLLK;GSYVLVPTMFQHGR;GYTYTMTDIR;IFSEVPVQLR;LHHLYIQER;LVEVFSTEK;NVNNPVFGR;RPQDISDDPHLIVGNISNHQLIQGR;TTDIPIIIQVWNSR;YTDLVEEK	15	15	15	30.7	74.542	25.836	2308;10187;10807;14601;15136;22129;24431;25286;27961;36026;40831;46564;51519;60605;69815	Capn6	Calpain-6		17.4677	23.1312	23.8699	24.428	24.8479	25.1588	17.4677	17.4677	22.336	24.2964	23.6934	23.7411	22.7438	24.1608	20.689	24.4534	26.3144	23.8025		O35646	3.32201	10	0.0626085	0.228669	up	no		O35646	4.81987	28	0.0120195	0.103644	up	yes		O35646	2.32559	5
O35648	DAFELFDTDKDQAIDYHELK;ELGENMSDEELR;LFDDDDSGK	3	3	3	24.6	19.519	10.926	6970;14654;35023	Cetn3	Centrin-3		23.5438	23.6283	23.0747	23.5064	23.5193	22.827	22.6309	23.8718	23.4482	23.5241	23.7453	23.3131	23.6087	23.1305	23.076	23.6064	23.2194	23.4816		O35648	-0.131375	-1.1	0.654787	0.844473	down	no		O35648	0.210516	1.2	0.476891	0.72859	up	no		O35648	0.164052	1.1
O35654	AHTLLAPPSASNATFAR;AMSLQPSILR;FLGTSGQNVSDIFR;HISPTAPDTLGCYPFYK;LVTGTVLAVLGSAK;MFSEQAAQR;VILAGNLLSHNTQSR;VPVATYTNSSQPFR;YIHPDDELVLEDELQR	9	9	9	26.9	51.354	43.428	2469;3935;19153;25884;41191;42426;63516;65228;68750	Pold2	DNA polymerase delta subunit 2		24.6033	24.0373	24.3236	25.2091	24.6251	24.6407	24.8961	24.4136	24.4908	25.4323	25.098	24.9505	24.4285	23.6752	24.5675	24.9337	24.6696	24.6911		O35654	0.503602	1.4	0.00879512	0.0756021	up	no		O35654	0.560117	1.5	0.00467342	0.0597021	up	no		O35654	0.541065	1.5
O35658	AFVEFLTDEIK;AFVEFLTDEIKEEK;EVSFQATGDSEWR;ITVTFNINNSIPPTFDGEEEPSQGQK;MSGDWELEVNGTEAK;TLVLDCHYPEDEIGHEDEAESDIFSIK	6	6	6	34.2	31.013	275.17	1923;1924;17362;30748;43386;59477	C1qbp	Complement component 1 Q subcomponent-binding protein, mitochondrial		27.8516	27.7442	27.5979	27.988	27.7494	27.7962	27.9237	28.0467	27.5601	27.6672	27.833	27.6178	27.8324	28.2736	27.9876	27.2911	27.4678	27.2567		O35658	0.113301	1.1	0.359758	0.61073	up	no		O35658	-0.137499	-1.1	0.270661	0.539251	down	no		O35658	-0.692653	-1.6
O35682	ALTQPLGLLR;ARPGEITGYMATVPGLLK;PGEITGYMATVPGLLK;SISYIQPNTVCFWDR;SMDPSCTR;TTITTTTSSSTTVGSAR	6	6	6	21.2	35.284	59.416	3670;4809;47121;53899;54806;60679	Myadm	Myeloid-associated differentiation marker		27.5472	27.8777	27.7595	27.6407	27.8217	27.6981	27.6649	27.9423	28.0062	27.3772	27.4775	27.7169	27.4558	27.6179	27.6963	27.6041	27.4757	27.6183		O35682	-0.00798062	-1	0.932507	0.997934	down	no		O35682	-0.347257	-1.3	0.00307504	0.0507892	down	no		O35682	-0.0240152	-1
O35685	AETPGPQIK;DAEDQEAQLK;DVVVDIQR;ELTDEEAER;ELTDEEAERLQLEIDQK;ELTDEEAERLQLEIDQKK;FMDQHPEMDFSK;GKDVVVDIQR;GQPPVVDGELYNEVK;GQPPVVDGELYNEVKVEESSWLIEDGK;INPENSKLSDLDSETR;KDAEDQEAQLK;KFMDQHPEMDFSK;KTDFFIGGEEGMAEK;LITQTFNHHNQLAQK;LKPNLGNGADLPNYR;LQLEIDQK;LSDLDSETR;LVTSDPEINTK;NGSLDSPGK;NGSLDSPGKQDAEDEEDEEDEKDK;QDAEDEEDEEDEKDK;QDAEDEEDEEDEKDKGK;SMGLPTSDEQK;SMGLPTSDEQKK;TDFFIGGEEGMAEK;VEESSWLIEDGK;VVTVHLEK;W…	29	29	29	66.3	38.358	215.54	1627;6943;11329;15122;15123;15124;19391;22695;24009;24010;29577;31425;31759;32836;36510;36677;39153;39624;41206;44623;44624;48165;48166;54836;54837;57574;62358;66715;67702	Nudc	Nuclear migration protein nudC		29.38	29.1642	29.2455	29.3691	29.3397	29.1772	29.0707	29.3254	29.0768	29.1073	29.3403	29.2597	28.7859	28.904	29.0578	28.9487	29.2263	29.2784		O35685	0.0321448	1	0.780818	0.924769	up	no		O35685	0.0781116	1.1	0.502697	0.744176	up	no		O35685	0.235187	1.2
O35691	ALQEQLEK;DFPLESIK;DFPLESIKLPEVSVEPVLTVHSENK;DLEGAVSR;DLIQDQNMDEK;DPNDVRPIQAR;EEELEETGNQHNDVEVEEAGEEEEK;ELEPEMEFDVEPDKECK;EQEEEEQKQEMEVK;FKQESTVATER;GFSDSGGGPPAK;HVIAEQEVMETNQVESIEPSENETSK;IFGLLMGTLQK;LEVQAEEER;LEVQAEEERK;LLALSGPGGGR;MNALFEGR;NVDENIR;QVENERR;RIEFAEQINK;TEEEAEVR;VELAQLQEEWNEHNAK	22	22	22	35.3	82.435	105.71	3531;7819;7820;9042;9188;10041;12658;14579;15884;19008;21929;26714;27882;34971;34972;36774;43062;46410;50509;51182;57804;62438	Pnn	Pinin		26.99	26.8586	26.8515	26.7809	26.7549	26.6528	26.754	26.8984	26.6761	26.9827	26.8782	26.8109	26.7757	26.637	26.5679	26.8428	26.5553	26.7895		O35691	-0.170483	-1.1	0.0588986	0.221305	down	no		O35691	0.114415	1.1	0.185145	0.44104	up	no		O35691	0.0690246	1
O35704	EKEELIEEWQPEPLVPPVSK;EQEIEDQKNPR;VVGESLSPALHLQLEESTGSR	3	3	3	11	52.534	7.0438	14225;15889;66482	Sptlc1	Serine palmitoyltransferase 1		22.4757	22.9596	22.954	23.4107	22.9195	23.0075	22.9516	23.1592	22.9741	23.1121	23.3001	22.6275	22.8501	22.8418	22.4548	22.987	22.7834	22.9644		O35704	0.316133	1.2	0.131569	0.347717	up	no		O35704	-0.0150926	-1	0.93942	0.99309	down	no		O35704	0.196073	1.1
O35730	GVAGGGEGPEEPALPSLEGVSEK;SLHSELMCPICLDMLK;SLRPDPNFDALISK;TTGNATVDHLSK	4	2	2	16	42.63	2.3802	24703;54323;54600;60659	Ring1	E3 ubiquitin-protein ligase RING1		17.4677	21.4953	21.6998	21.6853	21.4173	19.7397	21.0134	20.9037	21.5863	21.5508	21.2641	21.8243	21.47	21.2753	17.4677	22.3406	22.1191	21.6039		O35730	0.726535	1.7	0.551151	0.766703	up	no		O35730	0.378642	1.3	0.754619	0.912117	up	no		O35730	1.9502	3.9
O35737	ATENDIYNFFSPLNPVR;DLNYCFSGMSDHR;EGRPSGEAFVELESEDEVK;GAYGGGYGGYDDYNGYNDGYGFGSDR;GLPWSCSADEVQR;HTGPNSPDTANDGFVR;IQNGAQGIR;MLGAEGGEGFVVK;MMLGAEGGEGFVVK;PSGEAFVELESEDEVK;SNNVEMDWVLK;STGEAFVQFASQEIAEK;THYDPPR;VHIEIGPDGR;VTGEADVEFATHEDAVAAMSK;YGDGGSTFQSTTGHCVHMR;YVELFLNSTAGASGGAYEHR	17	15	9	51.7	49.199	323.31	5372;9354;13578;21036;23127;26607;30012;42826;43027;47590;55027;56320;58640;63282;66080;68461;69959	Hnrnph1	Heterogeneous nuclear ribonucleoprotein H;Heterogeneous nuclear ribonucleoprotein H, N-terminally processed		26.9371	27.0831	26.8535	27.0234	27.0736	26.9879	27.0113	27.0974	26.9206	27.3363	27.2829	26.9796	26.8689	26.968	26.8927	26.936	27.0178	26.8677		O35737	0.0703768	1	0.332212	0.58644	up	no		O35737	0.189823	1.1	0.0193173	0.132175	up	no		O35737	0.0306157	1
O35841	DAYQVILDGVK;DLFHIPPSYK;ELPQFATGENLPR;EVEELILTESK;EVEELILTESKK;GTLGGLFSQILQGEDIVR;HFPELADSAINAQLDLCEDEDVSIR;ITNNINVLIK;KLPDFLTAK;LAAQFIPK;LLAEMSSFCGDMEK;LLEYMPLPPEEAENGENAGNEEPK;LPDFLTAK;NYGILADATEQVGQHK;PTVEELYR;QAVPLFSK;QQLVELVAEQADLEQAFSPSDPDCVDR;SLQTVSGR;STVTLSWKPVQK;TGEALKTEENK;TLPDEVLTK;TSEDTSSGSPPK;VLEDVTGEEFVLFMK;YSSNLSNFNYER	24	24	24	57.9	56.784	168.3	7224;9090;14950;17048;17049;24572;25624;30663;32324;33193;36754;37092;38414;46759;47716;48124;50007;54593;56505;58309;59309;60335;63933;69758	Api5	Apoptosis inhibitor 5		27.8132	27.8891	27.8656	27.9548	28.01	27.9617	27.799	27.8222	27.826	27.9457	28.0397	28.0156	27.8028	27.5549	27.457	27.969	27.7398	27.7356		O35841	0.119506	1.1	0.19607	0.440466	up	no		O35841	0.184605	1.1	0.0569056	0.242103	up	no		O35841	0.209885	1.2
O35855	AIQYGASAHDWMFR;AWIGGVGDCK;EVFGSGTACQVCPVHQILYEGK;KPAPSQALLFGK;LFRPWLNMDR;LGGNYGPTVAVQR;QLHIPTMENGPELILR;QLIEVDKDWVPDGNGTSLYVR;QSLLDLAR	9	9	9	32.1	44.127	36.917	2731;6244;17108;32502;35274;35578;49313;49327;50222	Bcat2	Branched-chain-amino-acid aminotransferase, mitochondrial		25.1977	24.8785	24.9427	25.3297	25.2892	25.2127	25.5298	25.4106	25.196	25.5613	25.3456	25.4286	25.3999	25.596	25.4421	25.484	25.5373	25.4517		O35855	0.270905	1.2	0.0140663	0.096798	up	no		O35855	0.0663901	1	0.490201	0.737054	up	no		O35855	0.0116687	1
O35857	AISQGVESVK;AISQGVESVKK;DNNVVFNR;DQEELNPYAAWR;DWCYEATYSQLAHPIQQAK;EGVEEAAR;ELDESVLGQTGPYR;ESLDEVSK;GEVYDGDPDK;GEVYDGDPDKVQR;GFLSGLLDNIK;ILDISNVDLAMGK;KGFLSGLLDNIK;KLEESDALQEAR;LGELTGTVK;LLDISASSTEQIL;MKYDESDNVLIR;SIESETVR;TEMSEVLTEILR;VFEANEEALGVVLHK;VTDLLGGLFSK;YDESDNVLIR	22	22	22	46.5	51.091	67.488	2749;2750;9855;10171;11356;13631;14453;16384;21696;21697;21871;28872;31851;32203;35495;36870;42743;53689;57932;62699;66012;68026	Timm44	Mitochondrial import inner membrane translocase subunit TIM44		26.9091	26.8051	26.683	26.9457	26.6218	26.8389	26.4943	26.5702	26.6883	26.7238	26.581	26.5845	26.7398	26.8994	26.9454	26.674	26.7793	26.8801		O35857	0.00309823	1	0.97658	1	up	no		O35857	0.0454743	1	0.667895	0.85906	up	no		O35857	-0.0837576	-1.1
O35864	AASGSGMAQK;DKLFNQINVA;GSFMLGLETHDR;GYKPPDEGPSEYQTIPLNK;ISALALLK;LEQSEAQLGR;LFNQINVA;LLELLWNK;QQQEILAAK;QQQEILAAKPWTK;QYYALEVSYFK;SGGNLEVMGLMLGK;TTIEAIHGLMSQVIK;TWELANNMQEAQSIDEIYK;VNAQAAAYEYMAAYIENAK;VNLGAFR	16	16	16	52.4	37.548	126.55	594;8807;24195;25207;30165;34859;35219;37017;50046;50047;50820;53290;60669;61251;64736;64843	Cops5	COP9 signalosome complex subunit 5		26.8334	26.932	26.8513	27.1762	27.1295	27.1332	27.0314	26.9146	26.8143	27.2829	27.2005	27.1252	27.2024	26.8497	26.9639	27.074	27.367	27.1279		O35864	0.274053	1.2	0.0169298	0.109046	up	no		O35864	0.282775	1.2	0.0144229	0.115328	up	no		O35864	0.18431	1.1
O35874	DIVMLVTSLGK;ETVDSFLDLLR;KGEQELQEVK;LGPEGEDLIR;SEEETSPLVTHQNPAGPVAIAPELESK;SGETNGYLDGTQAEPAAGPR;TQITYLAFPGEMLLR;TTTVVNVEGDALGAGILNHLNQK;VEAIPNSK	9	9	9	25.4	56.061	71.217	8697;16896;31840;35772;52595;53236;60143;60773;62272	Slc1a4	Neutral amino acid transporter A		25.6869	24.6346	24.4681	25.1645	24.7183	24.4409	25.631	25.159	24.7087	25.0979	25.1283	24.5611	25.8108	25.3406	25.6002	25.2973	25.4835	25.6361		O35874	-0.155274	-1.1	0.547277	0.764355	down	no		O35874	-0.237135	-1.2	0.363305	0.63055	down	no		O35874	-0.111557	-1.1
O35887	DGDLIATK;DIVVQETMEDIDK;DRVHHEPQLSDK;DWILPSDYDHAEAEAR;EEFTAFLHPEEYDYMK;EEFTAFLHPEEYDYMKDIVVQETMEDIDK;EEIVDKYDLFVGSQATDFGEALVR;EETKDWILPSDYDHAEAEAR;EQFVEFR;GHDLNEDGLVSWEEYK;HLVYESDQNK;HLVYESDQNKDGK;IDDDKDGFVTVDELK;LTKEEIVDKYDLFVGSQATDFGEALVR;MADKDGDLIATK;MADKDGDLIATKEEFTAFLHPEEYDYMK;MDKEETKDWILPSDYDHAEAEAR;NADGFIDLEEYIGDMYSHDGNADEPEWVK;NATYGYVLDDPDPDDGFNYK;RWIHEDVER;SFDQLTPEESK;SFDQLTPEESKER;TEREQF…	27	27	27	79.4	37.063	323.31	7959;8712;10387;11370;12696;12697;12768;12941;15913;22305;26149;26150;27250;40407;41687;41688;41951;43859;44008;51752;52938;52939;57986;63277;63309;67345;68064	Calu	Calumenin		31.1592	31.2214	31.1219	31.0698	31.129	31.1028	31.2774	30.9805	31.1726	31.0053	30.6036	31.0835	31.4313	31.2346	31.1213	31.0626	31.2089	30.959		O35887	-0.0669578	-1	0.604538	0.809159	down	no		O35887	-0.246028	-1.2	0.0758583	0.27556	down	no		O35887	-0.185567	-1.1
O35900	DVVVELK;LTDISVTDPEKYPHMLSVK;MLFYSFFK;NDLSICGTLHSVDQYLNIK;YVQLPADEVDTQLLQDAAR	5	5	5	75.8	10.834	35.063	11331;40260;42824;44135;70048	Lsm2	U6 snRNA-associated Sm-like protein LSm2		26.138	26.0645	26.0868	26.2384	26.1341	26.0015	26.0948	25.9227	26.1369	26.1657	26.1277	26.3992	25.774	26.2488	25.9528	26.0284	26.0109	25.6732		O35900	0.0282352	1	0.842642	0.959532	up	no		O35900	0.179417	1.1	0.222901	0.485691	up	no		O35900	-0.087718	-1.1
O35943	LDLSSLAYSGK;LGGDLGTYVINK;QIWLSSPSSGPK	3	3	3	16.9	22.924	8.4469	34093;35557;49069	Fxn	Frataxin, mitochondrial;Frataxin intermediate form;Frataxin mature form		24.6647	24.8609	24.6783	24.6318	24.7645	24.9141	24.6929	25.1172	24.8565	24.8318	25.0967	24.7385	24.7764	24.5835	24.6774	24.9155	24.7827	25.1141		O35943	0.0354868	1	0.792697	0.931579	up	no		O35943	0.00014935	1	0.999116	1	up	no		O35943	0.258347	1.2
O35954	ALGIGVYPVR;GPLADDWAR;IEQFIHDVGLR;IVDTIDIVR;SQDHIPLAALPLLATSSSR	5	5	5	4.7	134.94	4.4354	3234;23674;27743;30812;55473	Pitpnm1	Membrane-associated phosphatidylinositol transfer protein 1		17.4677	22.3231	21.919	22.6785	22.4415	22.7248	22.22	22.1568	22.496	22.6044	22.3339	22.3478	22.5294	22.5459	22.373	22.3725	22.0754	22.4375		O35954	2.04501	4.1	0.0416855	0.180296	up	yes		O35954	0.137746	1.1	0.879298	0.970146	up	no		O35954	-0.187617	-1.1
O35963	AVDIDGER;FADTHSMPLFETSAK;IIVIGDSNVGK;SAIQVPTDLAQK	4	4	4	20.1	25.766	5.299	5725;17770;28693;51964	Rab33b	Ras-related protein Rab-33B		23.0205	23.2588	23.171	22.682	23.1781	17.4677	23.1636	22.8943	22.9072	22.8869	22.9681	22.8006	22.8484	22.8244	23.0996	23.3366	23.1068	22.8382		O35963	-2.04088	-4.1	0.0680247	0.239775	down	no		O35963	-0.103164	-1.1	0.920299	0.986525	down	no		O35963	0.16973	1.1
O35969	AAPAAYDASDTHLQILGK;AAPAAYDASDTHLQILGKPVMER;LQDWALR;VQQAPIEEHWIIECNDGVFQR;WETPYMHALAAAAASR;YYAFPQMITPLVTK	6	6	6	34.3	26.336	14.655	483;484;38936;65443;67233;70123	Gamt	Guanidinoacetate N-methyltransferase		23.2557	23.0227	23.0632	24.0481	24.042	22.4561	23.3707	21.4872	23.1386	23.6961	23.3131	23.3247	23.9472	23.8953	23.8107	24.7605	24.5633	24.1293		O35969	0.401555	1.3	0.37985	0.628607	up	no		O35969	0.779147	1.7	0.103477	0.321324	up	no		O35969	0.599935	1.5
O35972	NVLYPLYQLGGPQLR;NYLEQIYNVPVAAVR;PGTAQPEDTVQFR;SPEPLEEELPQQR;TNFFIQLVR	5	5	5	44.5	17.121	30.804	46550;46775;47213;55197;59646	Mrpl23	39S ribosomal protein L23, mitochondrial		24.079	23.4962	23.5791	24.057	23.6032	23.55	23.9223	23.61	23.4197	23.9832	23.7062	23.3786	23.9689	23.9558	24.2016	23.8773	23.8418	23.9507		O35972	0.0186516	1	0.906907	0.988252	up	no		O35972	0.0386665	1	0.808646	0.941612	up	no		O35972	-0.152136	-1.1
O35988	DEGSYDLGK;ELEENEVIPK;ETEVIDPQDLLEGR;RAPSDVGDDMSNK	4	4	4	23.2	21.482	8.204	7552;14542;16667;50873	Sdc4	Syndecan-4		23.784	24.2031	24.1473	23.3602	24.0892	23.6383	24.3752	24.1905	24.3873	23.648	23.7475	24.0032	24.2952	23.5956	23.6968	24.2272	23.9439	24.3958		O35988	-0.348897	-1.3	0.152331	0.379578	down	no		O35988	-0.518085	-1.4	0.0432137	0.2076	down	no		O35988	0.326442	1.3
O54692	ALFQNTER;AQFTDAGNLEPETSLDPQSFSLPTCR;ASFVTEVLAHSGSLEK;DLHISTVEFTNLK;DSVVLTLLK;EALPDLPSPDADHK;GPLATAFPSSEVK;ITALEDISTEDGDR;LGTECFLAQMQAQK;LQEYEEIIQSTEEFEK;LVLEVLQK;NLMTSEIHNTVK;QLLDLPLDADLEIGK;QLQEFSSAIEEYNSALAEK;QNILYHLGEDWQK;SFANMDDEENYSAASK;SFGQMLLK;SLSMELTVQK;YQEEVPVYVSK	19	19	19	32.7	88.062	89.338	3205;4538;4950;9160;10729;11966;23676;30512;35883;39062;40963;45227;49355;49471;49703;52911;52992;54644;69486	Zw10	Centromere/kinetochore protein zw10 homolog		25.4751	25.5049	25.7466	25.6777	25.6245	25.7067	25.3858	25.5925	25.5244	25.7278	25.6881	25.7969	25.4398	25.6474	25.6683	25.7176	25.7291	25.6552		O54692	0.0941	1.1	0.259535	0.514832	up	no		O54692	0.236697	1.2	0.0122466	0.10445	up	no		O54692	0.115457	1.1
O54724	AHATTSNTVSK;ATEEPSGTGSDELIK;ATEEPSGTGSDELIKSDQVNGVLVLSLLDK;ATEMVEVGPEDDEVGAER;ATEMVEVGPEDDEVGAERGEATDLLR;EGEVEVLK;ESEALPEK;GEATDLLR;GSSPDVHTLLEITEESDAVLVDK;IIGAVDQIQLTQAQLEER;IREGEVEVLK;KLEVNEAELLR;KSFTPDHVVYAR;LEVNEAELLR;MEDVTLHIVER;MEDVTLHIVERPYSGFPDASSEGPEPTQGEAR;PYSGFPDASSEGPEPTQGEAR;QAEMEGAVQSIQGELSK;SDQVNGVLVLSLLDK;SFTPDHVVYAR;VMIYQDEVK;VMIYQDEVKLPAK;VPPFTFHVK	23	23	23	56.1	43.953	323.31	2371;5359;5360;5369;5370;13363;16272;21407;24366;28489;30124;32241;32789;34967;42108;42109;47848;47930;52438;53110;64657;64658;65150	Ptrf	Polymerase I and transcript release factor		30.7155	30.8917	30.4694	30.7095	30.7593	30.4256	31.0238	31.1112	30.92	30.8714	31.0745	30.8172	30.8951	30.9775	30.9662	30.645	30.567	30.8738		O54724	-0.0607127	-1	0.613452	0.812948	down	no		O54724	-0.0972866	-1.1	0.422514	0.684815	down	no		O54724	-0.251017	-1.2
O54734	DTHSLFFR;ELGSECGIEFDEEK;GFELTFK;LGYTHLYSSTQVSVR;LPDVYGVFQFK;NTLLIAGLQAR;PLQHTQYER;SSLNPILFR;TADDPSLSLIK;TAVIDHHNYDVSDLGQHTLIVADTENLLK;TLVLLDNLNVR;VGPVSHHR;WVFKEEGVLR;WVPFDGDDIQLEFVR;YSQTGNYELAVALSR	15	15	15	41.5	49.027	140.51	10826;14697;21773;35967;38442;46308;47400;56024;57168;57435;59481;63149;67722;67735;69748	Ddost	Dolichyl-diphosphooligosaccharide--protein glycosyltransferase 48 kDa subunit		28.3209	28.2501	28.3333	28.4748	28.145	28.3621	28.3504	28.2361	28.3255	28.0821	28.4918	28.2876	28.5678	28.4944	28.613	28.0169	28.0893	28.2602		O54734	0.0258735	1	0.81798	0.945975	up	no		O54734	-0.0168459	-1	0.880804	0.971033	down	no		O54734	-0.436274	-1.4
O54750	EWATPDVFNPEHFLENGQFK	1	1	1	4	57.791	2.5584	17476	Cyp2j6	Cytochrome P450 2J6		19.9113	17.4677	17.4677	20.879	17.4677	20.7579	19.9146	17.4677	17.4677	17.4677	20.8285	17.4677	17.4677	17.4677	20.5238	17.4677	17.4677	19.1262		O54750	1.41934	2.7	0.306333	0.560857	up	no		O54750	0.304641	1.2	0.822066	0.94775	up	no		O54750	-0.465887	-1.4
O54774	AEGTTYRDELLTK;AIFHEEEPR;ALDIDLDKPLADSEK;ALDIDLDKPLADSEKLPVQK;ALDLLYGMVSK;DECEVLKGEEEDHVDHDQER;DLANDIMTLMSHTK;EGVLGVEK;EQAADTEAAQEVTQLLVER;FAVSQMSSLLDSAHLVASSTQR;GTLSFIAK;GVPVAEEVSALFAGELNPVAPK;ILIEDSDQNLK;KGESSVSVDGK;KQEQANNPFYIK;LFGALTPLEPR;LLESGDLSMNSIK;LMTSSTNNWVLIK;LPQFVQSADLEVQER;LYASILQQK;NLMEIVK;NLQDLVR;NMELNVLDSLNTK;RQPEEDEEELAR;VDGISMSFQNLLAK;VDSCASMYSR;VPGMPMSDQYVK;VTTLPGHIQAVYVQNVVK;VT…	32	32	32	33.9	135.08	121.16	1361;2581;3030;3031;3045;7479;8918;13644;15828;17948;24583;24915;29055;31845;32688;35105;37059;38013;38680;41388;45220;45294;45445;51602;62031;62174;65062;66276;66325;68991;69379;69466	Ap3d1	AP-3 complex subunit delta-1		27.382	27.6671	27.7306	27.6606	27.9637	27.9541	27.3567	27.4877	27.5857	27.5071	27.7798	27.8482	27.4111	27.3475	27.4982	27.4812	27.7856	27.8121		O54774	0.266256	1.2	0.00387653	0.0474116	up	no		O54774	0.234991	1.2	0.00825472	0.0850804	up	no		O54774	0.274064	1.2
O54781	AADLEDTTEEETAK;AADLLVNPLDPR;DMVVQLIDDFK;ESDPSDPNKDMVVQLIDDFK;HFTEDIQTR;IADLGNACWVHK;IGDLFNGR;ILEENITSAEASGEQDGEYQPEVTLK;LQEIEELER;MAAEATEWQK;QAELLEK;QVLQGLDYLHSK;SAQHYTETALDEIK;SNYQGLPVR;TVSASSTGDLPK	15	11	11	25.6	76.756	31.897	156;158;9732;16261;25641;26909;28055;28917;38983;41664;47927;50581;52069;55102;61139	Srpk2	SRSF protein kinase 2;SRSF protein kinase 2 N-terminal;SRSF protein kinase 2 C-terminal		23.654	23.4606	23.4251	23.8912	23.8533	24.1668	23.5981	23.3232	23.3766	24.0609	23.4681	22.997	23.2387	23.1863	23.4216	23.4747	23.9732	23.2269		O54781	0.457173	1.4	0.0766067	0.257729	up	no		O54781	0.0759973	1.1	0.751512	0.911018	up	no		O54781	0.27605	1.2
O54782	AYAANVYTTVVAELVR;DHQDFLPYSSEPLQAWTGFYTSR;FIAVEQEFFR;GLGSVVAVEER;HLYEAGEDPVLSR;HLYEAGEDPVLSRPATVDLK;LAHPSLAGELLCQR;LWNNLAWDLK;LWWDGVASEQQK;MGMLGVR;MTQEFLEYQANWDVK;NMYTEHLR;NYYPMVQSAFIEDDKSR;QASALLYAGESMFTR;SGVALQHGPVVLLK;SLTGTWDVQMLQR;TPHVLWPWGCDK;VGPLDLNR;WAVSEVQHHDAITGTESPK;YITDQEYIYSIHTR	20	20	20	25.3	115.61	52.515	6280;8331;18800;22961;26154;26155;33413;41331;41372;42518;43564;45513;46835;48066;53470;54696;59879;63141;67117;68812	Man2b2	Epididymis-specific alpha-mannosidase		25.7676	25.3329	24.9036	25.9915	25.4335	25.3866	25.7715	25.3242	25.6197	25.3962	25.1678	25.4149	26.1822	26.3125	25.9885	25.7513	25.9072	25.5039		O54782	0.269184	1.2	0.16571	0.399832	up	no		O54782	-0.245527	-1.2	0.202852	0.461888	down	no		O54782	-0.440299	-1.4
O54784	ESLTEDEATQFLK;GTGMEYAAK;IAHFDLKPENIMLLDK;MTIAQSLEHSWIK;NTSYASFER;QEDVEDHYEMGEELGSGQFAIVR;VLEDVAAAEQGLR;YDALAAQVAAEVQFVR	8	8	7	25	51.421	14.936	16425;24531;26988;43533;46355;48347;63931;67991	Dapk3	Death-associated protein kinase 3		22.2032	23.3419	23.137	23.2126	23.4902	22.3981	23.1864	23.7904	23.058	23.7744	23.9877	23.4769	22.9956	22.7399	22.603	23.4483	22.7547	22.9814		O54784	0.139581	1.1	0.66933	0.85496	up	no		O54784	0.401402	1.3	0.233069	0.49773	up	no		O54784	0.281964	1.2
O54786	AALSEELDAVDTGVGR	1	1	1	4.8	36.572	5.9918	417	Dffa	DNA fragmentation factor subunit alpha		17.4677	17.4677	17.4677	20.7903	17.4677	17.4677	17.4677	17.4677	17.4677	17.4677	20.9942	17.4677	20.6929	17.4677	17.4677	17.4677	17.4677	17.4677		O54786	1.10754	2.2	0.327451	0.582576	up	no		O54786	1.17553	2.3	0.299981	0.573636	up	no		O54786	-1.07509	-2.1
O54791	AVDPLSSK;GLSAEEVTR;GPAALVAPASVITIVK;LELDALR	4	4	3	25.6	16.954	2.6414	5738;23165;23540;34672	Maff	Transcription factor MafF		20.8014	21.0344	21.7376	19.8191	20.1042	21.6518	22.013	22.2484	21.7365	21.1393	21.6762	21.1123	20.7151	17.4677	20.1765	20.0886	17.4677	20.1102		O54791	-0.666126	-1.6	0.406629	0.649939	down	no		O54791	-0.690052	-1.6	0.39054	0.653731	down	no		O54791	-0.230908	-1.2
O54804	DAAGELESK;EDMLLEVNR;EFLPGAWR;FEAYFDQK;ILSYNLPLELENLR;LEQFIPSR;YLNQVLR	7	7	7	13.9	51.984	17.845	6878;12461;13133;18181;29295;34833;69078	Chka	Choline kinase alpha		23.5524	23.5587	24.0985	22.7245	22.9748	23.1445	23.5422	23.3802	23.8367	22.7181	23.1084	23.4941	23.5585	22.8646	23.0348	22.7846	22.307	22.7741		O54804	-0.788604	-1.7	0.00296419	0.041766	down	no		O54804	-0.479471	-1.4	0.0415602	0.203224	down	no		O54804	-0.530743	-1.4
O54824	EAVAQAVEGVK;ELLPLLLQEDTAGR;SIFAGGAAAADGR	3	3	3	2.9	141.43	1.8699	12161;14837;53699	Il16	Pro-interleukin-16;Interleukin-16		17.4677	19.8329	17.4677	20.5446	20.6613	17.4677	17.4677	17.4677	17.4677	20.7353	20.3165	20.2997	17.4677	17.4677	17.4677	19.9799	17.4677	17.4677		O54824	1.30178	2.5	0.139728	0.359112	up	no		O54824	2.98285	7.9	0.00388666	0.0559167	up	yes		O54824	0.83743	1.8
O54825	ADLATEQK;AIEMFMNK;EAIIVGSIITK;EALLELLR;ELQSAVPR;EVEEEEEYVGPR;FYNLVLLPR;GREVEEEEEYVGPR;HAPLAEQILAGNAVR;IAEMEYSGANSIFLR;IFASNLK;LQPHPQLSPEIR;MAGVDHQAEVIVDPEDER;QQQEELETDHGAGDR;TLADIIMEK;YKADLATEQK	16	16	16	36.5	49.783	32.002	972;2555;11887;11955;15033;17045;20615;24091;25363;26952;27835;39278;41737;50044;58966;68837	Bysl	Bystin		26.3098	25.9565	26.1391	26.0202	26.1844	26.1219	26.0747	26.3475	25.969	26.2517	26.3099	26.1958	26.1098	26.2613	26.24	26.1797	26.0294	26.1657		O54825	-0.0263321	-1	0.819885	0.946949	down	no		O54825	0.122068	1.1	0.30274	0.574681	up	no		O54825	-0.0787613	-1.1
O54833	DVKPHNVMIDHQQK;EAMEHPYFYPVVK;EPFFHGQDNYDQLVR;EQSQPCAENTVLSSGLTAAR;EYWDYEAHVPSWGNQDDYQLVR;FYMYELLK;HLVSPEALDLLDK;KEPFFHGQDNYDQLVR;LIDTVKDPVSK;LIDWGLAEFYHPAQEYNVR;QLYQILTDFDIR;TPALVFEYINNTDFK;VLGTDELYGYLK;VYAEVNSLR;WENFIHSENR;YHIDLDPHFNDILGQHSR;YSEVFEAINITNNER	17	17	17	64.9	41.215	104.88	11133;11999;15693;16096;17718;20612;26142;31663;36192;36195;49596;59765;64090;66856;67213;68659;69656	Csnk2a2	Casein kinase II subunit alpha		26.761	26.8473	26.8522	26.9027	26.8453	26.8482	26.4724	26.7218	26.7011	26.5851	26.6705	26.7192	26.3639	26.721	26.5942	26.3784	26.6288	26.4918		O54833	0.0451758	1	0.565996	0.776394	up	no		O54833	0.0264759	1	0.735299	0.900509	up	no		O54833	-0.0600346	-1
O54879	KDPNAPK;KKVEEEEEEEEEEEEEEEEEEDE;KLGEMWNNLSDNEK;KNPEVPVNFAEFSK;LGEMWNNLSDNEK;STNPGISIGDVAK	6	5	5	35.5	23.01	31.029	31506;32121;32261;32470;35498;56411	Hmgb3	High mobility group protein B3		23.5578	24.8771	24.7609	24.9402	25.4244	25.1665	24.0125	24.3869	24.5027	25.3446	25.2925	25.2847	24.1264	24.0975	23.5588	24.7835	24.3659	24.3533		O54879	0.778418	1.7	0.0227836	0.12841	up	no		O54879	1.00656	2	0.00570757	0.0666504	up	yes		O54879	0.573347	1.5
O54890	AVLYVVEEPECPK;DDLSSIQTLGTK;DNCAPESIEFPVSEAQILEAR;EATSTFTNITYR;EQSFTIKPVGFK;FQYYEDTSGR;GSGSSAQITQVSPQR;GTLHEENTCSR;HVLTLTDQVSR;IFSLQVR;IGDTVSFSIEAK;NDASHLLVFTTDAK;NEDDCVVR;THIALDGR;WDTANNPLYK	15	15	15	22.4	86.738	23.737	6001;7383;9756;12150;16086;19850;24219;24575;26738;27971;28069;44072;44200;58572;67172	Itgb3	Integrin beta-3		24.5304	24.108	22.8784	24.6963	23.4302	23.3033	24.7259	25.1326	24.1582	25.0129	24.5469	24.2444	25.1438	24.1114	24.4309	24.7699	23.951	24.8352		O54890	-0.0290117	-1	0.93898	1	down	no		O54890	-0.0708518	-1.1	0.851796	0.959804	down	no		O54890	-0.0433125	-1
O54916	KGPGSHDAVQPR;LNSELQQQLK;LVAVAQSGFPLR;MEGLTLSDAEQK;TATNVPANVSK;TGVLAAVLTSQPSIPR;TVASAATANEIR;VESINTVK	8	8	8	11.7	86.518	13.474	31888;38305;40715;42161;57416;58523;60835;62556	Reps1	RalBP1-associated Eps domain-containing protein 1		22.2853	23.4984	23.7138	22.9441	23.8253	24.1531	22.9179	23.334	23.6553	23.2534	23.2092	23.8568	22.8624	22.7524	22.8948	22.7893	22.8227	22.9886		O54916	0.475001	1.4	0.0897622	0.281568	up	no		O54916	0.137381	1.1	0.601373	0.815689	up	no		O54916	0.0303351	1
O54931	AAQEREEELK;AAQEREEELKR;APCVSESQSAGAGPANAATQGK;AVLTVVKDEDHGILDQFSR;DEDHGILDQFSR;DGEFTLTTLK;DHSSPFYSPSHNGLLADHHESLDNDVAR;EGPYSEPSK;EGPYSEPSKR;EGSEQQEPEATVEEAGSQTPGSEKPQGMFAPPQVSSPVQEK;EKGPSQPPTAAQPSGPVNMEETRPEGGYFSK;GPSQPPTAAQPSGPVNMEETRPEGGYFSK;HLDGIEHTKEDVVTEQIDFSAAR;KQFQLMENSR;LFEEDER;LFEEDEREK;LWAEDGEFTSAR;MEIGVSVAECK;NAPSLPSR;NLMQTLMEDYETHK;NLPAEDR;PATVGGTLEDGGTQAAK;STASLLATQESDVMVGPFK;SVNVSLT…	31	31	31	43.6	98.577	323.31	534;535;4159;5992;7491;7981;8346;13554;13555;13584;14265;23800;25947;32696;35063;35064;41266;42186;43966;45225;45247;46982;56263;56750;56756;58686;58687;59397;65571;67769;69629	Akap2	A-kinase anchor protein 2		28.0636	28.3025	28.3612	27.9347	28.3274	28.2395	28.4316	28.1857	28.3831	28.1064	28.046	28.0222	28.3515	28.191	28.1914	27.9503	28.0116	27.8586		O54931	-0.0751913	-1.1	0.533246	0.752518	down	no		O54931	-0.275294	-1.2	0.0380663	0.194131	down	no		O54931	-0.304443	-1.2
O54940	GSITEYTATEEK;MPSLGWLR;SLIIVHPSWFIR;TLLAVTR;YLMDNLFK	5	5	5	14.4	37.768	5.6162	24247;43209;54339;59220;69063	Bnip2	BCL2/adenovirus E1B 19 kDa protein-interacting protein 2		23.4225	23.553	23.88	23.9749	23.4139	24.0002	23.8361	23.3365	23.8589	23.7947	23.1451	23.9569	23.8395	23.5055	23.314	23.4047	23.238	23.1084		O54940	0.177828	1.1	0.385676	0.634433	up	no		O54940	-0.0449457	-1	0.823594	0.948464	down	no		O54940	-0.302658	-1.2
O54941	AEAALEEESR;AYHNSPAYLAYINAK;DLTDEEKQEYLNEYEAEK;DLTDEEKQEYLNEYEAEKIEYNESMK;FLESTDSFNNELKR;GEPYMSIQPAEDPDDYDDGFSMK;IAAEIAQAEEQAR;IEYNESMK;KDEESIPMETEETHLEDTAESQQNGEEGTSTPEDK;KLEAELLQIEER;LGGNPGTNSR;LISEILSESVVPDVR;SQSSMAPEEEQVANK;SQSSMAPEEEQVANKAEEK;SRAEAALEEESR;VEVDMEK	16	15	15	48.9	46.638	82.861	1160;6340;9495;9496;19112;21611;26877;27817;31450;32173;35577;36448;55685;55686;55754;62605	Smarce1	SWI/SNF-related matrix-associated actin-dependent regulator of chromatin subfamily E member 1		25.9029	25.7578	25.8172	25.8854	26.0049	26.0229	25.6895	25.9541	25.65	25.956	26.1018	25.8299	25.565	25.7502	25.5927	25.8824	26.0718	25.8031		O54941	0.14508	1.1	0.117774	0.326914	up	no		O54941	0.198058	1.1	0.0407781	0.200841	up	no		O54941	0.283139	1.2
O54946	GQPTPALAPGPAPAPVR;HASPEDIKK;IVENGQER;NPDDVFR;QVAEAYEVLSDAK;SNWEDDEQDR;VDYYEVLGVQR;VEVEEDGQLK;VPGNWDAPMTSAGLK;WHPDKNPENK;WHPDKNPENKEEAER	11	11	10	31.5	39.807	20.255	24011;25373;30839;45656;50459;55091;62254;62607;65063;67322;67323	Dnajb6	DnaJ homolog subfamily B member 6		24.8434	24.7652	24.9564	24.7737	24.9164	25.1132	25.246	25.2594	24.8273	25.0558	25.4991	24.7254	24.4173	24.75	24.4636	24.5806	24.554	24.4127		O54946	0.079441	1.1	0.648608	0.83868	up	no		O54946	-0.0174485	-1	0.919903	0.986525	down	no		O54946	-0.0278197	-1
O54950	AAPLWDSK;AFFALVTNGVR;FDVINLAAEK;GIVSLSDILQALVLTGGEK;LFITEFPKPEFMSK;LPVIDPESGNTLYILTHK;LVEAEVHR;LVVFDTSLQVK;LVVVDEHDVVK;MESVAAESSPALENEHFQETPESNNSVYTSFMK;SHYFEGVLK;SLQELQIGTYANIAMVR;TYNNLDVSVTK;VSALPVVDEK	14	14	13	57.6	37.52	49.774	500;1757;18149;22662;35163;38776;40775;41224;41245;42301;53613;54567;61366;65605	Prkag1	5-AMP-activated protein kinase subunit gamma-1		25.3469	25.029	25.1781	25.3361	25.132	25.4741	25.4433	25.1908	25.265	25.1645	25.3791	25.3382	25.1697	25.125	25.1849	24.7856	25.036	24.8348		O54950	0.129439	1.1	0.287242	0.543456	up	no		O54950	-0.00574321	-1	0.961319	1	down	no		O54950	-0.274417	-1.2
O54956	FFLEDPTGTVQLDLSK;FLPLSMTNHAAPTLFGTAR;IIDAVEK;TIETLLGSTSK;VGDVIVLGMITQLK;YLTEALQSVTELELEENLGK	6	6	6	16.5	59.386	6.3262	18422;19242;28415;58701;62975;69145	Pole2	DNA polymerase epsilon subunit 2		17.4677	21.1696	22.0371	21.2468	21.1332	22.2892	21.3084	21.1696	21.9018	21.4703	21.6399	21.7436	21.3961	22.1498	21.6959	21.1782	21.5951	17.4677		O54956	1.33163	2.5	0.272054	0.528387	up	no		O54956	0.157998	1.1	0.893319	0.977146	up	no		O54956	-1.66693	-3.2
O54962	AYVVLGQFLVLK;DCFGCLR;DFVAEPMGEKPVGSLAGIGDVLSK;HRDFVAEPMGEKPVGSLAGIGDVLSK;KDEDLFR;PVGSLAGIGDVLSK	6	6	6	58.4	10.102	56.836	6416;7240;7888;26438;31445;47747	Banf1	Barrier-to-autointegration factor;Barrier-to-autointegration factor, N-terminally processed		27.8564	28.1882	28.1698	28.4598	28.5579	28.7295	27.957	27.8342	28.2664	28.3819	28.2636	28.7757	27.962	27.835	28.2145	28.2507	27.9767	28.1217		O54962	0.510911	1.4	0.00123576	0.0269865	up	no		O54962	0.454541	1.4	0.00277828	0.0489502	up	no		O54962	0.112539	1.1
O54965	AAIVHNVDSDDLISMGSNDIDTLK;AAIVHNVDSDDLISMGSNDIDTLKK;IDIPSVFIGESSANSLKDEFTYEK;KIDIPSVFIGESSANSLKDEFTYEK	4	4	4	12.9	42.732	46.827	342;343;27325;31992	Rnf13	E3 ubiquitin-protein ligase RNF13		23.0866	23.8019	23.9018	24.1346	24.3804	24.5465	23.7146	24.1061	24.0528	24.4483	24.5224	24.2415	23.8552	24.0515	23.9502	24.059	24.1592	24.038		O54965	0.757071	1.7	0.000432885	0.0152264	up	no		O54965	0.446241	1.4	0.0140051	0.113935	up	no		O54965	0.133097	1.1
O54984	ESVLIISTDPAHNISDAFDQK;GADKVNTFSALLLEPYKPPSTQ;GMNFSVVVFDTAPTGHTLR;IDTHNIIVNQLVFPDPEKPCK;LEETLPVIR;LIQELAK;LLNFPTIVER;LPLLPHEVR;TTCSCSLAVQLSK;VNTFSALLLEPYKPPSTQ;WIFVGGK;YLDQMEDLYEDFHIVK	12	12	12	44.3	38.822	43.98	16561;20722;23361;27438;34551;36408;37407;38590;60596;64917;67339;68921	Asna1	ATPase Asna1		26.9101	27.1746	27.4115	27.1493	27.6751	27.7437	26.8165	26.7068	27.1593	26.6179	27.0114	27.3043	26.8392	27.1881	27.1008	26.8081	27.2445	27.0056		O54984	0.357307	1.3	0.0198445	0.119878	up	no		O54984	0.0836498	1.1	0.537188	0.768748	up	no		O54984	-0.0232831	-1
O54988	AAQSGEGDEALAPTQTLAEKPTEGPEAGGAEEEPPGGER;AELANIER;AEVTEEVEDGKEEDEEEEAENALPIPANK;AEVTEEVEDGKEEDEEEEAENALPIPANKR;AGNILFTLDGDIK;ALGSEGEAAATEVDLER;ASSDLSIASSEEDKLSQNACILESVSER;ATLEQPETDEVEQVSESNSIEELER;AVDEHASDVNLETGAELNDQTVGIHENGR;DLQLQCEANVR;DQYFMQR;DSGSVSLQETR;EAAIWELEER;EADFQAVDNEVGLTK;EADFQAVDNEVGLTKEETQEK;ELDEEHSQELK;ELHQLQNEK;ENQETLESK;ETNVLAAAK;FIVDGVEVSVTTSK;FYPIPTLHSTGS;GNDTDSGTGSTVENSSGDLNL…	53	53	52	51.9	141.46	323.31	551;1417;1671;1672;2195;3257;5157;5462;5719;9422;10327;10524;11622;11679;11680;14447;14723;15569;16802;18951;20622;23416;29149;29603;29604;31011;31012;31751;32344;33231;34767;34826;36432;36433;36615;39025;41242;43524;44946;48550;49804;50048;50049;50369;50738;51046;55877;57981;59062;62299;66133;66134;67708	Slk	STE20-like serine/threonine-protein kinase		28.5585	28.7082	28.8106	28.8364	28.8447	29.0376	28.5715	28.5687	28.4848	28.8061	28.4854	28.515	28.246	28.0692	28.1698	28.35	28.2534	28.3824		O54988	0.213768	1.2	0.0510086	0.203848	up	no		O54988	0.0604754	1	0.548418	0.777306	up	no		O54988	0.16693	1.1
O54998	AEIELYLQK;AVLEDIFK;EYNVHQHDEL;GLDIAMMDMCPGEK;KGDLLNAHYDGYLAK;NDHNGDGFISPK	6	6	6	31.2	24.913	10.138	1380;5942;17646;22803;31812;44111	Fkbp7	Peptidyl-prolyl cis-trans isomerase FKBP7		24.0763	23.6434	23.6083	24.2551	23.5223	23.6199	23.8798	23.8533	23.646	24.0527	23.5505	23.6325	24.6633	24.4221	24.375	24.3969	24.332	24.3237		O54998	0.0230951	1	0.851205	0.964353	up	no		O54998	-0.0478297	-1	0.698437	0.877406	down	no		O54998	-0.135912	-1.1
O55013	DYENDEDVNK;ETADVIAK;FVQDTLK;FVQDTLKGDGVTEIR;GALEMVQMAVEAK;GDGVTEIR;IEDNLPAGEE;LIEDFLAR;MGYNIGVR;RIEDNLPAGEE	10	10	10	40.6	20.302	14.292	11439;16601;20447;20448;20842;21179;27509;36202;42575;51178	Trappc3	Trafficking protein particle complex subunit 3		26.0584	26.0619	26.0463	26.1311	26.2454	26.2534	26.138	26.2816	26.2675	26.2092	26.2559	26.2079	25.8292	26.0201	26.1817	26.1223	26.2199	26.3844		O55013	0.154407	1.1	0.057267	0.217729	up	no		O55013	-0.00468336	-1	0.949834	0.996305	down	no		O55013	0.231821	1.2
O55022	DFTPAELR;EALKDEYDDLSDLTPAQQETLSDWDSQFTFK;EGEEPTVYSDDEEPKDETAR;FDGVQDPR;FYGPEGPYGVFAGR;GDQPGASGDNDDDEPPPLPR;GLATFCLDK;ILMAINGK;KFYGPEGPYGVFAGR;RFDGVQDPR	10	9	9	61.5	21.694	73.623	7878;11948;13331;18055;20593;21288;22777;29129;31791;51028	Pgrmc1	Membrane-associated progesterone receptor component 1		26.5029	26.8458	26.6784	26.9778	26.897	26.8891	26.9914	26.7566	26.6757	27.2343	26.9287	27.0213	27.0814	26.6267	26.817	27.0189	26.6672	26.9273		O55022	0.245629	1.2	0.0768756	0.258157	up	no		O55022	0.253543	1.2	0.069032	0.264286	up	no		O55022	0.0294217	1
O55023	EALKNEMDVMIK;EIEIIPLQR;EKYPCHSFIGEESVAAGEK;IIAANSITLAK;IVLSNMEK;LCSIPIHGIR;LQVSQQEDITK;MLMSSIK;QAGEMIR;SLLVTELGSSR;SSPADLVTVTDQK;YPCHSFIGEESVAAGEK	12	12	12	42.6	30.436	26.195	11950;13879;14348;28384;30929;33842;39450;42889;47956;54460;56061;69361	Impa1	Inositol monophosphatase 1		27.4844	27.3308	27.3189	27.6632	27.4143	27.6439	27.5168	27.4902	27.494	27.5145	27.4353	27.5115	27.3846	27.1283	27.1954	27.4695	27.3235	27.4425		O55023	0.195757	1.1	0.0112165	0.0861245	up	no		O55023	-0.0132373	-1	0.840935	0.954409	down	no		O55023	0.175744	1.1
O55028	LTPTMMLYSGR;QLLDDHKDVVTLLAEGLR;TVTSFYNQSAIDVAAEKPSVR;VMDYHFTTAEASTQDPR;YLQQELPVR	5	5	5	18.4	46.587	13.265	40522;49350;61199;64613;69109	Bckdk	[3-methyl-2-oxobutanoate dehydrogenase [lipoamide]] kinase, mitochondrial		24.0701	23.8037	23.7239	24.5569	24.7004	24.2287	23.5919	24.0609	24.1342	24.5717	24.3146	24.6052	24.202	23.9152	24.1081	24.6776	23.9781	24.4001		O55028	0.629408	1.5	0.00914683	0.0772886	up	no		O55028	0.568136	1.5	0.015847	0.119663	up	no		O55028	0.276855	1.2
O55029	AAESLADPTEYENLFPGLK;AMGDTEIK;AMGDTEIKDGER;CIAVHPTQPFILTSSDDMLIK;CQFSLAQECLHHAQDYGGLLLLATASGNASMVNK;DMGSCEIYPQTIQHNPNGR;DNNQFASASLDR;EAFVVEEWVK;EEPAMSMDANGK;ETHADLWPAK;FELALQLGELK;GFQPSRPTAQQEPDGK;GFQPSRPTAQQEPDGKPASSPVIMASQTTHK;GSNNVALGYDEGSIIVK;GVNCIDYYSGGDKPYLISGADDR;HSEVQQANLK;IAYQLAVEAESEQK;IWDYQNK;IWHSSTYR;KNWVVTGADDMQIR;LDACLELLIR;LESTLNYGMER;LNYYVGGEIVTIAHLDR;LPEAAFLAR;LWDWDKK;NNVAFMSYFLQG…	44	44	44	59.6	102.45	230.21	222;3869;3870;6611;6739;9653;9854;11815;12871;16715;18275;21919;21920;24300;24880;26469;27173;31075;31087;32480;33860;34918;38376;38445;41294;45625;46551;46708;46966;49152;49893;50787;50915;52994;53008;56741;58113;59618;61358;62824;63307;64314;66784;66833	Copb2	Coatomer subunit beta		29.2187	29.245	29.2082	29.36	29.3918	29.3019	29.2421	29.1484	29.1602	29.2719	29.1253	29.2408	29.4154	29.2968	29.2538	29.477	29.5247	29.4038		O55029	0.12727	1.1	0.0570878	0.21749	up	no		O55029	0.0291325	1	0.636382	0.839009	up	no		O55029	0.146505	1.1
O55033	DSESSPSDFSVSLK;IYDLNIPAFVK;LWLLDDSK	3	2	2	8.7	42.879	1.9105	10476;31137;41325	Nck2	Cytoplasmic protein NCK2		17.4677	21.3052	21.2148	20.6279	21.002	21.5103	17.4677	21.5169	20.5359	21.0812	21.5317	20.2521	20.6952	17.4677	21.3675	20.7573	21.5318	20.5677		O55033	1.05084	2.1	0.402592	0.647127	up	no		O55033	1.11482	2.2	0.375536	0.640311	up	no		O55033	1.1088	2.2
O55047	EEAEIQAELER;LDTEQLAPR	2	2	1	2.8	82.26	2.1676	12571;34254	Tlk2	Serine/threonine-protein kinase tousled-like 2		17.4677	17.4677	17.4677	17.4677	17.4677	17.4677	17.4677	17.4677	17.4677	17.4677	17.4677	17.4677	17.4677	17.4677	17.4677	17.4677	17.4677	17.4677		O55047	-3.55271e-15	-1	1	1	down	no		O55047	0	0	1	1	up	no		O55047	0	0
O55057	ELNFSSAEQMEK;FFDDDLLVSTSK;ILWQGTEDLSVPGVEHEAR;LNWMNLR	4	4	4	33.3	17.348	12.407	14892;18365;29351;38364	Pde6d	Retinal rod rhodopsin-sensitive cGMP 3,5-cyclic phosphodiesterase subunit delta		24.4855	25.1707	24.8306	25.3033	25.3676	25.1262	24.7087	24.9293	24.4473	25.2738	25.1265	24.8818	24.7685	24.6483	24.8995	24.9268	25.1404	25.0576		O55057	0.436718	1.4	0.0195626	0.1187	up	no		O55057	0.39892	1.3	0.0298287	0.167944	up	no		O55057	0.269491	1.2
O55060	AWGLDYLFEK;EFFAEQNLSYTEEPLAEIAGAK;HLDTFLK;LYLLTEK;NQVLTLEDWK	5	5	5	23.3	27.585	11.312	6233;13060;25957;41505;45989	Tpmt	Thiopurine S-methyltransferase		20.7412	22.0276	21.6819	22.1982	22.5455	22.4162	21.3153	22.1855	21.8503	21.8906	22.5724	22.4524	21.7828	22.4747	22.5016	21.6817	22.4443	22.5082		O55060	0.903067	1.9	6.12788e-05	0.00670023	up	no		O55060	0.521416	1.4	0.00407589	0.0568442	up	no		O55060	-0.0416152	-1
O55091	AEEEVGNSQR;IASATHNIYAYR;ISEETQPETEELPPVAHGVPITDR;ISEETQPETEELPPVAHGVPITDRR;KTEEVEVESEEDPILEHPPENPVK;LLHLMEILNVK;NFTNTPDESTK;SQITEPDPDVK;SQITEPDPDVKK;STFQAHVAPVVCPEQVK;TEEVEVESEEDPILEHPPENPVK;VTDFMDDPK;WYGGILLGPDR	13	13	13	44.7	36.276	50.833	1261;27098;30223;30224;32845;37199;44480;55581;55582;56306;57830;66007;67781	Impact	Protein IMPACT		25.5585	25.2034	25.226	25.5657	25.5672	25.7123	25.1478	25.8042	25.0687	25.1039	25.8794	25.1353	24.9724	25.6287	25.867	24.867	25.5208	25.9121		O55091	0.28574	1.2	0.332496	0.586561	up	no		O55091	0.0326522	1	0.909877	0.983753	up	no		O55091	-0.0560633	-1
O55098	AGNVLMTLEGDIR;ALDESHNQSLK;ALEEDLNQK;ASNFFPYSSGDAS;DLDPNDVWEIVGELGDGAFGK;DQYFLQR;EAALWEMEEHQLQER;ELVAEAK;EQEMFFK;ETGALAAAK;FEQEINAK;FYDVELENLER;HELQLEQMHK;IISEDEKKDEEMR;IQMDEEK;LADFGVSAK;LEQDRDYAK;LLGAYYYDGK;LSEEAEPR;LSEEAEPRPTTPSK;MEQDHSVR;PNSSALETLGGEALTNGGLELPSSVTPSHSK;PSAAQLLQHPFVSR;QIPDQDENPSPAASK;QKEDLELAMR;QMLEALNFLHGK;RFEQEINAK;SDPPTLLTPSK;SLHINGAGSASEQR	29	28	28	33	111.9	44.8	2204;3015;3095;5083;8983;10326;11637;15151;15893;16686;18318;20559;25533;28633;30005;33231;34820;37117;39660;39661;42259;47503;47549;49007;49093;49628;51045;52423;54314	Stk10	Serine/threonine-protein kinase 10		25.2158	25.3301	25.3227	25.8524	25.8682	25.6934	25.6236	25.6653	25.8439	26.0726	25.971	25.9391	26.5038	26.1356	26.6682	26.773	26.7424	26.8903		O55098	0.515139	1.4	0.000948599	0.0238986	up	no		O55098	0.283299	1.2	0.031936	0.175472	up	no		O55098	0.36605	1.3
O55101	FLSQPQVVTR;MESGAYGAANAGGSFDLR	2	2	2	12.5	24.778	4.0076	19316;42281	Syngr2	Synaptogyrin-2		17.4677	23.2628	23.1293	23.2604	23.5407	17.4677	23.5605	23.3288	23.1117	23.4292	23.0726	23.0552	23.5405	23.1694	17.4677	23.6785	23.4227	23.7718		O55101	0.136339	1.1	0.943249	1	up	no		O55101	-0.148008	-1.1	0.938402	0.992838	down	no		O55101	2.23181	4.7
O55106	ALAFHPIEPVLITASEDHTLK;ALPDTSEDRDTK;AQWEVER;DVDELPSLQPSVGSPSRPSSSR;EALKEFDFLVTSEEGDNESR;FYDNNTGK;GLGPLAEAAAAGDGAAAAGAAR;GYTSIFNMETQQR;IQSWSTTNPNVDPYDAYDPSVLR;LPEQELSR;LQDMLANLR;MLEYALK;SAGDGTDWEKEDQCLTPEAWNVDQGVISK;SELTDSASVLDNFK;STSLDVEPIYTFR;SVIDTSTIVR;VISHPTLPISITAHEDR;VLTLESNVDSTSSSSCQINR	18	18	17	35.3	85.965	43.783	2945;3477;4780;11013;11949;20554;22953;25282;30083;38483;38917;42816;51914;52734;56449;56661;63643;64467	Strn	Striatin		24.7321	24.9557	24.9046	24.9938	25.0579	24.7851	24.5865	24.9025	25.014	24.9425	25.1681	24.89	24.8061	24.8337	25.182	25.2808	25.1583	25.3808		O55106	0.0814547	1.1	0.547953	0.764784	up	no		O55106	0.165879	1.1	0.232859	0.497689	up	no		O55106	0.332711	1.3
O55125	AGPNIYELR;DAHSTLLSK;DSEGSWFR;ETSNLYK;GWDENVYYTVPLVR;KETSNLYK;LKPGTMIEWGNNWAR	7	7	7	22.2	33.363	10.008	2219;7033;10459;16863;25051;31691;36672	Nipsnap1	Protein NipSnap homolog 1		24.9598	24.6729	23.9924	24.9921	24.4334	24.1933	24.4686	24.9971	23.372	24.9682	24.7846	23.4324	24.9117	25.0234	24.9828	24.8269	25.2036	24.8907		O55125	-0.00209659	-1	0.994915	1	down	no		O55125	0.115827	1.1	0.725558	0.894997	up	no		O55125	0.00112092	1
O55126	DAHSNLLAK;ENQEFVNFR;KETSSLYK;LKENQEFVNFR;PGPNIYELR;SDMLLSR;YEGGYPALTEVMNK	7	7	7	20.6	32.932	6.4985	7031;15566;31692;36622;47189;52396;68202	Gbas	Protein NipSnap homolog 2		24.916	25.033	24.7419	24.6658	24.2941	24.775	25.0475	25.0198	24.7523	24.7173	24.4851	24.3396	24.8877	24.9257	24.8353	24.7655	24.6757	24.7919		O55126	-0.318616	-1.2	0.0334744	0.15969	down	no		O55126	-0.42586	-1.3	0.0077682	0.0816707	down	no		O55126	-0.138539	-1.1
O55128	EIGSTMSGR;ELTSLVK;EVYPEAR;FQIGDYLDIAITPPNR;GNVPSSELQIYTWMDATLK;GTDDSMTLQSQK;KGTDDSMTLQSQK;VFTTNNGR;VTQEEIK	9	9	9	56.2	17.595	41.03	13944;15147;17467;19750;23529;24454;31911;62888;66213	Sap18	Histone deacetylase complex subunit SAP18		26.5792	26.3097	26.4509	26.3769	26.1706	26.5933	26.4281	26.553	26.3572	26.4442	26.3388	26.4122	26.1596	26.6761	26.1277	26.5057	26.2855	26.143		O55128	-0.0663284	-1	0.686285	0.86694	down	no		O55128	-0.0477172	-1	0.77097	0.921692	down	no		O55128	-0.00973129	-1
O55131	ADTLTPEECQQFK;ANWEAQQR;DRLPLAVVGSNTIIEVNGK;DSEAELQR;DVTNNVHYENYR;FEDYLNAESR;ILEQQNSSR;IYEFPETDDEEENK;IYEFPETDDEEENKLVK;KLAAVTYNGVDNNK;KMEMEMEQVFEMK;LAAVTYNGVDNNK;LKDSEAELQR;LPLAVVGSNTIIEVNGK;LPLAVVGSNTIIEVNGKR;MEMEMEQVFEMK;NLEAQHKELEEK;NLEGYVGFANLPNQVYR;QFEEEKANWEAQQR;QYPWGVAEVENGEHCDFTILR;SPLAQMEEER;SPLAQMEEERR;STLINSLFLTDLYSPEYPGPSHR;THMQDLK;TVQVEQSK;VNIIPLIAK	26	26	25	55	50.549	323.31	1105;4130;10372;10447;11289;18208;28949;31149;31150;32124;32419;33208;36584;38565;38566;42217;45054;45062;48569;50790;55260;55261;56372;58594;61129;64816	Sept7	Septin-7		28.4724	28.6759	28.4627	28.6971	28.8185	28.7636	28.6245	28.67	28.4269	28.8639	28.8563	28.8058	28.7181	28.5657	28.3345	28.689	28.6397	28.6154		O55131	0.222727	1.2	0.0226851	0.128228	up	no		O55131	0.268227	1.2	0.00861926	0.08694	up	no		O55131	0.108554	1.1
O55135	ASFENNCEVGCFAK;DSLIDSLT;HGLLVPNNTTDQELQHIR;LNEAKPSTIATSMR;LSALGNVTTCNDYVALVHPDLDR;NSLPDSVQIR;PSTIATSMR;TSIEDQDELSSLLQVPLVAGTVNR	8	8	8	45.3	26.511	62.781	4928;10574;25732;38076;39577;46112;47663;60400	Eif6	Eukaryotic translation initiation factor 6		27.7105	27.6643	27.6654	27.7372	27.5001	27.7652	27.846	27.7268	27.5959	28.0163	27.7821	27.732	27.93	27.4253	27.5115	27.6746	27.5114	27.7953		O55135	-0.0125372	-1	0.909393	0.989012	down	no		O55135	0.12053	1.1	0.286692	0.558468	up	no		O55135	0.0381737	1
O55137	ADSHGELDLAR;DGLKDVVDALQSPLVDK;DGLKDVVDALQSPLVDKK;DVQTPFVVELEVLDGHEPDGGQR;DVVDALQSPLVDK;GFAVMALAYYNYDDLPK;GGELGLAMASFLK;GLAPEQPVTLR;GPGIGLLGISK;HFLAPGVR;MEATLNLEPSGR;SCWDEPLSIAVR;SDTTFLFLVGQDDHNWK;SEFYADEISK;SEFYADEISKR;SFIPVER	16	6	4	40.8	46.135	22.148	1079;8069;8070;11242;11302;21732;22044;22773;23633;25613;42070;52233;52484;52619;52620;53006	Acot1	Acyl-coenzyme A thioesterase 1		23.268	22.543	23.2666	23.7903	23.2794	23.5716	23.434	23.1436	22.6808	23.453	23.5271	22.9882	23.2242	23.557	23.3151	23.2079	23.467	23.0095		O55137	0.521265	1.4	0.0504802	0.202625	up	no		O55137	0.236617	1.2	0.340543	0.611223	up	no		O55137	-0.137254	-1.1
O55142	AHGNSGMVR;AIFAGYK;DETEFYLGK;DETEFYLGKR;EHTALLK;IEGVYAR;NNTVTPGGKPNK;VMLYPSR;VMLYPSRI	9	9	9	54.5	12.554	11.982	2403;2576;7632;7633;13788;27652;45623;64673;64674	Rpl35a	60S ribosomal protein L35a		29.9289	29.7394	29.9979	29.8929	29.765	29.9241	29.8115	29.6948	29.9643	30.1559	29.8706	29.8794	29.9148	29.7697	29.9333	29.9366	29.7494	30.213		O55142	-0.0280659	-1	0.759002	0.91177	down	no		O55142	0.145114	1.1	0.132079	0.365792	up	no		O55142	0.0937269	1.1
O55143	AIYNNMK;AKDIVPGDIVEIAVGDK;AKDIVPGDIVEIAVGDKVPADIR;AMGVVVATGVNTEIGK;ANACNSVIK;DIVPGDIVEIAVGDK;DIVPGDIVEIAVGDKVPADIR;ECVQPATK;EEMHLEDSANFIK;EFDELSPSAQR;EFTLEFSR;EWGSGSDTLR;EYEPEMGK;GAIYYFK;GAPEGVIDR;HTDPVPDPR;IEVASSVK;IGIFGQDEDVTSK;IRDEMVATEQER;ISLPVILMDETLK;KEFTLEFSR;KSEIGIAMGSGTAVAK;LDEFGEQLSK;MENAHTK;MFILDKVEGDTCSLNEFSITGSTYAPIGEVQK;MNVFDTELK;NAENAIEALK;NAENAIEALKEYEPEMGK;NMLFSGTNIAAGK;NYLEQPGK;…	44	44	37	42.7	114.86	219.54	2822;2835;2836;3882;3971;8700;8701;12268;12852;13020;13216;17488;17563;20835;20896;26589;27793;28143;30113;30347;31617;32783;33944;42224;42389;43142;43885;43886;45470;46776;46777;51196;52671;54553;54913;57363;58503;60893;60894;62166;62985;63541;65702;67295	Atp2a2	Sarcoplasmic/endoplasmic reticulum calcium ATPase 2		29.3982	29.4072	29.4648	29.355	29.2892	29.5065	29.4445	29.4873	29.5147	29.4444	29.3791	29.3076	29.4217	29.1588	29.3083	29.2795	29.067	29.1685		O55143	-0.0398348	-1	0.613042	0.812948	down	no		O55143	-0.105112	-1.1	0.196902	0.455743	down	no		O55143	-0.124619	-1.1
O55187	EAFGEQPLQLTTKPDLLAWDPAR;REEEALVSGDAQPQDLGSR	2	2	2	7.6	60.522	3.2902	11793;50973	Cbx4	E3 SUMO-protein ligase CBX4		17.4677	17.4677	17.4677	21.6723	17.4677	20.8474	17.4677	17.4677	17.4677	20.6152	20.8329	20.5711	17.4677	17.4677	19.6475	20.5232	21.0977	20.2773		O55187	2.52813	5.8	0.0125227	0.0909188	up	yes		O55187	3.20541	9.2	0.00307425	0.0507892	up	yes		O55187	2.43848	5.4
O55201	ATAISLMR;DLQLCSETASGVDVGGQHEWGELVQLDPR;DMLEFPAQELR;DNELIGQTVR;DPNLWTVK;DQREEELGEYYMK;DTYLDTQIVGQTGVIR;DVTNLTVGGFTPMSPR;EHNFQPGDNVEVCEGELINLQGK;ETFQVLNMHGK;FAVALDSDQNNIHVK;FIAYQFTDTPLQIK;GIYKDDIAQVDYVEPSQNTISLK;HLVLAGGSK;HLVLAGGSKPR;ISQGPYK;KFIAYQFTDTPLQIK;LGYWNQQMVPIK;LTTVDSQRPGGMTSTYGR;MDLEDQQIK;RDNELIGQTVR;SFAMSAVITEGVKPTLSELEK;SLGGDVASDGDFLIFEGNR;SSVGETVYGGSDELSDDITQQQLLPGVK;SSVGETVYGGSDELSDDI…	34	34	34	39.9	120.66	291.42	5288;9421;9672;9781;10044;10286;10977;11288;13747;16682;17936;18802;22676;26138;26139;30403;31749;35969;40626;41961;50926;52910;54267;56207;56208;56849;59771;59880;59937;59938;63392;64438;65542;66664	Supt5h	Transcription elongation factor SPT5		26.7304	26.9596	26.9152	26.9988	27.1028	26.9184	27.0227	26.8497	26.7733	27.2975	27.1369	27.184	26.8653	26.9547	26.8454	26.9653	27.0449	26.9695		O55201	0.138281	1.1	0.129077	0.344933	up	no		O55201	0.324193	1.3	0.0026973	0.0486671	up	no		O55201	0.104776	1.1
O55222	DFNEECPR;EVPFADLSNMEIGMK;FALDMAR;FDMIVPILEK;GDDTPLHLAASHGHR;GMAFLHTLEPLIPR;HSGIDFK;ICMNEDPAK;IPYKDTFWK;ISMADVK;LNENHSGELWK;LWLDNTENDLNQGDDHGFSPLHWACR;MDDIFTQCR;MGQNLNR;MYAPAWVAPEALQK;QLNFLAK;SAVVEMLIMR;SVMIDEDMTAR;VALEGLRPTIPPGISPHVCK;WQGNDIVVK;YGEMPVDK	21	21	21	51.5	51.373	45.009	7798;17297;17848;18084;21122;23299;26477;27209;29857;30356;38097;41322;41892;42548;43781;49428;52152;56726;61646;67574;68473	Ilk	Integrin-linked protein kinase		27.7318	27.7885	27.7771	27.8316	27.824	27.8653	28.0104	27.7391	27.9277	27.7357	27.688	27.9335	27.6456	27.7148	27.6881	27.7788	27.8424	27.6271		O55222	0.0745005	1.1	0.415895	0.65711	up	no		O55222	-0.106674	-1.1	0.25142	0.518881	down	no		O55222	0.0666093	1
O55229	AADGTGVVGGGAVGGGLPK;ARPEELSVCPVSGGLSNLLFR;GEILSEEEQK;SLGPQLYGVFPEGR	4	4	4	16.2	45.126	15.87	145;4803;21529;54287	Chkb	Choline/ethanolamine kinase		22.1717	22.0427	21.7406	22.543	22.4495	22.5702	23.0405	22.2796	22.4066	22.085	22.0206	22.3016	22.0078	22.6963	22.589	22.2229	22.2746	22.0609		O55229	0.5359	1.4	0.0324774	0.156712	up	no		O55229	-0.439859	-1.4	0.069927	0.265692	down	no		O55229	-0.244897	-1.2
O55234	AIYQATYR;ATAGAYIASQTVK;DAYSGGAVNLYHVR;FLHGVIVAADSR;GMGLSMGTMICGWDK;GPGLYYVDSEGNR;GYSYDLK;ISGTAFSVGSGSVYAYGVMDR;LLANMVYQYK;RGPGLYYVDSEGNR;VEEAYDLAR;VIEINPYLLGTMAGGAADCSFWER;VSSDNVADLHDK;VSSDNVADLHDKYSSVSVP	14	14	14	62.9	28.532	109.69	2824;5285;7226;19161;23338;23643;25273;30294;36776;51135;62320;63425;65859;65860	Psmb5	Proteasome subunit beta type-5		28.5457	28.6132	28.4862	28.7787	28.6921	28.7106	28.4908	28.6181	28.5617	28.8401	28.7279	28.8237	28.6796	28.7029	28.6792	28.7798	28.8454	28.733		O55234	0.178774	1.1	0.0135955	0.0950791	up	no		O55234	0.240385	1.2	0.00228517	0.045469	up	no		O55234	0.0988157	1.1
O55236	DNSVFHVSNLEFPFR;EVSHEMDGLIFQPIGK;FENNSWVFMR;GVTQVTTQPK;LLEGNFAK;YDSQVAEENR	6	6	6	11.6	68.683	5.0903	9894;17365;18303;24989;36998;68110	Rngtt	mRNA-capping enzyme;Polynucleotide 5-triphosphatase;mRNA guanylyltransferase		22.0661	21.9454	22.2973	23.2561	22.9053	22.4136	22.3304	22.1862	17.4677	22.6225	22.1559	23.0127	21.9792	21.3572	17.4677	22.015	22.4322	22.1228		O55236	0.755382	1.7	0.502478	0.727597	up	no		O55236	1.9356	3.8	0.103461	0.321324	up	no		O55236	1.92197	3.8
O55239	DTYLSHFNPR;FSSLPLGWETVR;MESGFTSK;SSYYMIGEQK;YYSFGSR	5	5	5	17.8	29.597	7.7659	10980;20097;42282;56246;70187	Nnmt	Nicotinamide N-methyltransferase		22.9435	23.7426	23.5045	23.7231	24.1253	23.5727	23.3001	23.237	23.3985	24.0212	23.4233	24.2116	24.0176	23.1036	23.865	24.6348	24.097	24.4833		O55239	0.410134	1.3	0.180678	0.419541	up	no		O55239	0.573492	1.5	0.0709184	0.267941	up	no		O55239	0.742977	1.7
O55242	EEIAQLAR;LELTTYLFGQDS;QYAGLDHELAFSR;SEVFYPGETVVHGPGEATALEWGPNTWMVEYGR	4	4	4	29.6	25.25	24.757	12741;34716;50728;52873	Sigmar1	Sigma non-opioid intracellular receptor 1		25.2406	25.3744	25.7504	25.4141	25.4171	25.4439	25.6514	25.639	25.6787	25.4077	25.4622	25.528	25.2062	25.0459	25.3605	25.3299	25.0786	25.3834		O55242	-0.0301391	-1	0.767088	0.915649	down	no		O55242	-0.190434	-1.1	0.0812803	0.285946	down	no		O55242	0.0597316	1
O70126	DIKPENLLLGLQGELK;ENAYPWPYGSK;FGNVYLAR;FPSSVPSGAQDLISK;IADFGWSVHAPSLR;LPLAEVAAHPWVR;QPFTIDNFEIGRPLGK;TATIMEELSDALTYCHK;TSQSGLNTLSQR	9	9	8	35.4	39.384	18.476	8507;15431;18642;19661;26904;38560;49809;57412;60495	Aurkb	Aurora kinase B		24.5833	24.8033	24.4	23.7728	23.2374	23.1955	25.0586	24.9277	24.8544	24.0436	24.1127	23.6912	24.8623	24.5226	24.5554	23.1896	22.722	22.4878		O70126	-1.19362	-2.3	3.0858e-06	0.000887897	down	yes		O70126	-0.997773	-2	1.69458e-05	0.00544956	down	no		O70126	-1.84696	-3.6
O70133	AAECNIVVTQPR;AAMEALVVEVSK;DFVNYLVR;DKEDDGGEDDDANCNLICGDEYGPETK;DVVLAYPEVR;ELDALDANDELTPLGR;FDRLETHMTPEMFR;FESILPR;GISHVIVDEIHER;GMTLVTPLQLLLFASK;HLENNSHFGSHR;ILTTEGR;ISAVAVAER;KEEQEVQATLESEEVDLNAGLHGNWTLENAK;KVFDPVPDGVTK;LAAQSCALSLVR;LAHFEPSQR;LETHMTPEMFR;LFTAHNNMTNYATVWASK;LGGIGQFLAK;LNMATLR;LNQYFQK;LSMSQLNEK;MSGEEAEIR;MTPAYEIR;NELTYQMEQDHNLQSVLQER;NNFGGDYR;PSAAGINLMIGSVR;QLYHLGVIEAYSGLTK;QPNIIS…	42	42	42	35.9	149.47	323.31	175;444;7906;8750;11319;14439;18110;18332;22606;23384;25987;29321;30184;31599;32960;33194;33407;34934;35309;35564;38216;38297;39899;43387;43559;44281;45541;47548;49589;49842;56218;59906;60743;62390;62391;62690;65466;68078;68462;69433;69516;69887	Dhx9	ATP-dependent RNA helicase A		29.8119	29.6915	30.0177	29.7442	29.8528	29.8742	29.6149	29.7236	29.6947	29.7576	29.8189	29.7409	29.5325	29.6653	29.5883	29.5979	29.5456	29.5569		O70133	-0.016598	-1	0.835187	0.955623	down	no		O70133	0.0947441	1.1	0.249327	0.517477	up	no		O70133	-0.0285803	-1
O70152	EGNFDIVSGTR;EVAEQLAEIYGPDR;FIPEFIR;GANFITQILLR;GANFITQILLRPGASDLTGSFR;GLLTLFATT;GNGGVYGWDLK;LGGNEIVSFLK;LGLGTAYIHGIK;PGASDLTGSFR;QMNYTIGEVPISFVDR;SLAASPRPPQGR;YSVLLPTYNER	13	13	13	52.3	29.174	52.037	13519;16956;18893;20881;20882;23058;23443;35575;35676;47104;49647;54020;69785	Dpm1	Dolichol-phosphate mannosyltransferase subunit 1		25.609	25.8464	25.8828	25.9761	25.5956	25.8629	25.5872	25.7581	25.913	25.9215	25.687	25.7815	25.8151	25.5967	25.84	25.9774	25.7993	25.9527		O70152	0.0321193	1	0.780479	0.924567	up	no		O70152	0.0438603	1	0.703965	0.87975	up	no		O70152	0.159183	1.1
O70172	DVEFLAQLK;FGIDDQDFQNSLTR;HGAGAEISTVNPEQYSK	3	1	1	9.9	46.151	2.4204	11059;18587;25666	Pip4k2a	Phosphatidylinositol 5-phosphate 4-kinase type-2 alpha		17.4677	21.4367	17.4677	17.4677	17.4677	17.4677	17.4677	21.8011	17.4677	21.3242	17.4677	20.8818	22.0054	21.2368	20.9597	21.1195	22.2062	17.4677		O70172	-1.32301	-2.5	0.39675	0.643103	down	no		O70172	0.979065	2	0.527413	0.762869	up	no		O70172	-1.13618	-2.2
O70194	CEHDGVMTGANGEVSFINIK;DMPYQPFSK;DNSDFDLLTVSETANEPPQDEGNSFNSPR;DSSVEVR;EEMDFPQLMK;ERYNFPNPNPFVEDDMDKNEIASVAYR;FMTPVIQDNPSGWGPCAVPEQFR;GAVIATELK;HCNGVDWR;IFHTVTTTDDPVIR;LGDDIDLIVR;NLAMEATYINHNFSQQCLR;NMVQFNLQTLPK;RIFHTVTTTDDPVIR;SDWEVKEEMDFPQLMK;SVYSWDIVVQR;TLNEWDSR;VADWTGATYQDK;VADWTGATYQDKR;YLEVSEPQDIECCGALEYYDK;YNFPNPNPFVEDDMDKNEIASVAYR;YSSQFGGGSQYAYFHEEDETSFQLVDTAR	22	22	22	52.2	63.988	225.42	6534;9700;9879;10689;12848;16220;19433;21008;25403;27891;35439;44986;45504;51193;52502;56892;59286;61494;61495;68965;69289;69759	Eif3d	Eukaryotic translation initiation factor 3 subunit D		28.9024	29.0721	28.881	28.9248	29.0095	28.8073	29.2	29.091	28.7999	29.1803	29.0884	28.9126	29.2153	29.1586	28.9336	29.1645	29.0254	28.8471		O70194	-0.037991	-1	0.618759	0.81702	down	no		O70194	0.0301184	1	0.692589	0.874505	up	no		O70194	-0.0902059	-1.1
O70201	EFEETAK;ELEGWEPDDNPIEEHR;ELEGWEPDDNPIEEHRK;GAPALPQIWQLYLK;QMEELTVSEFLK	5	5	5	35.7	16.297	7.522	13041;14557;14558;20894;49610	Birc5	Baculoviral IAP repeat-containing protein 5		23.2733	24.2346	22.6274	22.248	22.096	22.0492	23.8732	24.0115	23.5708	22.6076	22.738	22.3007	23.6559	24.192	22.9687	22.1821	21.4752	21.7889		O70201	-1.24735	-2.4	0.00162873	0.0306542	down	yes		O70201	-1.26974	-2.4	0.00143616	0.0366891	down	yes		O70201	-1.79014	-3.5
O70251	GFGDLKTPAGLQVLNDYLADK;KLQIQCVVEDDK;LAQYESK;LQIQCVVEDDK;LVPVGYGIK;SIQADGLVWGSSK;SSILLDVKPWDDETDMTK;SSILLDVKPWDDETDMTKLEECVR;SYIEGYVPSQADVAVFEAVSGPPPADLCHALR;TPAGLQVLNDYLADK;YGPSSVEDTTGSGAADAK	11	9	9	60.4	24.693	262.05	21799;32347;33633;39135;41071;53844;55976;55977;57014;59754;68578	Eef1b	Elongation factor 1-beta		29.9654	30.2062	30.0774	29.9492	30.3912	30.1337	29.91	30.0856	30.0496	29.8504	30.0052	30.2154	30.0448	30.1135	30.3226	29.7528	30.0488	29.8728		O70251	0.0750507	1.1	0.434193	0.673591	up	no		O70251	0.00855399	1	0.92796	0.989885	up	no		O70251	-0.268803	-1.2
O70252	AENTQFVK;CPFYAAQPDK;DHPAFAPLYFPTELHR;ETLEDGLPVHDGK;GTLGGSNCPFQTTVAVLR;IHYVGQNEPELLVAHAYTR;IVEEANK;LPSTGEGTQFYLFEHVDNAQQFK;MADLSELLK;MNALDLNLK;NKDHPAFAPLYFPTELHR;SSEVETSEGVDESEK;SSEVETSEGVDESEKNSMAPEKENHTK;YFFGENWEEQVK;YMGDLSGGQVLK	15	15	15	58.7	35.738	176.01	1514;6721;8323;16751;24574;28383;30824;38730;41690;43061;44939;55874;55875;68352;69219	Hmox2	Heme oxygenase 2		27.141	26.766	26.9303	27.25	26.9379	26.9015	27.0112	27.1295	26.7816	27.4247	27.2587	26.8532	27.134	27.1255	27.0458	27.2975	27.0957	26.9832		O70252	0.0840059	1.1	0.467218	0.699419	up	no		O70252	0.204797	1.2	0.093444	0.309424	up	no		O70252	0.0236717	1
O70274	FLITHNPTNATLNK;MNRPAPVEISYENMR;PAPVEISYENMR;QLLYLEK;VCDATYDKAPVEK;YEDAVQFIR;YGVTTLVR	7	7	7	39.5	19.127	10.407	19181;43125;46939;49415;61887;68155;68634	Ptp4a2	Protein tyrosine phosphatase type IVA 2		25.8486	25.751	26.0926	25.2549	25.7296	25.4477	25.8297	25.5768	25.8647	25.785	25.6516	25.5002	25.5203	25.7843	25.6393	25.4717	25.6335	25.9431		O70274	-0.420007	-1.3	0.0199228	0.120218	down	no		O70274	-0.111502	-1.1	0.485531	0.73407	down	no		O70274	0.0347533	1
O70279	AAGEAGEAGVAR;ELIPQESPR;TPLTQDPASITDNLLQLPAR;VEGSESPYVDR;VLDEEEYIEGLQTVIQR	5	5	5	14.4	52.603	5.903	272;14754;59921;62410;63860	Dgcr14	Protein DGCR14		22.2025	22.0027	22.2735	21.8257	22.1823	21.8415	22.3814	22.3161	21.9951	22.1961	22.0081	22.0187	22.1901	22.0142	22.1351	22.0561	21.9891	21.8527		O70279	-0.20977	-1.2	0.1166	0.325064	down	no		O70279	-0.156557	-1.1	0.229979	0.494095	down	no		O70279	-0.14723	-1.1
O70293	DVLDIEQFSTVK;EVAEEYTDR;MELENIVANTVLLK	3	3	1	6.1	65.978	14.529	11141;16954;42197	Grk6	G protein-coupled receptor kinase 6		17.4677	17.4677	20.4564	17.4677	17.4677	17.4677	20.6119	17.4677	17.4677	20.5064	17.4677	20.2885	17.4677	17.4677	20.8755	17.4677	17.4677	17.4677		O70293	-0.99626	-2	0.372362	0.623111	down	no		O70293	0.905117	1.9	0.416168	0.678352	up	no		O70293	-1.13593	-2.2
O70305	AASHTSDFNPNAGSDQR;ALTPSIEAK;ASETSPSFSK;DAFTDSALSAK;DNSEEFLK;DNSEEFLKR;DTDSSYAR;EVLSWGSGR;EVLSWGSGRQSSPR;GLPQPTISFDGIYANVR;LQPSSTSESMDQLLSK;MGQPGPGSMPSR;MVHILTSVVGSK;REEIMESVLFK;RGPEVTSQGVQTSSPACK;STLNPNAK;TSPAGGTWSSVVSGVPR;VALENDDRSEEEK;VALENDDRSEEEKYTAVQR;YNEENYGVVSTYDSSLSSYTVPLER	20	19	19	18.1	136.48	43.558	596;3667;4919;6985;9881;9882;10780;17247;17248;23120;39291;42549;43642;50985;51132;56387;60463;61649;61650;69282	Atxn2	Ataxin-2		25.5982	25.517	25.5666	25.5543	25.5121	25.5077	25.5225	25.589	25.3825	25.6586	25.4895	25.5001	25.4113	25.6271	25.4716	25.6369	25.6492	25.6588		O70305	-0.0358982	-1	0.637349	0.831502	down	no		O70305	0.0514217	1	0.501824	0.743286	up	no		O70305	0.144981	1.1
O70309	DALHLLVFTTDDVPHIALDGK;DAPEGGFDAVLQAAVCK;DISPFSYTAPR;EYFGNPR;GSSATGSDVIQMTPQEIAVSLRPGEQTTFQLQVR;LAENNINLIFAVTK;LGFGSFVDK;LGFGSFVDKDISPFSYTAPR;LGGLVQPHDGQCHLNEANEYTASNQMDYPSLALLGEK;NGCEGEIESPASSTHVLR;VDSFNEEVR;VDSFNEEVRK;YEMASNPLYR;YQTNPCIGYK	14	14	14	24.8	87.908	87.631	7065;7107;8645;17573;24344;33312;35533;35534;35574;44516;62181;62182;68244;69559	Itgb5	Integrin beta-5		23.4334	24.1901	23.633	24.6752	24.8169	24.7598	24.5101	23.7679	24.2832	25.0778	24.7809	25.1122	24.7725	24.5907	24.6958	25.303	24.936	24.8292		O70309	0.998501	2	0.000838905	0.0219773	up	no		O70309	0.803216	1.7	0.00379779	0.0550794	up	no		O70309	0.336416	1.3
O70310	ADESETAVK;AIELFSVGQGPAK;DIPVVHQLLSR;EKGSDMESTQDQPVK;ELYTLLNENYVEDDDNMFR;FGIGDGNLQYYLYNWK;GFDVFNALDLMENK;GSDMESTQDQPVK;KDIPVVHQLLSR;KLVGFISAIPANIHIYDTEK;LGEVVNTHGPVEPDKDNIR;LVGFISAIPANIHIYDTEK;LVGFISAIPANIHIYDTEKK;MTSLPAER;MVEINFLCVHK;PPGWLPQWHCGVR;QEPYTLPQGFTWDALDLGDR;SGLSPANDTGAK;SYQFWDTQPVPK;TAGLRPMEK;VAPVLIR	21	21	17	46.4	56.888	126.11	881;2549;8600;14266;15234;18590;21755;24152;31482;32384;35514;40864;40865;43570;43612;47507;48479;53357;57072;57234;61731	Nmt1	Glycylpeptide N-tetradecanoyltransferase 1		27.7541	27.3789	27.6235	28.116	27.8902	27.8468	27.7662	27.6172	27.4865	27.9601	28.0354	27.8558	27.6949	27.9821	27.8168	27.8596	28.0253	27.8356		O70310	0.365499	1.3	0.00911666	0.0771529	up	no		O70310	0.327166	1.3	0.0164869	0.121474	up	no		O70310	0.0755965	1.1
O70311	EHIIDTFVVENPSGK;ELINIYLK;ELYTLLNENYVEDDDNMFR;GFDVFNALDLMENK;LNEVITSHGAIEPDKDNIR;LVGFISAIPANIR;MVEINFLCVHK;QFHLAPVMDDAEVAHWFLPR;SDSASDSQEIK;VAPVLIR;YQFWDTQPVPK	11	7	7	28	60.484	17.187	13723;14750;15234;21755;38110;40866;43612;48586;52443;61731;69502	Nmt2	Glycylpeptide N-tetradecanoyltransferase 2		24.5204	24.7508	24.9885	24.9345	24.9797	25.1319	24.662	25.0449	24.7942	24.8785	25.3442	25.089	24.2688	24.3878	24.4882	24.468	24.6276	24.5867		O70311	0.262142	1.2	0.0264081	0.139148	up	no		O70311	0.270222	1.2	0.0229355	0.145907	up	no		O70311	0.179183	1.1
O70318	AEVGKDESVITEEMNGK;AKEVENEQTPVSEPEEEK;AKEVENEQTPVSEPEEEKGSQPGPPVER;AKGDAEEMAQR;AQEAILK;ATPLPAEGK;DKEETIQDTQEEK;DKEETIQDTQEEKLEGGAAK;DSEGVDIK;DSTSLSSESSSSSSESEEDVGEYQPHHR;DYFGLLFQDHPEQK;EAAVPDAVPDR;EASTLIDRPAPQFER;EEAEEDPHR;EESLPEEESR;EMSPGHGPGETR;EPTQADVEDQILGKEESLPEEESR;EQHPDMSVTR;ETELAEEGEE;EVENEQTPVSEPEEEKGSQPGPPVER;EVPIVQTETK;EVQTSELK;FLTLGSK;FYPPDPSQLTEDITR;GAHGGTAEQDPR;GAHGGTAEQDPREEAEEDPHR;…	57	57	53	65.2	109.94	323.31	1652;2860;2861;2868;4485;5513;8752;8753;10461;10704;11455;11659;12118;12570;12928;15382;15796;15938;16654;17068;17302;17344;19332;20625;20814;20815;21091;23191;24340;25993;26358;26359;26515;26516;30902;31484;32949;39901;41155;46683;47955;54097;56203;56204;57054;57934;58885;60633;60634;62023;64796;65561;66043;66044;66141;66142;66201	Epb41l2	Band 4.1-like protein 2		28.1772	28.7296	28.4648	28.1923	28.828	28.5533	28.6271	28.7482	29.0981	28.6557	28.5576	29.0125	28.6614	28.5707	28.5776	28.8961	28.707	28.7849		O70318	0.0673721	1	0.704822	0.878504	up	no		O70318	-0.0825512	-1.1	0.643085	0.843063	down	no		O70318	0.192746	1.1
O70325	EFAAGYNVK;ILAFPCNQFGR;QEPGSNQEIK;TDVNYTQLVDLHAR;YAECGLR;YGPMEEPQVIEK	6	6	6	32	22.228	9.632	13000;28795;48474;57719;67836;68574	Gpx4	Phospholipid hydroperoxide glutathione peroxidase, mitochondrial		23.8554	22.8703	23.0718	24.2285	23.3196	22.4968	24.6221	23.9868	17.4677	24.348	23.8681	23.1751	24.7945	23.9869	24.4677	25.1775	24.3253	24.9638		O70325	0.0824506	1.1	0.946968	1	up	no		O70325	1.77154	3.4	0.171897	0.422851	up	no		O70325	0.405813	1.3
O70378	DASPNQVAEK;DNSYVIAGYYQANER;FTMDCAAPTIHVYEQHENR;IAEGFGDAALIMVDNAK;ISASLLDSR;SDWTNPEINK;SYETLVDFDNHLDDIR	7	7	7	46.4	23.348	20.01	7157;9896;20226;26937;30177;52504;56992	Emc8	ER membrane protein complex subunit 8		25.4176	25.6892	25.488	25.552	25.7025	25.4398	25.5794	25.5926	25.572	25.3971	25.5308	25.4327	25.3675	25.7132	25.5045	25.3874	25.4997	25.5419		O70378	0.033179	1	0.668551	0.854826	up	no		O70378	-0.127837	-1.1	0.118113	0.34471	down	no		O70378	-0.0520689	-1
O70400	CGTGIVGVFVK;DFEQPLAISR;GCADNMTLTVSR;GHFFVEDQIYCEK;HPECYVCTDCGINLK;IWSPLVTEEGK;IWSPLVTEEGKR;LVGGKDFEQPLAISR;MNLASEPQEVLHIGSAHNR;PVVQPHPSGSLIIDK;PVVQPHPSGSLIIDKDSEVYK;QELNEPPK;QSTSFLVLQEILESDGKGDPNKPSGFR;SAMPFTASPAPSTR;TSASGEEANSRPVVQPHPSGSLIIDK;TSASGEEANSRPVVQPHPSGSLIIDKDSEVYK;TTQQIVLQGPGPWGFR;VAASVGNAQK;VITNQYNSPTGLYSSENISNFNNAVESK;VTPPEGYDVVTVFR;VTPPEGYDVVTVFRE	21	21	21	75.5	35.774	293.82	6595;7699;21046;22318;26283;31107;31108;40868;43102;47810;47811;48437;50286;52028;60298;60299;60739;61455;63670;66203;66204	Pdlim1	PDZ and LIM domain protein 1		28.2927	28.543	28.2656	28.6023	28.9105	28.4462	28.6381	28.544	28.6074	28.7173	28.8895	28.9769	28.7866	28.487	28.7945	29.0148	28.5885	28.7944		O70400	0.285903	1.2	0.0850374	0.271395	up	no		O70400	0.264724	1.2	0.107543	0.328091	up	no		O70400	0.109871	1.1
O70401	AITNNQYEIV;DADKVNEEGCFIK;GTNYYSETGFPK;LEGCYPQR;SNYENALK;VSLENYFSLLNEK	6	6	6	26.1	27.333	12.368	2773;6923;24597;34578;55095;65779	Tspan6	Tetraspanin-6		24.2096	25.0227	24.9364	25.0799	24.7668	25.0176	24.2995	24.8553	24.9879	24.6108	24.8917	24.6913	24.6321	25.0956	25.1026	24.6678	25.4429	25.1653		O70401	0.231862	1.2	0.231737	0.482263	up	no		O70401	0.0169884	1	0.927786	0.989885	up	no		O70401	0.148613	1.1
O70404	GENLDHLR;MEEASGSAGNDR;NIMTQNVER;NKTEDLEATSEHFK;NLQSEVEGVK;TEDLEATSEHFK	6	6	6	52.5	11.451	17.962	21581;42114;44847;44971;45315;57780	Vamp8	Vesicle-associated membrane protein 8		25.6583	25.8325	25.8311	25.9463	26.2195	26.4902	25.9732	25.8594	26.2874	26.2976	26.1266	26.2345	26.2379	25.9468	26.3565	26.7651	26.5099	26.631		O70404	0.444714	1.4	0.00540678	0.0572846	up	no		O70404	0.179542	1.1	0.191241	0.447566	up	no		O70404	0.45492	1.4
O70422	AQEESTGLLSGLR;NLQEFLGGLSPGVLDR	2	2	2	6.3	52.224	2.4184	4495;45298	Gtf2h4	General transcription factor IIH subunit 4		20.3727	20.5182	17.4677	20.2843	19.9468	20.2283	20.3293	20.1784	17.4677	20.0251	20.7443	20.7993	17.4677	20.2535	17.4677	19.7998	19.7957	20.0268		O70422	0.700301	1.6	0.420198	0.660691	up	no		O70422	1.1978	2.3	0.180001	0.433375	up	no		O70422	1.47782	2.8
O70433	CAGCTNPISGLGGTK;CQQPIGTK;CSLSLVGR;DDILCPDCGK;DDILCPDCGKDI;ECFVCTACK;EEQLLCTDCYSNEYSSK;ENQNFCVPCYEK;FDCHHCNESLYGK;GFLTERDDILCPDCGK;GFLTERDDILCPDCGKDI;GSSWHETCFTCQR;KPITTGGVTYR;QWHNDCFNCK;QYALQCVQCK;TIMPGTR;YISFEER	17	17	17	56.6	32.072	101.52	6439;6749;6781;7351;7352;12245;12899;15575;18000;21873;21874;24374;32558;50702;50731;58797;68802	Fhl2	Four and a half LIM domains protein 2		26.8234	27.4139	27.2171	26.3178	27.0465	27.031	26.6751	27.3418	27.1002	26.0651	26.7464	27.0338	26.4445	26.9351	26.673	26.5245	26.7371	27.0273		O70433	-0.353026	-1.3	0.0266725	0.139855	down	no		O70433	-0.423934	-1.3	0.0106414	0.0964789	down	no		O70433	0.0787532	1.1
O70435	AVENSSTAIGIR;CKDGVVFGVEK;DGVVFGVEK;DIREEAEK;EEASNFR;HVGMAVAGLLADAR;IIYIVHDEVK;IIYIVHDEVKDK;LYEEGSNK;LYEEGSNKR;SNFGYNIPLK;SSIGTGYDLSASTFSPDGR;VFQVEYAMK	13	13	13	43.5	28.405	122.97	5813;6632;8245;8628;12595;26711;28708;28709;41425;41426;54968;55971;62853	Psma3	Proteasome subunit alpha type-3		27.6859	27.7207	27.7617	28.2302	28.1256	28.0845	27.9502	27.7613	27.9149	27.9258	27.9595	28.2289	27.7417	28.0207	27.9491	27.7157	27.9422	27.6959		O70435	0.423991	1.3	0.00207595	0.0343916	up	no		O70435	0.162556	1.1	0.153488	0.398127	up	no		O70435	-0.119192	-1.1
O70439	EFGSLPTTPSEQR;ITQCSVEIQR;LVAEFTTSLTNFQK;NLVSWESQTQPQVQVQDEEITEDDLR;QLEADIMDINEIFK;QQYTNQLAK;SYTPGIGGDSAQLAQR;TLNQLGTPQDSPELR;VSGGFPEDSSK	9	9	9	49	29.82	122.74	13079;30684;40686;45402;49207;50126;57100;59298;65709	Stx7	Syntaxin-7		24.1361	24.7558	24.507	24.6223	24.8356	24.8806	24.5818	25.0109	24.5511	24.7189	25.1247	24.5714	24.6464	24.9411	24.7177	25.003	24.8334	24.8127		O70439	0.313217	1.2	0.0469721	0.19469	up	no		O70439	0.090402	1.1	0.531974	0.76608	up	no		O70439	0.114673	1.1
O70475	ALCAVYEHWVPK;ASVGFGGSCFQK;DPYEACDGAHALVICTEWDMFK;EADLVFISVNTPTK;EQIVVDLSHPGVSADDQVSR;ESSSIYISK;FSLQDPPNK;FSLQDPPNKKPK;IAILGFAFK;IFDANTKPNLNLQVLSNPEFLAEGTAIK;IFDANTKPNLNLQVLSNPEFLAEGTAIKDLK;IIDSLFNTVTDK;IIDSLFNTVTDKK;ILTTNTWSSELSK;INAWNSPTLPIYEPGLK;IPYTPGEIPK;ISSINSISALCEATGADVEEVATAIGMDQR;IVQNSNGYK;LAANAFLAQR;MLKPAFIFDGR;NLFFSTNIDDAIR;PAFIFDGR;PNLNLQVLSNPEFLAEGTAIK;RIFDANTKPNLNLQVLSNPEFLAEGTAIK;R…	33	33	33	71	54.831	323.31	2998;5226;10134;11689;15958;16516;20008;20009;27001;27840;27841;28441;28442;29322;29489;29860;30423;30975;33188;42857;45095;46874;47501;51192;51206;51222;63868;63869;64133;66314;68716;69062;70112	Ugdh	UDP-glucose 6-dehydrogenase		29.9704	30.386	30.3312	30.3194	30.5044	30.53	30.3881	30.3587	30.6633	30.3554	30.3182	30.7544	30.5341	30.3344	30.7716	30.2668	30.3735	30.5319		O70475	0.22208	1.2	0.0612456	0.226389	up	no		O70475	0.00595723	1	0.956435	0.998543	up	no		O70475	-0.155944	-1.1
O70480	HVQNQVDEVIDVMQENITK;SESLSDNATAFSNR	2	2	2	23.4	16.353	9.071	26756;52834	Vamp4	Vesicle-associated membrane protein 4		21.9385	17.4677	21.288	22.4416	22.1477	22.5142	21.862	17.4677	21.4306	21.921	22.1578	21.4815	17.4677	22.8833	17.4677	22.0087	17.4677	21.8316		O70480	2.13642	4.4	0.250314	0.503651	up	no		O70480	1.60003	3	0.382808	0.647139	up	no		O70480	1.1631	2.2
O70481	APEEEVAFDFYHK;FNFQGYSQDK;LMYDNTSEVTGK;VSEDLVSIHLPLSR;YELTDAFNK	5	5	5	3.3	200.24	5.2211	4183;19477;38036;65656;68242	Ubr1	E3 ubiquitin-protein ligase UBR1		24.0714	24.2918	17.4677	24.8659	24.6048	24.7323	24.1804	24.0275	24.324	24.7522	24.6581	24.6749	23.8988	23.9751	24.4469	24.3056	24.4863	24.5219		O70481	2.79068	6.9	0.0513952	0.204496	up	no		O70481	0.517725	1.4	0.692644	0.874505	up	no		O70481	0.331013	1.3
O70492	AETVADTR;AETVADTRR;CLHMFLQDEIIDK;FTTYEIR;GDDGIFDDNFIEER;KQGLEQFINK;LITKPQNLNDAYGPPSNFLEIDVSNPQTVGVGR;QGLEQFINK;TNLPIFK;VAGHPLAQNER;VVVPPLPGK;YSDFEWLR	12	12	10	74.7	18.757	44.57	1633;1634;6654;20281;21111;32700;36501;48726;59677;61581;66740;69613	Snx3	Sorting nexin-3		27.3156	27.6758	27.7207	27.4674	27.7869	27.6751	27.4233	27.6107	27.7071	27.7904	27.6224	27.9204	27.529	27.5258	27.4643	27.6967	27.8868	27.5858		O70492	0.072418	1.1	0.553944	0.768463	up	no		O70492	0.197334	1.1	0.124322	0.35375	up	no		O70492	0.216724	1.2
O70493	CLHMFLQEEAIDR;FTTYEVR;GDEGIFEESFIEER;IAGHPLAQNER;IVVPPLPGK;QGLEQFINK;RQGLEQFINK;SDTAVADTRR;TNLPIFK;YSDFEWLK;YSDFEWLKNELER	11	9	9	57	19.116	26.987	6655;20282;21135;26980;31043;48726;51595;52470;59677;69611;69612	Snx12	Sorting nexin-12		26.3322	26.5895	26.6741	26.6907	27.0825	26.8928	26.6217	26.4729	26.7749	26.8498	26.5995	26.8829	26.4798	26.7693	26.6253	26.6964	26.9185	26.6132		O70493	0.356779	1.3	0.0205249	0.122022	up	no		O70493	0.154197	1.1	0.26756	0.535805	up	no		O70493	0.117911	1.1
O70494	IKEEEPDPEEWQLSGDSTLNTNDLTHLR;VQVVDEEGDQQHQEGK	2	2	2	5.6	82.361	20.27	28736;65519	Sp3	Transcription factor Sp3		22.9325	23.1708	22.9835	23.2007	23.362	23.0955	23.0753	23.253	22.9943	23.262	22.9817	23.1637	22.9653	22.919	22.9672	23.327	23.2666	22.8584		O70494	0.190465	1.1	0.135457	0.35264	up	no		O70494	0.0282459	1	0.815604	0.943988	up	no		O70494	0.200165	1.1
O70496	IGQMNNVELDDELLDPEVDPPHTFPK;YESLDYDNSENQLFLEEERR	2	2	2	5.7	88.712	5.0912	28220;68276	Clcn7	H(+)/Cl(-) exchange transporter 7		17.4677	17.4677	21.9751	21.4631	17.4677	17.4677	17.4677	17.4677	21.2879	17.4677	17.4677	21.3236	22.009	17.4677	17.4677	22.3698	17.4677	21.6694		O70496	-0.170655	-1.1	0.9211	0.99401	down	no		O70496	0.0118911	1	0.994492	1	up	no		O70496	1.52086	2.9
O70503	AFVDFFSQCLHEEYK;AYAEELAK;GIFVQSVMPYLVATK;IIMGFSK;IQKPTLDKPSAETFVK;LGEWAVVTGGTDGIGK;LININVLSVCK;LNQVSNNIK;LVLPGMVER;SQDKLNQVSNNIK;TIAVDFSLDDIYDK;TIAVDFSLDDIYDKIK;TTGYVIHSLMGSINSIMPR;TVGLQTR	14	14	14	48.7	34.741	59.638	1917;6281;22474;28555;29979;35515;36366;38295;40976;55475;58662;58663;60663;60959	Hsd17b12	Very-long-chain 3-oxoacyl-CoA reductase		27.6751	27.6246	27.8554	28.1252	27.7841	28.2212	27.9943	27.8128	28.1266	27.8129	28.062	28.1257	27.6337	27.7488	27.9533	27.4633	27.4461	27.4209		O70503	0.325143	1.3	0.00995119	0.0808368	up	no		O70503	0.022299	1	0.835215	0.952632	up	no		O70503	-0.335179	-1.3
O70551	FSAGNFLINPLEPK;HFTEDIQTR;IADLGNACWVHK;IGDLFNGR;IIHTDIKPENILLSVNEQYIR;IIQQVLQGLDYLHTK;LAAEATEWQR;LEESNSIGQDQTLTER;MQEIEEMEK;MQEIEEMEKESGPGQK;QAELLEK;QDITQLEESIR;QEESESPVDRPLTENPPNK;SAEHYTETALDEIR;SGAPPPSGSAVSTAPQPK;SNYQGLPLPCVK	16	16	12	31.2	73.088	89.878	19888;25641;26909;28055;28513;28622;33153;34546;43257;43258;47927;48222;48373;51877;53153;55101	Srpk1	SRSF protein kinase 1		25.5888	25.6886	25.8132	25.6996	25.9566	25.6305	25.6756	25.7211	25.548	25.8757	26.0348	25.8514	25.5687	25.7435	25.7	25.6771	25.63	25.5128		O70551	0.0653683	1	0.470383	0.701832	up	no		O70551	0.272394	1.2	0.00978875	0.0920949	up	no		O70551	-0.0641154	-1
O70566	AMLPTLK;EIENEGLDIQLR;ELSENCVWLK;EMVVQYISATSK;EVLDLFEK;FPDELEHVESAGK;IKELETEIQQLR;KFDEEFTAR;LALTFPSQMK;LLGGITAAAELNNR;LTSILFK;QEAQAELQK;SEYDDLCEPEQFGVVMSTVK;SLILSEK;SLLLLAR;SNLVAMEQSILHLEK;TLFLEALK;VFEENKEDDLSELSHR;VSAQILK;YENADLFAK	20	20	20	19.3	124.87	20.637	3894;13886;15075;15406;17189;19580;28745;31713;33502;37131;40586;48331;52893;54340;54413;55012;59114;62708;65614;68248	Diaph2	Protein diaphanous homolog 2		24.4246	24.9933	25.1739	25.0125	25.0017	25.1314	25.0857	25.6944	25.1582	25.3252	25.2398	25.2485	25.1519	24.7768	25.1447	25.2788	25.0561	25.2317		O70566	0.184588	1.1	0.366383	0.617072	up	no		O70566	-0.0416133	-1	0.835709	0.952632	down	no		O70566	0.164382	1.1
O70572	AQAEMLHVLTR;IDYVLYK;LSLTYPDAHYFR;SDLISVLR;TELGLGIAK	5	5	5	11.2	47.466	5.7068	4434;27470;39890;52382;57897	Smpd2	Sphingomyelin phosphodiesterase 2		23.3724	22.6922	22.8821	23.4363	23.2968	23.3342	23.731	23.105	23.4112	23.6603	23.3616	23.3286	24.1286	23.6076	24.1708	23.8519	23.635	23.8915		O70572	0.373546	1.3	0.0138457	0.0962346	up	no		O70572	0.0344271	1	0.79272	0.93207	up	no		O70572	-0.176202	-1.1
O70579	AIATTVTYPMQTVQSILR;FGIMGLYK;FRNEDIIPTNYK;GIIDAFHQIIR;NEDIIPTNYK;NVLSLLHQR	6	6	6	18.9	34.412	11.474	2506;18596;19866;22509;44206;46541	Slc25a17	Peroxisomal membrane protein PMP34		23.8757	23.5739	23.6456	24.1633	23.6052	23.6883	24.0299	23.9644	23.7341	23.9104	24.009	23.8357	23.6675	23.7656	23.9506	23.7595	23.7098	23.7204		O70579	0.120541	1.1	0.385958	0.634433	up	no		O70579	0.00891817	1	0.947948	0.996164	up	no		O70579	-0.0647062	-1
O70589	ADAGFVYSEAVASHYMR;AQFEYDPAKDDLIPCK;DDHNWWQGK;ETGQQFAVK;FTSSPGLSTEDLK;FTSSPGLSTEDLKR;HNAVFDQLDLVTYEEVVK;IHEQGLIAILDVEPQALK;IHLPETVEQLR;ITVYEALNHPWLK;LFEGIIK;MLMLDPAER;NGTAGLIPSPELQEWR;NTDEPMGITLK;QGTLHVGDEIR;QILEALR;QWSHISESAK;TLVLLGAHGVGR;VGDIIQIISK	19	19	19	23.5	105.11	25.84	816;4527;7345;16702;20268;20269;26201;28306;28335;30755;35070;42887;44626;46232;48803;48971;50718;59482;62958	Cask	Peripheral plasma membrane protein CASK		25.7252	25.289	25.2258	25.695	25.1923	25.6462	25.7524	25.2451	25.2959	25.5191	25.143	25.2572	25.383	25.6339	25.2622	25.139	25.4895	25.4579		O70589	0.0978521	1.1	0.605714	0.809159	up	no		O70589	-0.124662	-1.1	0.512397	0.751109	down	no		O70589	-0.0642576	-1
O70591	AAELEMELNEHSLVIDTLK;EVLPALEGNK;GAVSAEQVIAGFNR;IIETLSQQLQAK;LMGEDEKPAAK;MVGGVLVER	6	6	6	48.7	16.534	36.711	206;17229;21019;28468;37921;43633	Pfdn2	Prefoldin subunit 2		26.7642	26.8097	26.8257	26.6075	26.9115	26.8011	26.404	26.3754	26.53	26.6547	26.7	26.697	26.7347	26.6232	26.5812	26.7412	26.7466	26.8655		O70591	-0.02649	-1	0.744325	0.901268	down	no		O70591	0.247423	1.2	0.00963645	0.0917813	up	no		O70591	0.138091	1.1
O88200	AALAPYNWPVWLGVHDR	1	1	1	5.2	36.451	2.6446	354	Clec11a	C-type lectin domain family 11 member A		17.4677	20.7058	17.4677	17.4677	17.4677	17.4677	17.4677	20.512	17.4677	17.4677	17.4677	17.4677	20.474	21.3467	20.7795	17.4677	19.4894	17.4677		O88200	-1.07939	-2.1	0.134172	0.351471	down	no		O88200	-1.01478	-2	0.156641	0.403035	down	no		O88200	-2.72515	-6.6
O88207	ALVDGCATK;DAQLSMPTK;DDLGGEFTEETIK;DLQLCHPDFPDGEYWVDPNQGCSR;ENPGSWFSEFK;ENPGSWFSEFKR;FGFEVGPACFLG;FGGGGDAGSKGPMVSAQESQAQAILQQAR;FLGSNDEEMSYDNNPYIR;GDDGEVGPR;GDPGPSGPPGIPGDDGERGDDGEVGPR;GDRGEIGPPGPRGEDGPEGPK;GETGFQGK;GHPGPPGPPGEQGLPGAAGK;GLPGEPGPR;GPAGAAGPIGIPGR;GPAGPMGLTGR;GPMVSAQESQAQAILQQAR;GPPGPAGPEGR;GVQGPPGPTGK;GVQGPPGPTGKPGR;ILDDEIFEGDIQQLLFVSDNR;LEIEQMK;LGVPGLPGYPGR;PGLPGMPGADGPPGHPGK;QLYPE…	37	37	32	26.1	183.67	285.22	3699;7131;7371;9420;15546;15547;18554;18571;19149;21110;21264;21294;21647;22362;23108;23547;23550;23711;23733;24924;24925;28852;34649;35936;47162;49595;51140;51491;51645;52339;55413;55414;56122;58435;58441;60643;62550	Col5a1	Collagen alpha-1(V) chain		27.6723	27.5424	26.8979	26.0234	26.6885	26.201	27.872	26.9494	27.001	26.8088	26.5378	26.9353	28.5585	28.2164	27.9835	27.9138	28.0491	27.947		O88207	-1.0666	-2.1	0.00169361	0.030842	down	yes		O88207	-0.513492	-1.4	0.0729152	0.269928	down	no		O88207	-0.282844	-1.2
O88271	ADELDKPR;ASGMSSLLGK;EDELWASFLNDVGPK;EDEVDGEEQAEK;EKPQALVTSPATPLPAGSGIK;LDWESFKEEEGIGEELAIHNR;SKLDWESFKEEEGIGEELAIHNR;VAEETEEISSNKPLVK;VFDFAGEEVR	9	9	9	39	32.921	65.083	877;4972;12322;12328;14313;34294;53986;61511;62676	Cfdp1	Craniofacial development protein 1		26.8073	26.9349	26.8844	27.1162	27.1264	27.1263	26.6375	26.4532	26.6568	26.7496	26.6486	26.917	26.3351	26.5687	26.5605	26.4615	26.8447	26.72		O88271	0.247444	1.2	0.0300165	0.149516	up	no		O88271	0.189188	1.1	0.0834377	0.290729	up	no		O88271	0.187339	1.1
O88286	ELSLSPITGSK;GGEEVNDLQQK;GLPDAPLGLTPSLTK;PGKPGAGPTQVPR;PGLLTLAK;PMDAPAVNK;PSAASYLGPVATK;SAGGEPGLEAGR;TYIQTELPFK;VLSTGGPGSSLEAR	10	10	10	6.9	184.29	11.013	15091;22042;23093;47154;47161;47447;47550;51922;61346;64433	Wiz	Protein Wiz		23.2145	23.4291	23.586	23.6169	23.745	23.175	23.301	23.4051	23.3918	23.8272	23.55	23.284	23.2967	23.2423	23.154	24.1248	23.9934	23.3853		O88286	0.102474	1.1	0.580795	0.789459	up	no		O88286	0.187777	1.1	0.319454	0.592822	up	no		O88286	0.603537	1.5
O88291	DIELHLESSSHQETLDHIQK;DIMEGVTADDHMMK;DYGHGSYGGQR;DYGPGSYGGLDR;ESVLTATSILNNPIVK;FGGSYGGR;FGPYESYDSR;GAYQDFNGMDR;KMMQIFIK;MDFEDDYVHSTCR;NQGGSSWEAPYSR;NSLDSFGGR;QQTLNHPEAYK;SGYGFNEPEQTR;SMDSYLNQSYGMDNHSGGGGGSR	15	15	15	32.9	65.225	49.697	8423;8560;11463;11464;16565;18577;18649;21041;32425;41924;45890;46096;50091;53507;54808	Znf326	DBIRD complex subunit ZNF326		25.5147	25.4641	25.5276	25.4437	25.6554	25.6054	25.5683	25.673	25.2252	25.857	25.5957	25.3324	25.3648	25.5297	25.2774	25.6942	25.8255	25.4479		O88291	0.0660437	1	0.601144	0.806887	up	no		O88291	0.106232	1.1	0.405098	0.667271	up	no		O88291	0.265237	1.2
O88342	AHDGGIYAISWSPDSTHLLSASGDK;CFSIDNPGYEPEVVAVHPGGDTVAVGGTDGNVR;DIAWTEDSK;DIAWTEDSKR;DYSGQGVVK;FATASADGQIFIYDGK;FGAVFLWDTGSSVGEITGHNK;FSPDGNR;FTIGDHSR;FVNCVRFSPDGNR;GDHFLYTNGK;GPVTDVAYSHDGAFLAVCDASK;IAVVGEGR;IKDIAWTEDSK;IKDIAWTEDSKR;IWDTTQK;IWDTTQKEHLLK;KCFSIDNPGYEPEVVAVHPGGDTVAVGGTDGNVR;KVFASLPQVER;LATGSDDNCAAFFEGPPFK;LHHVSSLAWLDEHTLVTTSHDASVK;MTVNESEQLVSCSMDDTVR;NIDNPAIADIYTEHAHQVVVAK;NNPSKPLR;SIQC…	35	35	35	68.6	66.406	323.31	2374;6567;8384;8385;11543;17924;18508;20043;20213;20417;21183;23854;27163;28719;28720;31071;31072;31418;32959;33723;36030;43583;44743;45592;53845;57025;61881;62663;63562;66713;67005;67006;67909;68307;69865	Wdr1	WD repeat-containing protein 1		30.0687	30.5389	30.4195	29.942	30.3117	30.2597	30.2105	30.4872	30.5874	29.6375	29.9364	30.3305	30.1482	30.3567	30.1232	29.8489	30.1155	30.007		O88342	-0.171251	-1.1	0.16841	0.402808	down	no		O88342	-0.460225	-1.4	0.00220977	0.045469	down	no		O88342	-0.218917	-1.2
O88351	DLKPENIVLQQGEK;ELWNLLK;EMEQAVEQCGR;FSSSLPFPNNLNSVLAER;GPVSGSPDSMNVSR;INYETQITPR;LESALQDTVK;LGTGGFGNVIR;LLLQAIQSFEK;LVHVLNMVTGTVHTYPVTEDESLQSLK;MMALQTDIVDLQR;NLSFFQLR;TEGDSQEMVR;TSIQIDLEK;VEEVVSLMNEDER;YKEQTEFGITSDK	16	16	16	26.3	86.689	19.912	9213;15209;15284;20102;23852;29634;34870;35888;37339;40916;43001;45333;57850;60409;62366;68858	Ikbkb	Inhibitor of nuclear factor kappa-B kinase subunit beta		24.4735	23.9614	24.7079	24.4223	24.4013	24.4633	24.2321	24.233	23.9809	24.2534	23.6644	23.9736	24.5331	23.6891	24.3072	24.4183	24.0541	24.4737		O88351	0.0480251	1	0.789873	0.930454	up	no		O88351	-0.184867	-1.1	0.315716	0.588483	down	no		O88351	0.138897	1.1
O88379	DAIDPLLFR;DFIEDYVDVLR;KLSSTSVYDLTPGEK;LGLHVSPSTVDQVSTPLAAK;PGLTYQEALESER	5	5	5	4.4	178.46	5.8634	7039;7740;32366;35680;47169	Baz1a	Bromodomain adjacent to zinc finger domain protein 1A		21.6818	21.647	21.6246	21.7596	21.6131	21.5196	21.9486	21.6722	22.0855	21.7786	22.3295	21.6433	21.7166	21.6375	21.5454	17.4677	21.243	17.4677		O88379	-0.0203787	-1	0.977466	1	down	no		O88379	0.0150345	1	0.983374	1	up	no		O88379	-2.90706	-7.5
O88384	AASAASSEHFEK;ALLLQGTESLNR;GLLEDLQGVPER;IATETDQIGTEIIEELGEQR;LLGTAGTEEK;LVNTNENLSK;STPLTAAPGGR;YAPLTFR;YGTYTLENEHLNR	9	9	9	46.1	26.713	34.068	567;3394;23007;27128;37176;41031;56422;67908;68619	Vti1b	Vesicle transport through interaction with t-SNAREs homolog 1B		25.2015	25.1631	25.2741	24.9806	25.1021	25.5511	24.9875	25.2761	25.3417	25.2166	25.346	25.2457	25.2772	24.9104	25.2735	25.135	25.2246	25.421		O88384	-0.00165082	-1	0.989838	1	down	no		O88384	0.0676571	1	0.603982	0.816915	up	no		O88384	0.106519	1.1
O88393	AAEGCVLASQPHEK;EYGAVTSFTELK;STDQGLGQPQR;VIAPDSIGFGK;VQLLPDHREPEEVQGGVNIALSVK	5	5	5	8.5	93.827	5.8184	196;17581;56273;63371;65400	Tgfbr3	Transforming growth factor beta receptor type 3		22.2515	22.3447	22.4942	20.6111	22.2834	22.8599	22.5332	22.5772	17.4677	22.3425	17.4677	20.2078	17.4677	17.4677	17.4677	21.749	17.4677	21.9352		O88393	-0.445325	-1.4	0.781932	0.925087	down	no		O88393	-0.853406	-1.8	0.597573	0.81321	down	no		O88393	2.91629	7.5
O88396	DLVEVADILEK;EVQDLTLR;VFQGLSLLEAR	3	3	3	13.4	25.029	3.1878	9544;17322;62841	Grpel2	GrpE protein homolog 2, mitochondrial		20.8937	22.2561	21.7412	20.7855	21.9611	21.1418	20.3383	21.83	20.9385	21.2568	21.7713	21.6557	20.6796	20.4391	21.1541	20.2876	19.9204	20.4701		O88396	-0.334219	-1.3	0.358592	0.609852	down	no		O88396	0.525682	1.4	0.159931	0.407429	up	no		O88396	-0.531561	-1.4
O88413	AASETGASGVTAQQGDAQLGEVENLEDFAYSPAPR;APVWNDDTQSYVLNFHGR;FTVYDHGVNPVK;GDSAFDDETLR;GSEEHTPLVDPQMPR;HGILSSVNYDEEPDKEEDEGGNLSSPSAR;IFLLAGR;NEHESLLSK;RLEPLMVQPNPEAR;SMENLIELHNK;TSNYLVSTDPTDLSR	11	11	11	38.3	51.23	90.019	583;4416;20301;21297;24165;25720;27907;44248;51301;54822;60461	Tulp3	Tubby-related protein 3		24.5571	25.1551	24.9853	24.7184	24.7987	24.5847	25.0047	25.0054	25.0527	24.6421	25.0653	24.7776	24.9232	24.9601	25.0898	24.9833	25.1061	24.762		O88413	-0.198575	-1.1	0.153014	0.38076	down	no		O88413	-0.192619	-1.1	0.164586	0.413048	down	no		O88413	-0.0405836	-1
O88428	AEAETLPSLPITK;AMDFYDPAR;AMDFYDPARHEEFDFISGTR;DDDVPLEWR;DLYEPTHGGK;DMNADAVFAFQLR;DPAGMPHPETK;EGEDPPDGFMAPK;FALMYEGR;GCTVWLTGLSGAGK;GFTGIDSDYEKPETPECVLK;GIHELFVPENK;GIHELFVPENKVDQIR;HEEFDFISGTR;HPVLLLHPLGGWTK;IRWDDGLDQYR;KDLYEPTHGGK;LTPLELK;MIAGANFYIVGR;MVMESGDWLVGGDLQVLER;NLGFSAGDREENIR;NPVHNGHALLMQDTR;QHAAVLEER;RVALLQDPEFYEHR;STNVVYQAHHVSR;VALLQDPEFYEHR;VLSMAPGLTSVEIIPFR;VLTDYYR;VWGTATAK;WDDGLDQYR	30	30	28	49.6	70.35	98.201	1173;3821;3822;7291;9583;9687;9936;13325;17857;21076;21953;22499;22500;25493;26334;30152;31489;40497;42611;43674;45113;45822;48825;51684;56415;61661;64413;64449;66817;67132	Papss2	Bifunctional 3-phosphoadenosine 5-phosphosulfate synthase 2;Sulfate adenylyltransferase;Adenylyl-sulfate kinase		27.8924	27.7399	27.4223	27.9003	28.0704	27.5175	28.1323	27.9446	27.8899	28.1811	28.2278	27.9897	28.4777	28.544	28.8379	28.6518	28.8228	29.0722		O88428	0.144508	1.1	0.421582	0.662295	up	no		O88428	0.143957	1.1	0.423302	0.6853	up	no		O88428	0.229088	1.2
O88441	ANAEYMSPSGK;GHSLSDGLDEVQK;IEQHYFEDWGK;LGTQPYFFNK;RIEQHYFEDWGK;SLVAEAFVSQIAATEPWPENATLYQQLR;YGSPYPWPLNHILAYQK	7	7	7	34.6	29.758	25.596	3976;22376;27746;35905;51187;54720;68601	Mtx2	Metaxin-2		25.4199	25.1899	25.2576	25.5255	25.3056	25.1172	25.081	25.1614	25.1588	25.5497	25.2652	25.326	25.3347	24.9279	25.3228	25.211	25.2643	25.4608		O88441	0.0269761	1	0.829601	0.952221	up	no		O88441	0.246551	1.2	0.06899	0.264286	up	no		O88441	0.116921	1.1
O88447	ALGIYQTK;DAANLLNDALAIR;DDESNLVEEK;DELANTQQK;DGSAFGEYGGWYK;DHPAVAATLNNLAVLYGK;ESLNMDVVK;FEAAETLEEAAMR;HLEFMNQLK;KDDESNLVEEK;QAETLYK;QALEDLEK;QVIQGLEALK;SEQSVAQLEEEKK;TLHNLVIQYASQGR;VAEVLNDPESMEK;VDSPTVTTTLK;YEEVEYYYQR	18	18	15	34.9	61.449	71.159	3236;6897;7304;7572;8154;8324;16410;18169;25977;31435;47937;47993;50552;52812;59171;61553;62192;68191	Klc1	Kinesin light chain 1		26.7171	26.7428	26.5876	26.6607	26.7667	26.8173	26.4945	26.9789	26.5023	26.7548	26.7502	26.6299	26.5095	26.3029	26.5896	26.6168	26.3826	26.7922		O88447	0.0657252	1	0.658133	0.846592	up	no		O88447	0.0530634	1	0.72048	0.890917	up	no		O88447	0.12985	1.1
O88448	AEEVEYYYR;ATMVLPR;AVIQGLETLR;DAAHLLNDALAIR;DHPAVAATLNNLAVLYGK;LGPDDPNVAK;LSQDEIVLGTK;QALEDLEK;SEQAVAQLEEEKQHLLFMSQIR;SSEMLVR;TLHNLVIQYASQGR;VDSPTVNTTLR;YEVAVPLCK;YQDAETLYK	14	11	10	26.4	66.662	14.092	1305;5493;5917;6883;8324;35767;39962;47993;52796;55863;59171;62191;68293;69465	Klc2	Kinesin light chain 2		24.8436	24.6214	24.6336	25.2184	24.919	24.8522	24.5165	24.7614	24.6695	25.0054	25.0445	24.8505	24.3072	24.5469	24.972	24.5151	25.0447	24.984		O88448	0.297001	1.2	0.131594	0.347717	up	no		O88448	0.317656	1.2	0.109302	0.331245	up	no		O88448	0.23924	1.2
O88455	AGSQGQWGR;AIECSYTSADGLK;FLPGYVGGVQEGAITPAGVVNK;GYLFPTSAEDCK;LLVSGFWGVAR;YTAAVPYR	6	6	6	15.9	53.918	22.379	2272;2531;19239;25212;37794;69799	Dhcr7	7-dehydrocholesterol reductase		24.0442	24.58	25.0104	24.7957	24.8578	25.0026	23.7142	24.139	24.3663	24.1636	24.6468	24.3668	23.6557	24.2907	23.8311	24.2407	24.3324	24.65		O88455	0.340489	1.3	0.0760562	0.257298	up	no		O88455	0.319235	1.2	0.0935377	0.309547	up	no		O88455	0.481873	1.4
O88456	FLVNSFLK;ILGGVISAISEAAAQYNPEPPPPR;LGFEEFK;MFLVNSFLK;SGTIGSHELPGAFEAAGFHLNEHLYSMIIR;SHYSNIEANESEEVR;SMVAVMDSDTTGK;TDGFGIDTCR;YLWNNIK	9	9	9	42.8	28.463	123.6	19355;29006;35529;42405;53460;53614;54922;57585;69179	Capns1	Calpain small subunit 1		28.2305	28.3459	28.3298	28.4846	28.512	28.5172	28.0232	28.1789	28.3609	28.1464	28.4044	28.6018	28.1026	28.1525	28.2816	27.9771	28.1621	28.3688		O88456	0.202518	1.2	0.0288356	0.145967	up	no		O88456	0.196527	1.1	0.032909	0.178157	up	no		O88456	-0.00956577	-1
O88477	AEQEIMK;AIETFSGK;DILAQVK;DQTPDENDQVIVK;EEVKLETHIR;GQSNLAQAR;IAPPETPDSK;IIGHFYASQMAQR;ILAHNNFVGR;ISYSGQFLVK;ITISSLQDLTLYNPER;LKEENFFGPK;LLVPTQYVGAIIGK;LNGHQLENHALK;LYIGNLNESVTPADLEK;MVVITGPPEAQFK;QGSPVAAGAPAK;QQPVDIPLR;RLEIEHSVPK;SGYAFVDCPDEHWAMK;TADEVPLK;TVNELQNLTAAEVVVPR;VSYIPDEQITQGPENGR;VSYIPDEQITQGPENGRR	24	23	23	46.6	63.45	113.29	1543;2570;8518;10300;12969;24033;27064;28493;28802;30492;30623;36606;37789;38137;41485;43747;48796;50039;51299;53505;57169;61064;65953;65954	Igf2bp1	Insulin-like growth factor 2 mRNA-binding protein 1		27.6766	27.5515	27.7001	27.5814	27.4526	27.7103	27.4348	27.664	27.6531	27.5436	27.8198	27.5351	27.4755	27.6697	27.5853	27.6243	27.5918	27.52		O88477	-0.0613092	-1	0.557294	0.769749	down	no		O88477	0.0488776	1	0.638898	0.840497	up	no		O88477	0.0018626	1
O88487	ADAEEEAATR;APPHELTEEEK;APPHELTEEEKQQILHSEEFLSFFDHSTR;AVAVTSMSFPVGDVNNFVVGSEEGSVYTACR;DLEDKEGEIQAGAK;EAAVSVQEESDLEK;EAAVSVQEESDLEKK;EAEALLQSMGLTTDSPIVPPPMSPSSK;EDEEEEDDVATPKPPVEPEEEK;EGEIQAGAK;EIAVGDSEGQIVIYDVGEQIAVPR;EIVTYTK;ETQTPVTAQPK;ETQTPVTAQPKEDEEEEDDVATPKPPVEPEEEK;ICSWSLDMLSHPQDSMELVHK;ITQVDFPPR;LDLWNLNNDTEVPTASISVEGNPALNR;QQILHSEEFLSFFDHSTR;SDKSDLKAELER;SVSTPSEAGSQDSGDGAVGSR;TLAEINANRADAEE…	22	22	22	50.5	68.393	250.4	807;4325;4326;5705;9014;11662;11663;11710;12314;13344;13836;14165;16840;16841;27219;30700;34099;49962;52367;56824;58971;60721	Dync1i2	Cytoplasmic dynein 1 intermediate chain 2		27.5709	27.7229	27.5894	27.8434	27.8634	28.003	27.5683	27.6545	27.6824	27.8129	27.6917	27.8623	27.6935	27.6045	27.7004	27.8645	27.8407	27.8632		O88487	0.275497	1.2	0.0018091	0.0320076	up	no		O88487	0.15391	1.1	0.0435715	0.208586	up	no		O88487	0.190001	1.1
O88492	DTVCAGLTGAINVAK;DTVTTGLTGALNVAK;DTVTTGLTGAVNVAK;GAAQGGLDTTK;GAVQGGLDTTK;GTIQGGLDTTK	6	6	6	24.9	139.41	7.8693	10951;10968;10969;20696;21018;24553	Plin4	Perilipin-4		17.4677	17.4677	17.4677	17.4677	22.1721	22.442	21.7187	22.8613	22.5855	21.8767	22.2604	22.3547	22.0807	21.7371	22.1847	22.4424	17.4677	22.5686		O88492	3.22627	9.4	0.035163	0.164024	up	yes		O88492	-0.224565	-1.2	0.870131	0.966282	down	no		O88492	-1.1746	-2.3
O88520	EIPSVVYR;ELDLEENKLESLPNEIAYLK;ELTQLTELYLYSNK;IPFGIFSR;LDSLTTLYLR;LSMLSIR;LVLTNNQLSTLPR;SSNAEVIK	8	8	8	15.1	64.892	20.783	14057;14461;15143;29718;34225;39895;40984;56054	Shoc2	Leucine-rich repeat protein SHOC-2		23.6989	24.2788	24.2313	23.9409	24.0778	23.8773	24.0053	24.3977	24.0339	24.0008	24.211	23.6269	23.9774	24.4613	23.9839	24.0306	23.9784	24.2909		O88520	-0.104346	-1.1	0.54299	0.760965	down	no		O88520	-0.199411	-1.1	0.255435	0.524789	down	no		O88520	-0.0409038	-1
O88522	ADFQAER;AQVTSLLGELQESQSR;AVSEQVR;EVLQQQHSVQVDQLR;GMQLEDLR;IVMETVPVLK;LAQLQAAYHQLFQDYDSHIK;MQNQSVEAALR;QQLQQAEEALVAK;SSKGMQLEDLR	10	10	10	26.7	47.972	18.233	897;4775;6085;17238;23372;30936;33606;43307;49999;55990	Ikbkg	NF-kappa-B essential modulator		23.6539	24.2525	23.671	24.3603	24.2085	24.0109	23.9606	23.732	24.1698	23.7206	23.8377	24.0398	23.9368	24.053	24.0783	24.0451	23.874	24.1972		O88522	0.334097	1.3	0.0847119	0.27083	up	no		O88522	-0.0881291	-1.1	0.627191	0.832649	down	no		O88522	0.0160515	1
O88531	EGDHLQISK;ETIPLQESTLYTEDR;EWFTAHIIPFLK;LQQGYNAIGFSQGGQFLR;LVQAQYWHDPIK;SLNAGAYSK	6	6	6	24.5	34.49	20.297	13294;16736;17486;39320;41081;54475	Ppt1	Palmitoyl-protein thioesterase 1		24.2595	24.4882	24.4791	25.0376	25.0055	25.2297	23.9927	24.5013	24.0292	24.5563	24.8123	24.6819	24.0631	23.9436	24.2167	24.6095	25.1181	24.9259		O88531	0.682014	1.6	0.000309282	0.0132097	up	no		O88531	0.509129	1.4	0.00267228	0.048536	up	no		O88531	0.810012	1.8
O88532	AGYSQGATQYTQAQQAR;AISSASSPQSPGDALR;DPPDVLDR;DSDGVDGFEAEGK;DSDGVDGFEAEGKK;EDITSSAQFALR;EGDVTSGMVK;EGDVTSGMVKDPPDVLDR;GLSTTGNSSLNSTSNTK;GSPGLLDPCEKDPFDTLATMTDQQR;HATIYPTEEELQAVQK;INFVGGNK;LVSDSLSEHEK;MEEEQHHWDDR;MQVTITLTSPIIR;NTPAASAVQIPEVK;NVNLVLLCSEKPSK;PAPVAVAAAATAAAYGGYPTAHTATDYGYTQR;QAAAAAAAAAATAAWTGTTFTK;QDAGSEPVTPASLAALQSDVQPVGHDYVEEVR;QDAGSEPVTPASLAALQSDVQPVGHDYVEEVRNDEGK;QLAVISPEK;STAPAVAY…	27	27	27	33.8	116.86	115.9	2360;2751;10056;10431;10432;12403;13317;13318;23205;24316;25380;29529;41122;42120;43346;46329;46562;46938;47858;48171;48172;49174;56261;64071;64871;65595;68176	Zfr	Zinc finger RNA-binding protein		26.3525	26.3751	26.4196	26.1856	26.4193	26.2415	26.2367	26.2086	26.1871	26.4511	26.3281	26.2962	26.1227	26.0936	25.986	26.6012	26.5515	26.438		O88532	-0.10028	-1.1	0.187616	0.428444	down	no		O88532	0.147696	1.1	0.0627893	0.251479	up	no		O88532	0.462788	1.4
O88543	AMDQEITVNPQFVQK;ASALEQFVNSVR;CIELDER;DGMVSFHDNPEK;FIKPLSNAYHELAQVYSTNNPSELR;PALPYLDVDMMDICK;QLSAQGQMTQLCELINK;SMGSQEDDSGNKPSSYS;TFLTLSLQDMASR;VQLSGPQEAEK;YATDTFAGLCHQLTNALVER;YNNPAMLHNIDQEMLK;YTSQIVGR;YVLHMIEDGEIFASINQK	14	14	14	48.7	47.832	190.67	3828;4839;6614;8099;18864;46909;49506;54838;58171;65407;67938;69321;69893;70013	Cops3	COP9 signalosome complex subunit 3		27.3344	26.949	26.8115	27.0152	27.0301	27.0367	27.0921	26.9657	26.914	26.9964	26.8443	27.0121	26.9899	27.4121	27.0521	27.1187	27.1234	27.0262		O88543	-0.00429876	-1	0.9742	1	down	no		O88543	-0.0396556	-1	0.765906	0.919659	down	no		O88543	-0.061903	-1
O88544	AIQLSGTEQLEALK;ASLLQNESTNEQLQIHYK;ATTADGSSILDR;AVIEHNLLSASK;CQQLAAYGILEK;EALPTWDK;EVYHFTLEK;FIEAAQR;GNQLQEFAAMLMPHQK;IASQMITEGR;ISQTAPEWTAQAMEAQMAQ;LYLEDDDPVQAEAYINR;LYNNITFEELGALLEIPAAK;MLATLFK;MLATLFKDER;MNGFIDQIDGIVHFETR;NAAQVLVGIPLETGQK;QDLAQLMNSSGSHK;QHLASIYEK;QHLASIYEKEEDWR;QIQSLCFQVNNLLEK;QLLTDFCTHLPNLPDSTAK;QYNVDYK;TIVHESER;TIVHESERLEALK;VISFEEQVASIR;YNELSYK	27	27	27	78.3	46.284	224.08	2723;5047;5562;5901;6748;11969;17462;18821;23496;27113;30413;41498;41535;42765;42766;43086;43846;48230;48848;48849;49029;49408;50783;58897;58898;63632;69284	Cops4	COP9 signalosome complex subunit 4		27.9197	27.9118	27.8283	28.2789	28.1528	28.0347	28.006	27.973	27.8399	28.2818	28.0596	28.149	27.942	28.2461	28.0035	28.1794	28.438	28.1975		O88544	0.268909	1.2	0.0167495	0.108882	up	no		O88544	0.223826	1.2	0.0388638	0.19627	up	no		O88544	0.207796	1.2
O88545	ASEAGEVPFNHEILR;ELEFLGWYTTGGPPDPSDIHVHK;FNVLYDR;IGVDHVAR;IIIDKEYYYTK;LILEYVK;MTATGSGENSTVAEHLIAQHSAIK;NIEVMNSFELLSHTVEEK;PMQVIGALIGK;QVCEIIESPLFLK;SQEGRPMQVIGALIGK;TCNTMNQFVNK	12	12	12	47.2	35.88	48.914	4890;14549;19555;28266;28516;36323;43488;44762;47474;50475;55504;57492	Cops6	COP9 signalosome complex subunit 6		26.6118	26.1054	26.3779	26.8429	26.689	26.6535	26.4643	26.1554	26.2	26.4339	26.6641	26.4243	26.4177	26.4988	26.4254	26.3697	26.6857	26.3194		O88545	0.363466	1.3	0.022059	0.126283	up	no		O88545	0.234227	1.2	0.114221	0.339005	up	no		O88545	0.0109472	1
O88559	EAASLLETGEER;LFAAELGR;VSDVIWNSLSR;VSTPSDYTLSFLK;YPMALGNLADLEELEPTPGRPDPLTLYHK	5	5	5	11.9	67.5	10.678	11649;35004;65649;65895;69413	Men1	Menin		22.4974	22.2419	22.2981	22.4012	22.4475	22.1854	21.9314	22.1112	22.5065	23.0559	22.2173	22.5629	17.4677	21.9038	21.8375	22.3029	22.708	21.9662		O88559	-0.00107608	-1	0.999029	1	down	no		O88559	0.428993	1.3	0.629581	0.833968	up	no		O88559	1.92273	3.8
O88569	DYFEEYGK;DYFEEYGKIDTIEIITDR;EDTEEHHLR;EESGKPGAHVTVK;GFGDGYNGYGGGPGGGNFGGSPGYGGGR;GFGFVTFDDHDPVDK;GFGFVTFDDHDPVDKIVLQK;GFGFVTFSSMAEVDAAMAAR;GFGFVTFSSMAEVDAAMAARPHSIDGR;GGGGNFGPGPGSNFR;GGNFGFGDSR;GGSDGYGSGR;IDTIEIITDR;KLFIGGLSFETTEESLR;KLFVGGIKEDTEEHHLR;LFIGGLSFETTEESLR;LFVGGIKEDTEEHHLR;LTDCVVMR;LTDCVVMRDPASK;NMGGPYGGGNYGPGGSGGSGGYGGR;NYYEQWGK;PGAHVTVK;PHSIDGR;QEMQEVQSSR;RGFGFVTFDDHDPVDK;SGNFGGSR;T…	28	28	27	73.9	37.402	323.31	11449;11450;12524;12922;21797;21816;21817;21821;21822;22082;22153;22217;27440;32252;32257;35156;35338;40241;40242;45457;46833;47100;47241;48455;51106;53376;59108;68680	Hnrnpa2b1	Heterogeneous nuclear ribonucleoproteins A2/B1		31.4562	31.0187	31.3296	31.6656	31.2813	31.5093	31.3295	30.9307	31.2771	30.9289	31.6489	31.4574	30.8682	31.8423	31.2433	30.6815	30.92	31.0024		O88569	0.217234	1.2	0.404925	0.648805	up	no		O88569	0.165948	1.1	0.521839	0.759322	up	no		O88569	-0.449967	-1.4
O88587	AVYQGPGSSPVK;EWAMNVGDAK;GQIMDAVIR;GSSSFECTHYSSYLEYMK;GTVLLADNVIVPGTPDFLAYVR;KYDVDTLDMVFLDHWK;VSILIGASQDLIPQLK;VVDGLEK;YDVDTLDMVFLDHWK;YLPDTLLLEECGLLR	10	10	10	47.2	29.486	32.868	6208;17475;23951;24368;24670;33075;65759;66386;68125;69084	Comt	Catechol O-methyltransferase		26.2324	25.9413	25.7605	26.3223	25.7904	26.2027	26.0105	26.0406	26.1773	25.796	26.0706	26.5519	26.1972	26.0813	26.2839	25.7255	25.9031	25.7515		O88587	0.127044	1.1	0.51096	0.735497	up	no		O88587	0.0633522	1	0.741173	0.903656	up	no		O88587	-0.394091	-1.3
O88597	ELALEEER;FMLTNLK;IEDTGGSGGSYSIK;LDQEEAQYQR;LVPYGNHSYLESLTDK	5	5	5	12.3	51.588	9.7966	14396;19412;27524;34179;41074	Becn1	Beclin-1		22.8895	22.7232	22.4466	22.6149	22.6254	22.7203	22.0427	22.743	21.9445	22.6105	22.8938	22.1224	22.6653	22.279	22.5339	22.7031	22.797	23.4904		O88597	-0.0328743	-1	0.905437	0.988028	down	no		O88597	0.298818	1.2	0.292691	0.564623	up	no		O88597	0.504123	1.4
O88622	ALIQILAAAAAER;FLINPELIVSR;IDSMMSSVQK;KEQCEVRHQR;SEYSSYPDINFNR;VLEEAEAQHLYQSILPDMVK	6	6	6	7.9	109.32	4.8258	3317;19174;27423;31672;52899;63934	Parg	Poly(ADP-ribose) glycohydrolase		21.3605	21.0485	21.3015	21.2134	21.1789	21.6477	21.2424	20.9824	21.3417	21.327	21.3749	21.5503	21.3079	21.3117	21.4589	21.4053	21.4599	20.9067		O88622	0.109832	1.1	0.522523	0.744302	up	no		O88622	0.22853	1.2	0.19663	0.455724	up	no		O88622	-0.102169	-1.1
O88630	AAGTSNYWEDLRK;ANFTAIR;DILQDYTHEFHK;LIEETISIAMATK;MNTLANR;QLENELDLK	6	6	6	24.4	28.489	60.976	300;4033;8544;36214;43133;49245	Gosr1	Golgi SNAP receptor complex member 1		24.2443	24.1057	23.9999	24.0074	23.974	23.9788	23.799	24.2681	24.0457	23.9998	24.0442	23.6983	24.2836	24.1359	24.3978	24.4131	24.1505	24.2394		O88630	-0.129901	-1.1	0.353625	0.605578	down	no		O88630	-0.12351	-1.1	0.376905	0.641713	down	no		O88630	-0.00476629	-1
O88643	ALYLIATNGTPELQNPEK;DVATSPISPTENNTTPPDALTR;ELLQHQFLK;IGQGASGTVYTAMDVATGQEVAIK;KNPQAVLDVLEFYNSK;LLQTSNITK;LTDFGFCAQITPEQSK;MSDEEILEK;NPQAVLDVLEFYNSK;NTSTMIGAGSK;QMNLQQQPK;SAEDYNSSNTLNVK;SDNILLGMDGSVK;SIVSVGDPK;SNNGVDIQDKPPAPPMR;STMVGTPYWMAPEVVTR;SVIEPLPVTPTR;YMSFTDK	18	14	11	42.6	60.736	90.639	3781;10999;14844;28214;32473;37596;40252;43368;45780;46354;49642;51868;52404;53929;55021;56405;56666;69244	Pak1	Serine/threonine-protein kinase PAK 1		26.4008	26.1284	25.9228	26.4021	25.9409	25.8284	26.3122	26.1425	25.6452	26.1207	25.8036	25.7234	25.6724	25.7421	25.6531	25.3676	25.5617	25.2856		O88643	-0.0935139	-1.1	0.495268	0.721458	down	no		O88643	-0.150787	-1.1	0.279536	0.551307	down	no		O88643	-0.284214	-1.2
O88653	ELAPLFEELIK;KLPSVEGLHAIVVSDR;VANDSAPEHALRPGFLSTFALATDQGSK	3	3	3	44.4	13.553	39.488	14410;32333;61696	Lamtor3	Ragulator complex protein LAMTOR3		25.9614	26.2252	26.1905	26.3239	26.4394	26.3294	26.1115	26.3474	26.1932	25.9887	26.4247	26.4289	26.3419	26.7178	26.1878	26.408	26.4053	26.2333		O88653	0.238528	1.2	0.0664755	0.23683	up	no		O88653	0.0633931	1	0.59923	0.81391	up	no		O88653	-0.066968	-1
O88665	ELTQQVTPGDVVSIHGVR;QSIDFMSDLQK	2	2	2	4.5	73.999	2.2867	15144;50194	Brd7	Bromodomain-containing protein 7		20.1761	17.4677	17.4677	17.4677	17.4677	17.4677	17.4677	17.4677	17.4677	17.4677	20.415	17.4677	17.4677	17.4677	17.4677	17.4677	17.4677	17.4677		O88665	-0.902812	-1.9	0.269341	0.525139	down	no		O88665	0.98246	2	0.231738	0.497173	up	no		O88665	0	0
O88668	FVTHVSDWGSLATISTIK;IWVLDYFGGPK	2	2	2	13.2	24.452	3.7793	20481;31116	Creg1	Protein CREG1		22.2792	21.9425	22.0722	22.6254	21.6012	22.4894	21.8259	20.9608	22.6316	20.8099	22.2232	21.8482	21.591	22.7037	22.5604	20.9922	21.8941	21.7428		O88668	0.14074	1.1	0.765489	0.914656	up	no		O88668	-0.179026	-1.1	0.704738	0.879845	down	no		O88668	-0.742024	-1.7
O88685	AMEVDERPTEQYSDIGGLDK;APSIIFIDELDAIGTK;AVCVEAGMIALR;CTDDFNGAQCK;DSYLILETLPTEYDSR;EKAPSIIFIDELDAIGTK;EKFENLGIQPPK;FENLGIQPPK;GVLMYGPPGTGK;IEFPMPNEEAR;IMQIHSR;KIEFPMPNEEAR;KMNVSPDVNYEELAR;LAGPQLVQMFIGDGAK;LKPGDLVGVNK;LLDSEIK;MATVWDEAEQDGIGEEVLK;MNVSPDVNYEELAR;MQEMNLLPTPESPVTR;MSTEEIVQR;QIQELVEAIVLPMNHK;QTYFLPVIGLVDAEK;TMLELLNQLDGFQPNTQVK;VDILDPALLR;VIAATNRVDILDPALLR;VTHELQAMK;VTHELQAMKDK	27	27	27	65.8	49.548	286.52	3860;4359;5711;6808;10741;14195;14258;18301;24860;27609;29446;32006;32426;33397;36671;36905;41839;43146;43266;43448;49020;50456;59563;62060;63357;66104;66105	Psmc3	26S protease regulatory subunit 6A		28.7449	28.8109	28.9966	28.9694	29.1338	29.2108	28.8535	28.7379	28.7712	29.0293	29.1443	29.0082	28.9328	28.9034	28.8163	28.9869	29.0265	28.9027		O88685	0.253921	1.2	0.0132076	0.0936848	up	no		O88685	0.273053	1.2	0.00887624	0.0872923	up	no		O88685	0.0878683	1.1
O88693	INNLMPAYEVAK;SYISANVTGFK;VGLVHGLPYVADR;VIPDTLTDMVNQMTEK	4	4	4	13.2	44.838	6.5722	29570;57022;63108;63569	Ugcg	Ceramide glucosyltransferase		22.2892	23.0119	23.657	22.2576	22.8052	22.7261	22.9771	22.6034	23.6134	22.8582	23.0893	22.5804	23.114	17.4677	22.8816	22.8321	22.1045	17.4677		O88693	-0.389716	-1.3	0.800061	0.935601	down	no		O88693	-0.221978	-1.2	0.885178	0.972869	down	no		O88693	-0.353004	-1.3
O88696	AYDIYSR;ETATAPTDPPAPTST;GQATDIAIQAEEIMK;IMIHQPSGGAR;QLYNIYAK;QSLQVIESAMER;VLVHPPQDGEDEPELVQK;YMSPMEAQEFGILDK	8	8	8	37.1	29.8	42.807	6305;16619;23880;29416;49593;50230;64522;69250	Clpp	ATP-dependent Clp protease proteolytic subunit, mitochondrial		25.7402	25.921	25.5594	25.8774	25.9003	25.684	25.8968	25.8671	25.5403	26.2549	25.8307	25.4527	25.9052	26.1853	25.8399	25.9998	26.1271	26.0666		O88696	0.0803746	1.1	0.568558	0.779025	up	no		O88696	0.0780636	1.1	0.579566	0.799204	up	no		O88696	0.0876565	1.1
O88708	EQLSLPAEFPDK;LLLDNTQIMNALQK;QIHLMNSFDFPQYLK;QLNLDNVVEDK	4	4	4	12	49.981	8.1157	16015;37263;48955;49429	Orc4	Origin recognition complex subunit 4		17.4677	21.7268	21.8874	21.087	21.4698	21.1119	21.044	21.3188	21.5688	17.4677	21.2897	21.4213	21.3773	17.4677	21.0364	21.3683	21.2453	21.4614		O88708	0.862296	1.8	0.509069	0.733741	up	no		O88708	-1.25099	-2.4	0.343474	0.614234	down	no		O88708	1.39787	2.6
O88712	DCTVEMPILK;DVATVAFCDAQSTQEIHEK;GAALDVHESEPFSFSQGPLK;GETLGIIGLGR;GSSHLLNK;IGSGFDNIDIK;PLVALLDGR;QGAFLVNTAR;TTWLHQALR;VGQAVALR;VLNEAVGALMYHTITLTR;VQSVEQIR	12	9	9	32	47.744	36.58	7267;11000;20687;21657;24362;28235;47424;48651;60800;63154;64249;65481	Ctbp1	C-terminal-binding protein 1		26.239	26.4055	26.0419	26.2884	26.193	26.4404	26.3164	26.3567	26.1666	26.0658	25.8999	26.2384	26.1264	26.5225	26.0651	26.3278	26.36	26.2763		O88712	0.0784778	1.1	0.577064	0.786736	up	no		O88712	-0.211857	-1.2	0.148998	0.393311	down	no		O88712	0.0833721	1.1
O88736	ANFSLEDIQHSK;DTLLASHPSAEVSIVQMDVSSLQSVVR;GPEPYSSSK;LLAEDDDLHLCLACR;MDIDEDTAEK;YASATSGFGTNYVTGQK;YATDLLNVALNR	7	7	7	30.5	37.316	60.606	4031;10849;23607;36741;41946;67919;67937	Hsd17b7	3-keto-steroid reductase		24.3238	24.8348	24.6464	24.3487	24.7425	24.9657	24.3857	24.9256	24.7164	24.2614	24.5923	24.4218	23.8552	24.135	24.4689	23.9735	24.1944	24.2799		O88736	0.0839947	1.1	0.466965	0.699419	up	no		O88736	-0.250741	-1.2	0.0458612	0.214774	down	no		O88736	-0.00378762	-1
O88738	AGVKPDAPDQEPEGLALLVPDIQR;ALLELLR;ALMYSEANR;ALVEQMEK;ATAGAEDTLTHDHVNPSSSK;DASTLGLSQIK;DQLMFDLLK;ETFTSWPHVGYR;EYDGNIR;FETLTPR;FLSGTSPHGTNQHSPQVGPTATQAMQEFLTR;FLTEVGNSHIMK;FNPNLYNDGK;FVLNSNITSVPQIQVTLLK;FVTLDFGR;GAFQTGQGPLDAQVK;GEHTQNVPLSVTLATSPAQLPSADGADR;GGELHFLQIGGTCDDIDEADILVDGSLSK;GSLPTSGNISGFVR;GTGFGTGSTASGWDVEQALTK;GYSLASLLAK;ICIWDVSK;IDVSSTEGYDLFITQLK;IGSASSSADAASK;ILASEPDNAEGIHNFAPLGTITSSSP…	62	62	62	19.4	532.16	241.48	2329;3363;3443;3710;5282;7160;10239;16684;17542;18344;19293;19328;19521;20405;20483;20780;21515;22045;24274;24519;25260;27202;27460;28232;28825;31021;33577;34963;36178;36929;37405;37765;38138;38407;38534;38616;39399;40184;40496;41016;43185;43975;44168;49357;51539;52085;52147;52359;53627;53628;54241;54992;55135;59170;60403;61242;63658;63886;63908;65647;65935;67104	Birc6	Baculoviral IAP repeat-containing protein 6		26.9886	27.0235	27.2102	27.2438	27.3898	27.1449	27.0331	27.0461	27.1109	27.2845	27.3481	27.412	27.0948	27.3016	27.3785	27.3962	27.47	27.4345		O88738	0.185411	1.1	0.0410583	0.178275	up	no		O88738	0.284836	1.2	0.00450655	0.0586603	up	no		O88738	0.175296	1.1
O88746	AGLQSLETSGHLEDDFDMFALTR;FHVLVANQDFVENVLVR;GDLSQHATPLPTPAVLPGDSPITPTPEQIGK;GLEFPMTDLDMLSPIHTPQR;ILELIPR;IMEDIEQWLSTDVGNSAEEPSGVTSEEFDK;KGLEFPMTDLDMLSPIHTPQR;LPNLASPSAEGPPRPSPGTAPR;MDFLLGNPFSSPVGQR;NNPPTIVHDK;QQSTGAIPATQAR;SELEMVSGNVR;SSPDLTGVVAVYEDLR;SSPDLTGVVAVYEDLRR;TQEKDDDMLFAL;TVFNSETPSR;YEAPQTTDGLAGALDAR	17	17	17	52.2	54.325	103.21	2167;18784;21237;22850;28938;29386;31867;38628;41926;45589;50088;52707;56065;56066;60098;60940;68150	Tom1	Target of Myb protein 1		25.9404	26.1451	26.084	26.0821	26.6355	26.7249	25.798	26.0996	26.1893	25.8303	26.235	26.3284	26.3435	26.6108	26.5936	26.4202	26.9526	26.455		O88746	0.424352	1.3	0.00460371	0.0526092	up	no		O88746	0.102253	1.1	0.411826	0.673281	up	no		O88746	0.0933167	1.1
O88796	AAFADLDLR;EIEKPIAVSELFTTLPIVQGK;GLGFELVYGPAIR;LYDIVAVFPK;NVILSSAAERPLEIR;PSEADDESLPVCK;RPPVNVAIER;TAFGIISTVK	8	8	8	37.7	29.473	25.935	237;13880;22927;41404;46505;47577;51517;57224	Rpp30	Ribonuclease P protein subunit p30		24.8141	24.5497	24.5938	24.4862	24.3789	24.3333	24.6336	24.9314	24.6842	24.7404	24.7017	24.4994	24.6492	25.0319	24.8826	24.5963	24.9416	24.583		O88796	-0.253069	-1.2	0.0617795	0.227593	down	no		O88796	-0.102576	-1.1	0.417462	0.679827	down	no		O88796	-0.147634	-1.1
O88811	ALQILQSIDPK;ALYDFEAVEDNELTFK;ALYPPAESQLNNK;DFATEVR;DPQFSLISATIK;GTGLFPSNFVTTDLSTEVETATVDK;HGELITVLDDSDANWWQGENHR;HSELSELNVK;LNVIDDDVEEIKK;LVNEAPVYSVYSK;PLFTANPFEQDVEK;SEPEPVYIDEGK;SMKEEGVTFPSAGSQTVAAAAK;VLEALDLYNK	14	14	13	38.2	57.454	78.241	3542;3761;3787;7673;10068;24528;25687;26466;38352;41008;47340;52773;54849;63915	Stam2	Signal transducing adapter molecule 2		24.7186	24.7566	25.2778	25.4476	25.399	25.3354	24.8993	24.9886	24.78	25.3785	25.3029	25.4635	25.071	25.1548	25.1254	25.5804	25.5142	25.2961		O88811	0.476307	1.4	0.0051694	0.055852	up	no		O88811	0.492321	1.4	0.00420795	0.0577428	up	no		O88811	0.346544	1.3
O88842	ALGTAVHGDTAGDRPGASQPQAPAGTDTP;LLEVYEQLGGEEDIVNPANELIK;SLELISTAADHSNAAIR	3	3	3	9.4	80.623	5.6447	3259;37087;54178	Fgd3	FYVE, RhoGEF and PH domain-containing protein 3		17.4677	17.4677	17.4677	17.4677	17.4677	17.4677	17.4677	20.0867	17.4677	17.4677	20.5764	17.4677	19.7762	17.4677	17.4677	19.4921	20.2731	19.844		O88842	-3.55271e-15	-1	1	1	down	no		O88842	0.163257	1.1	0.850067	0.959579	up	no		O88842	1.63258	3.1
O88843	AREEVTAELPTGDWMAGIPSHILSSSPSDQQINQLAQR;GLQAVEADPSLLQHMLE	2	2	2	27.6	22.656	14.865	4795;23132	Cradd	Death domain-containing protein CRADD		17.4677	20.3183	20.2792	20.5892	20.5171	20.5057	17.4677	19.7217	20.1234	20.6421	20.6026	17.4677	20.2601	17.4677	19.9888	20.1812	20.6142	20.5975		O88843	1.18229	2.3	0.31188	0.565709	up	no		O88843	0.466531	1.4	0.683733	0.868817	up	no		O88843	1.22546	2.3
O88844	AKLDNNTELSFFAK;ALEDVCIETIEAGFMTK;ATDFVVPGPGK;CATITPDEK;DAAEAIKK;DATNDQVTK;DIFQEIYDK;DIFQEIYDKK;FKDIFQEIYDK;FKDIFQEIYDKK;GLPNVQR;GQETSTNPIASIFAWSR;GWPLYLSTK;HAYGDQYR;IIWELIK;IQGGSVVEMQGDEMTR;KIQGGSVVEMQGDEMTR;LDNNTELSFFAK;LIDDMVAQAMK;LILPYVELDLHSYDLGIENR;LVTGWVK;LVTGWVKPIIIGR;NILGGTVFR;NYDGDVQSDSVAQGYGSLGMMTSVLICPDGK;SDYLNTFEFMDK;SDYLNTFEFMDKLGENLK;SEGGFIWACK;SIEDFAHSSFQMALSK;SQFEAQK;TVEAEAAHGTVTR…	32	32	31	78.3	46.674	153.46	2879;3085;5329;6455;6874;7169;8451;8452;18971;18972;23118;23907;25092;25391;28702;29954;32062;34126;36159;36340;41192;41193;44821;46725;52505;52506;52635;53666;55526;60873;62428;66331	Idh1	Isocitrate dehydrogenase [NADP] cytoplasmic		27.7772	28.7571	28.7498	28.4361	29.2409	29.4711	28.1416	28.5036	28.565	28.1594	28.5622	28.8389	28.1523	28.6199	28.4667	28.2845	28.8196	28.4714		O88844	0.621291	1.5	0.00264384	0.0391516	up	no		O88844	0.116821	1.1	0.48338	0.732641	up	no		O88844	0.112149	1.1
O88845	SIEQDAVNTFTK;VFLPGFLSSNLYYK;VSDLGQFIR	3	3	3	5.3	73.631	4.0496	53686;62787;65643	Akap10	A-kinase anchor protein 10, mitochondrial		17.4677	21.5599	21.675	17.4677	21.5378	17.4677	17.4677	17.4677	17.4677	21.6975	21.9752	17.4677	21.6398	17.4677	21.0662	21.9253	21.56	21.7349		O88845	-1.4098	-2.7	0.406655	0.649939	down	no		O88845	2.91244	7.5	0.102438	0.320017	up	no		O88845	1.68218	3.2
O88848	DGQAIIFVIDSSDK;DKPWHICASDAIK;EELDTLLNHPDIK;EVHVLCLGLDNSGK;GEGLQEGVDWLQDQIQAVK;IPILFFANK;LKPSNAQSQDIVPTIGFSIEK;LSGLLGLK;NLWEHYYK;SSSLSFTVFDMSGQGR;VSQLLCLESIK	11	11	11	78.5	20.959	45.187	8132;8839;12785;17150;21501;29745;36682;39771;45410;56133;65843	Arl6	ADP-ribosylation factor-like protein 6		25.2466	25.2412	24.8635	25.709	25.5436	25.5484	25.3299	24.9173	25.489	25.8175	25.4871	25.6847	25.3729	24.938	25.221	25.5056	25.5551	25.3837		O88848	0.483227	1.4	0.006408	0.06335	up	no		O88848	0.417729	1.3	0.0144292	0.115328	up	no		O88848	0.304146	1.2
O88851	AVIVPGNGGGDVATHGWYGWVK;EQQEVADRLDAK;ESIWLPFMETELHCDEK;GHFQNTEFHELISVVK;GLEQIPGFQCLAK;NMPDPITAR	6	6	6	47.8	20.911	12.465	5921;16069;16370;22322;22871;45483	Rbbp9	Putative hydrolase RBBP9		23.2161	22.8086	22.4379	23.0774	22.9667	23.1341	22.9002	23.0951	22.8403	23.1095	22.2882	23.1761	22.5086	22.9503	22.2875	23.1784	22.8736	22.8337		O88851	0.238517	1.2	0.356841	0.60812	up	no		O88851	-0.0872806	-1.1	0.731561	0.898669	down	no		O88851	0.379789	1.3
O88852	EPVEIPR;VVSLSTPIIWR	2	2	2	4.7	42.993	1.8367	15803;66671	Tspyl1	Testis-specific Y-encoded-like protein 1		17.4677	17.4677	23.2132	23.5718	23.9642	23.5487	22.572	23.1849	24.0098	24.1027	17.4677	24.3743	23.8084	17.4677	17.4677	24.2522	23.8275	23.269		O88852	4.31209	20	0.0521788	0.206263	up	no		O88852	-1.27401	-2.4	0.532956	0.766554	down	no		O88852	4.20164	18
O88874	DLAHTPSQLEGLDPATEAR;FDLQVEHPYQFLLK;FIFDVGTR;ILLQTIK;KPPLAPALGEAEATGPVETSDLPK;SLLNDVQFGQFGDDPKEEVMVLER	6	6	6	17.3	61.363	21.114	8909;18076;18841;29112;32588;54423	Ccnk	Cyclin-K		23.7233	24.0278	24.1612	24.3142	24.3042	24.0416	24.0637	24.1783	23.78	24.1756	24.1869	24.0817	23.6672	23.7257	23.544	24.0061	24.1216	24.0256		O88874	0.249221	1.2	0.0549739	0.21315	up	no		O88874	0.140759	1.1	0.250898	0.51839	up	no		O88874	0.405448	1.3
O88878	ADAGLNNCEGAAGSTSEK;NVPVAALPVTQQMTEMSISR	2	2	2	17.8	23.058	11.526	819;46579	Zfand5	AN1-type zinc finger protein 5		20.7896	20.7641	21.3571	21.9557	22.0543	21.7272	20.6815	20.6325	20.6006	22.0651	22.5893	21.5568	20.4125	17.4677	20.6678	21.5141	21.1655	21.1765		O88878	0.942151	1.9	0.163968	0.398228	up	no		O88878	1.43222	2.7	0.044643	0.211934	up	yes		O88878	1.7694	3.4
O88895	FHSEDYIDFLQR;VMTVSFHK;VSPTNMQGFTK	3	2	2	7.3	48.364	2.1991	18776;64710;65831	Hdac3	Histone deacetylase 3		21.1098	21.1026	21.2735	21.6382	21.2697	21.1101	21.4498	21.4435	21.0922	21.2365	21.8828	21.4525	21.062	21.3822	21.1269	21.204	17.4677	17.4677		O88895	0.177376	1.1	0.807972	0.939227	up	no		O88895	0.19546	1.1	0.788898	0.930709	up	no		O88895	-2.47728	-5.6
O88907	LTADPDSEIATTSLR;TPSLPAVDTSYINTSLIQDYR	2	1	1	5.5	71.617	2.1846	40199;59986	Pias1	E3 SUMO-protein ligase PIAS1		17.4677	17.4677	17.4677	17.4677	19.4896	17.4677	17.4677	17.4677	17.4677	19.7443	17.4677	17.4677	19.5762	17.4677	17.4677	19.7512	19.9956	19.4531		O88907	0.673995	1.6	0.341356	0.593574	up	no		O88907	0.758889	1.7	0.286703	0.558468	up	no		O88907	1.56281	3
O88935	EMLSSTTYPVVVK;PSLSQDEVK;QASISGPAPTK;SLKPDFVLIR;TNTGSAMLEQIAMSDR;TYATAEPFIDAK;VDNQHDFQDIASVVALTK;VLLVIDEPHTDWAK	8	8	8	14.6	74.096	15.903	15345;47611;48079;54364;59718;61291;62127;64229	Syn1	Synapsin-1		23.5607	23.4356	23.8636	23.7881	23.7618	23.7832	23.8323	23.3325	23.8293	24.0518	23.8682	23.8779	23.9986	23.3692	23.4865	24.0872	23.7992	24.02		O88935	0.157724	1.1	0.272404	0.528583	up	no		O88935	0.267941	1.2	0.075392	0.274596	up	no		O88935	0.350709	1.3
O88939	AGGVDGPIGIPFPDHSSDILSGLNEQR;EYLEFFR;HFKDEEEDEEEASPDGSGR;QILAADDVGDASQPDGAGPTDQR;YFSGAHEGDVYPAWSQK	5	5	5	16.3	60.28	24.985	2112;17608;25612;48969;68408	Zbtb7a	Zinc finger and BTB domain-containing protein 7A		21.9572	22.8686	22.7783	23.0538	23.1327	22.9372	22.7687	22.8868	22.6537	23.307	23.1213	23.2236	22.6941	22.4565	22.6417	23.2393	23.004	22.919		O88939	0.50652	1.4	0.0281528	0.143574	up	no		O88939	0.447575	1.4	0.0473486	0.219705	up	no		O88939	0.456681	1.4
O88952	AALGEPVR;AALGEPVRLER;ATVAAFAASEGHSHPR;EQNSPIYISR;EVYEHVYETVDISSSPEVR;IIPGGIADR;RGDQLLSVNGVSVEGEHHEK;TEEGLGFNIMGGK;VLEEMESR	9	9	9	53.8	21.834	34.932	383;384;5577;16043;17458;28590;51090;57811;63942	Lin7c	Protein lin-7 homolog C		25.693	25.7171	25.2546	25.6248	25.3756	25.5031	25.6434	25.666	25.5069	25.6391	25.579	25.5716	25.4814	25.1427	25.3683	25.5907	24.9755	25.4124		O88952	-0.0537862	-1	0.709935	0.880835	down	no		O88952	-0.00884965	-1	0.951048	0.996431	down	no		O88952	-0.00460517	-1
O88958	AIEEGVNHMWTVSAFQQHPR;FFDGDLAK;HIDIHPENTHILDGNAADLQAECDAFEEK;IIQFNPGPDK;IQAAGGIELFVGGIGPDGHIAFNEPGSSLVSR;LIILEHYSQASEWAAK;LVDPLYSIK;NGDLSFQYVK;TFNMDEYVGLPR;TLAMDTILANAR;TVFVCDEDATLELK;VPTMALTVGVGTVMDAK	12	12	11	65.4	32.549	115.76	2539;18368;25827;28607;29864;36299;40754;44526;58182;58988;60947;65216	Gnpda1	Glucosamine-6-phosphate isomerase 1		25.1288	26.1771	26.3267	25.5719	26.2042	26.3818	24.117	25.8263	25.9389	25.1938	25.5935	26.1675	25.3978	25.845	25.9714	25.3596	25.9623	26.0584		O88958	0.175142	1.1	0.453017	0.688722	up	no		O88958	0.35752	1.3	0.140522	0.379	up	no		O88958	0.0553849	1
O88967	FDMQVTVPRPDVK;GILLVGPPGTGK;GTDLESLDK;GTVGFSGAELENLVNQAALK;GVEEAKQELQEVVEFLK;LGVMTYSDTGK;LSPETQSAIEQEIR;LVEAQNIAPSFVK;NIPEAHQDAFK;NLAEALLTYETLDAK;NVTFEHVK;QELQEVVEFLK;SVDPEIIAR;TGFAEGFLK;TTTGLDSAVDPVQMK	15	15	15	24.6	80.027	28.198	18086;22538;24459;24660;24757;35931;39933;40779;44860;44975;46630;48440;56565;58334;60764	Yme1l1	ATP-dependent zinc metalloprotease YME1L1		24.9593	24.8498	24.9055	24.9379	25.0405	25.0859	25.0702	24.8728	24.9253	25.4539	25.3192	25.2088	25.1081	25.0311	25.0309	25.0032	25.0247	25.0037		O88967	0.116585	1.1	0.136093	0.353708	up	no		O88967	0.371222	1.3	0.000329076	0.0191389	up	no		O88967	-0.0461069	-1
O88983	DLLLRAVSTRQITQLEGDR;GLGFDEIR;IIQEQDAGLDALSSIISR;LLLASFK;NEGAEPDLIR;QITQLEGDRR;QNLLDDLVTR;SSLMSEEAK	8	8	8	34.7	26.925	22.751	9278;22926;28605;37255;44234;49057;49720;56022	Stx8	Syntaxin-8		24.9014	25.2883	25.058	25.0859	25.5122	25.2109	24.7387	25.4655	24.8116	25.3139	25.6794	25.7015	25.3434	25.2233	25.6738	25.4361	25.6444	25.8691		O88983	0.187065	1.1	0.285373	0.541454	up	no		O88983	0.5597	1.5	0.00633409	0.07096	up	no		O88983	0.236387	1.2
O88986	ALDLLMESNAIIQSMAAK;ALGGASGGYTTGPEPLVSLLR;FICGTQSIHK;HLDMADLEAK;IAHFHQR;LAAQYGALVFVDECHATGFLGPTGR;LSSQMADDMLK;LSSQMADDMLKK;MEAAGFTVSGADHPICPVMLGDAR;VQISAVHSEEDIDR	10	10	10	33.9	44.93	69.267	3044;3226;18804;25950;26989;33195;40055;40056;42045;65387	Gcat	2-amino-3-ketobutyrate coenzyme A ligase, mitochondrial		25.6239	25.2347	25.2699	26.1624	25.9977	25.82	25.8276	25.5142	25.6121	26.3068	26.0894	25.9028	25.3728	25.6208	25.6893	25.8292	26.0778	25.8453		O88986	0.617216	1.5	0.0010703	0.0261773	up	no		O88986	0.448344	1.4	0.00858428	0.0869079	up	no		O88986	0.356464	1.3
O89001	AIIENLIQK;ALIDWIR;AVIVLNEGIK;AYASNHPIMK;DLSEFLR;EGDCGLGDSGPPGTSGR;ELASGYR;ELYVMEISDNPGVHEPGEPEFK;ENSQMFQGR;ESLITLIEK;FVLSGNLHGGSVVASYPFDDSPEHK;GFVLDATDGR;GHSTSTDDTSDPTSK;HIWSLEISNK;IHLMPSMNPDGYEK;IVIVPSLNPDGR;LFSIGSSVEGR;LLVPGTYK;LTAGLGPPPTAAAGLDAAGPLLPGRPQVK;LVGNMHGDETVSR;NFGTDPEVTDLVR;NPVVTQLVDR;QHHDEYEDEIR;QVLVYLAR;SFPDQFSTGEPPSLDEVPEVR;SLIQFMK;SLLSMLVEVHK;SPDDAVFQQIALSYSK;SQEGDSISVVGR;TGEPHCP…	32	32	32	29	152.4	80.874	2627;3299;5920;6292;9452;13286;14422;15236;15594;16397;20410;21972;22380;25902;28334;30906;35290;37786;40216;40887;44395;45827;48843;50588;53063;54348;54447;55145;55502;58328;60314;68744	Cpd	Carboxypeptidase D		26.2644	26.0996	26.0303	27.0544	26.2674	26.2655	26.1176	26.3691	25.9374	26.803	26.7288	25.8931	26.1035	26.0856	26.3756	26.3625	26.4118	26.7318		O89001	0.397671	1.3	0.138959	0.358513	up	no		O89001	0.333599	1.3	0.207855	0.468506	up	no		O89001	0.313859	1.2
O89016	EIYPDSGSADDER;IGELQEALLDMSR;VSILAPSSDKPLIK;YAVLDEATSALTEEAESELYR	4	4	4	10.1	68.582	8.1379	14180;28096;65756;67951	Abcd4	ATP-binding cassette sub-family D member 4		21.5323	21.4038	21.1501	21.5342	20.9942	20.9408	21.7719	21.6897	21.5031	21.7761	21.9508	21.3879	21.904	20.6234	21.1677	22.1613	21.3498	21.2618		O89016	-0.205685	-1.2	0.37894	0.627985	down	no		O89016	0.0500308	1	0.827646	0.950776	up	no		O89016	0.359249	1.3
O89017	DYTGEDVTPENFLAVLR;ESSYACYYDEER;VMQFQGMK	3	3	3	8.5	49.372	145.8	11553;16520;64689	Lgmn	Legumain		25.0033	25.5725	25.0954	25.7774	25.7885	25.5163	25.1756	25.9784	25.2576	26.099	25.2536	25.6467	25.7476	25.6613	25.5746	26.2378	26.005	26.0243		O89017	0.470318	1.4	0.0735311	0.252827	up	no		O89017	0.19589	1.1	0.427689	0.690189	up	no		O89017	0.427861	1.3
O89020	FLVNLVK;TANDAIQDMLCDMEGLPQKHNFSHCCGKAGFPR	2	1	1	6.6	69.378	2.1386	19354;57314	Afm	Afamin		17.4677	17.4677	17.4677	17.4677	17.4677	17.4677	17.4677	17.4677	17.4677	17.4677	17.4677	17.4677	17.4677	17.4677	17.4677	17.4677	17.4677	17.4677		O89020	-3.55271e-15	-1	1	1	down	no		O89020	0	0	1	1	up	no		O89020	0	0
O89023	ILNGRPPLGFLNPR;LFGGSFTHQASVAK;LSELVQAVSDPSSPQYGK;QAELLLPGAEFHR;SPHPYQLPQALAPHVDFVGGLHR;VDPEEELSLTFALK;VNTEFMK;WLSAAGAR;WMLPPGWVSLGR;YLTLEDVAELVQPSPLTLLTVQK	10	10	10	26	61.341	76.42	29153;35114;39697;47928;55249;62129;64916;67460;67487;69151	Tpp1	Tripeptidyl-peptidase 1		26.6101	25.9983	25.9798	26.0794	26.8943	26.8558	26.3381	26.0096	26.262	26.3356	26.5185	26.3213	26.0331	26.3116	26.5616	26.4378	26.9457	26.7566		O89023	0.413782	1.3	0.116788	0.325258	up	no		O89023	0.18857	1.1	0.454385	0.710392	up	no		O89023	0.411279	1.3
O89032	AESGWWYVR;ASGDKEAPAEGEGSEAPITK;EGWAPASYLK;FGELEGWAPSHYLVAEENQQPDTASK;IIPFLPGK;ISPASSLQR;LAQGSPAVAR;MDISSLR;NLAGPVEIIGNIMEISNLLNK;VQALNTVNQSK;VQDSEISFPEGAEVHVLEK;WTLGGMVNR;YVTVQPYTSQSK	13	11	11	15.2	124.2	50.962	1587;4960;13660;18533;28587;30377;33597;41949;44978;65288;65318;67689;70069	Sh3pxd2a	SH3 and PX domain-containing protein 2A		24.8907	24.8548	24.6723	24.4993	24.5005	24.1781	24.7587	24.9609	24.8561	24.854	24.6509	24.6208	25.0986	25.2379	25.1488	24.6877	24.8685	24.9844		O89032	-0.413329	-1.3	0.00327258	0.043075	down	no		O89032	-0.149992	-1.1	0.202433	0.461344	down	no		O89032	-0.3149	-1.2
O89050	ATIDPELNEIHVLSGLSK;AVNDGLFNQYISQQEYKPR;GDGEDNRPGMR;LDDFWSLK;SGSDFTALGFSDVDHTYAQR;VFGGMNEENMTELLSSGLK;WSSFSSTYLPENILVDKPNDQSSR	7	7	7	16.2	84.877	20.245	5433;6011;21168;33898;53430;62745;67646	Mkln1	Muskelin		23.5772	23.5429	23.5188	22.8057	22.8246	22.7292	23.266	23.4902	23.7912	23.3248	22.7698	22.8548	22.5231	22.9007	22.0008	22.5268	23.0252	22.3626		O89050	-0.759789	-1.7	0.00660607	0.0647229	down	no		O89050	-0.532668	-1.4	0.0391845	0.196886	down	no		O89050	0.163353	1.1
O89051	AGTYLPQSYLIHEHMVITDR;DPGDVVPVGQR;IENVDNLGFFIYR;LTAYLDLNLDK;SSEEALIVPPDAVAVDCK;SSEEALIVPPDAVAVDCKDPGDVVPVGQR;VTFNSALAQK;YIKDDVILNEPSADAPAAR;YQTIEENIK	9	9	9	41.7	30.26	48.006	2312;9993;27716;40235;55849;55850;66066;68758;69558	Itm2b	Integral membrane protein 2B;BRI2, membrane form;BRI2 intracellular domain;BRI2C, soluble form;Bri23 peptide		24.534	26.1658	26.2905	25.4716	26.6559	26.6259	25.1742	25.8412	26.0341	26.1157	26.5475	26.4255	25.3428	25.2459	25.061	26.2252	26.5272	25.7757		O89051	0.587722	1.5	0.126605	0.341048	up	no		O89051	0.679714	1.6	0.0823128	0.287903	up	no		O89051	0.959464	1.9
O89079	APPVPGAVSGGSGEVDELFDVK;DSIVLELDR;KYGVVLDEIKPSSAPELQAVR;LAMQYAPSA;LQEAYYIFQELADK;MFAEYLASENQR;MQDQDEDATLTQLATAWVNLAVGGEK;NAFYIGSYQQCINEAQR;YGVVLDEIKPSSAPELQAVR	9	9	9	42.2	34.567	84.293	4334;10554;33097;33518;38950;42353;43247;43899;68635	Cope	Coatomer subunit epsilon		27.5165	27.4772	27.4053	27.4959	27.6349	27.5658	27.4011	27.2921	27.2668	27.447	27.4915	27.4895	27.7485	27.5489	27.4651	27.5587	27.754	27.356		O89079	0.099261	1.1	0.294662	0.550364	up	no		O89079	0.155996	1.1	0.111616	0.334727	up	no		O89079	-0.0313048	-1
O89086	AMNGESLDGR;DYSGSQGGYDR;GFGFITFTNPEHASDAMR;LFVGGLNFNTDEQALEDHFSSFGPISEVVVVK;PGGYGYGYGR;SRDYSGSQGGYDR;YDSRPGGYGYGYGR;YSGGNYR;YSGGNYRDNYDN	9	9	9	64.7	16.604	174.01	3908;11544;21807;35341;47144;55758;68111;69666;69667	Rbm3	RNA-binding protein 3		28.7121	28.5402	28.8163	28.5696	27.5244	28.2736	28.8645	28.752	29.0744	28.8549	28.5365	28.8361	28.3983	28.8355	28.5912	28.2047	27.7184	27.385		O89086	-0.56697	-1.5	0.0377906	0.170182	down	no		O89086	-0.154482	-1.1	0.533518	0.766895	down	no		O89086	-0.838972	-1.8
O89090	FACPECPK;SDQDHSMDEVTAVVK;VGGLQGSDSLNIQQNQTSGGSLQGSQQK	3	3	3	6.5	80.731	87.936	17749;52428;63039	Sp1	Transcription factor Sp1		22.849	24.0346	23.7961	23.5377	24.0995	23.9767	23.9552	24.095	23.7063	24.3835	24.2292	24.0876	23.9878	24.0231	23.1501	24.4481	24.0418	23.8779		O89090	0.311381	1.2	0.314258	0.5678	up	no		O89090	0.314599	1.2	0.309514	0.581682	up	no		O89090	0.40228	1.3
O89109	EQVNSMVDISK	1	1	1	2.6	47.783	2.1513	16126	Kcnn4	Intermediate conductance calcium-activated potassium channel protein 4		17.4677	17.4677	17.4677	17.4677	17.4677	17.4677	17.4677	17.4677	21.9601	17.4677	17.4677	17.4677	20.25	17.4677	17.4677	17.4677	17.4677	20.3308		O89109	-3.55271e-15	-1	1	1	down	no		O89109	-1.49748	-2.8	0.198505	0.457296	down	no		O89109	0.0269214	1
O89110	DPDNAQISPYR;EASIYDLTSYFTGSK;EELPPSVLDEMSLK;ELRDPDNAQISPYR;FLLNNEIPK;GMLEEGNLSFLK;GVPDEAGFEQQNHTLEVDSSSHK;GVVYGTDGK;KQETIEDAQK;LSEEVSELELR;MAELCDSPR;QMPQPTFTLR;TMLAENNLETLK	13	13	13	30.8	55.356	35.423	9953;12104;12819;15053;19204;23350;24901;25029;32690;39669;41706;49648;59556	Casp8	Caspase-8;Caspase-8 subunit p18;Caspase-8 subunit p10		25.7446	26.1116	26.1521	25.5864	25.9103	25.5327	25.8581	25.7861	25.8086	25.7796	25.865	25.7956	25.4733	25.6373	25.7354	25.9405	26.0211	26.1675		O89110	-0.326295	-1.3	0.0119808	0.0888728	down	no		O89110	-0.00417685	-1	0.970033	1	down	no		O89110	0.427689	1.3
O89112	AFPNPYADYNK;ELLQQMER;IDPHVPNEMLYGR;QAEECITR;SLAENYFDSTGR;YLCDAQQCADVIWQYGLLK	6	6	6	17.8	45.341	13.03	1858;14847;27374;47912;54039;68904	Lancl1	LanC-like protein 1		25.7242	25.9228	25.6116	25.4199	25.8068	25.8574	25.7831	25.4368	25.633	25.6994	25.3195	25.243	25.5249	25.9298	25.7962	25.9205	25.7844	25.8339		O89112	-0.0581067	-1	0.735182	0.895553	down	no		O89112	-0.196992	-1.1	0.264284	0.533407	down	no		O89112	0.0959872	1.1
O89116	ELLEQMDLEVR;IAYSDEVR;ILTGMLR;NELLGDAGNSSENQR;QMVANVEK	5	5	5	22.6	24.986	7.5159	14798;27175;29304;44273;49663	Vti1a	Vesicle transport through interaction with t-SNAREs homolog 1A		22.6643	23.2356	23.4814	23.3009	23.4912	22.8115	23.0029	23.7332	22.889	23.3758	23.2751	22.9918	23.6264	23.1248	23.2797	23.3847	23.1915	23.6619		O89116	0.074102	1.1	0.795555	0.933727	up	no		O89116	0.00588329	1	0.983562	1	up	no		O89116	0.0690648	1
P00158	DVNYGWLIR	1	1	1	2.4	43.209	1.8449	11203	Mt-Cyb	Cytochrome b		21.9592	22.6779	22.3221	22.7934	22.5592	23.0108	22.6031	22.8186	22.2806	22.8636	22.5849	23.1184	22.4819	22.632	22.7707	22.1183	22.6885	22.559		P00158	0.468068	1.4	0.0488731	0.198949	up	no		P00158	0.288184	1.2	0.200204	0.458724	up	no		P00158	-0.172929	-1.1
P00375	IMQEFESDTFFPEIDLGK;INIVLSR;LIEQPELASK;LLPEYPGVLSEVQEEK;MTTTSSVEGK;NGDLPWPPLR;QNLVIMGR;TWFSIPEK;VDMVWIVGGSSVYQEAMNQPGHLR	9	9	9	59.4	21.606	27.129	29444;29550;36235;37457;43580;44525;49726;61257;62117	Dhfr	Dihydrofolate reductase		25.9508	26.4334	26.5676	26.5251	26.5747	26.607	26.042	26.3918	26.4274	26.6931	26.6826	26.8389	25.9605	26.278	26.1072	26.3218	26.3103	26.255		P00375	0.251641	1.2	0.0560012	0.215301	up	no		P00375	0.451136	1.4	0.00278462	0.0489502	up	no		P00375	0.180465	1.1
P00397	EVMSVSYASTNLEWLHGCPPPYHTFEEPTYVK;VFSWLATLHGGNIK;WLFSTNHK	3	3	3	10.5	56.909	21.775	17274;62876;67411	Mtco1	Cytochrome c oxidase subunit 1		22.5671	22.6199	23.0508	22.7463	23.1233	23.472	22.9721	22.574	23.1098	22.1857	22.8604	23.2561	21.4599	23.1822	23.06	21.678	22.4206	22.3668		P00397	0.367929	1.3	0.238526	0.491343	up	no		P00397	-0.117927	-1.1	0.697233	0.877278	down	no		P00397	-0.412234	-1.3
P00405	ILYMMDEINNPVLTVK;LLEVDNR;LNQATVTSNR;MLISSEDVLHSWAVPSLGLK;VVLPMELPIR;YFENWSASMI	6	6	6	32.2	25.976	31.718	29363;37077;38262;42853;66566;68344	Mtco2	Cytochrome c oxidase subunit 2		26.2418	26.9426	26.641	26.2979	26.5878	27.0332	26.6725	26.8476	26.7695	26.5007	26.9828	26.9707	26.0497	26.8803	26.2173	25.4629	26.4767	26.1085		P00405	0.0311771	1	0.867107	0.968828	up	no		P00405	0.0548862	1	0.76862	0.921501	up	no		P00405	-0.366372	-1.3
P00493	DLNHVCVISETGK;FFADLLDYIK;FVVGYALDYNEYFR;NVLIVEDIIDTGK;SIPMTVDFIR;SPSVVISDDEPGYDLDLFCIPNHYAEDLEK;SVGYRPDFVGFEIPDK;SYCNDQSTGDIK;TMQTLLSLVK;VFIPHGLIMDR;VIGGDDLSTLTGK	11	11	11	69.7	24.57	61.989	9341;18357;20497;46529;53838;55383;56648;56965;59590;62768;63467	Hprt1	Hypoxanthine-guanine phosphoribosyltransferase		26.6529	27.1013	26.9598	26.7104	27.1923	27.0411	26.7327	26.6867	26.7511	26.8135	26.702	27.0274	26.7295	26.4097	26.4244	26.697	26.3585	26.3707		P00493	0.0765949	1.1	0.65041	0.840613	up	no		P00493	0.124102	1.1	0.466209	0.717962	up	no		P00493	-0.0457952	-1
P00848	LHSFQHWLVK;QMMLIHTPK	2	2	2	8.4	25.095	2.9447	36091;49640	Mtatp6	ATP synthase subunit a		17.4677	21.1686	22.2785	17.4677	17.4677	22.5068	17.4677	21.6229	22.3028	17.4677	17.4677	21.6072	17.4677	21.6299	17.4677	20.1623	17.4677	17.4677		P00848	-1.15758	-2.2	0.51938	0.741178	down	no		P00848	-1.61696	-3.1	0.372513	0.63821	down	no		P00848	-0.489204	-1.4
P01029	DSSTWLTAFVLK;KYVLPNFEVK;LTSLSDR;RNVNFQK;VFALDQK;VQYTVCIWR;YVLPNFEVK;YVSHFETDGPHVLLYFDSVPTTR	8	1	1	4.3	192.91	1.9355	10687;33126;40590;51413;62657;65536;70020;70056	C4b	Complement C4-B;Complement C4 beta chain;Complement C4 alpha chain;C4a anaphylatoxin;Complement C4 gamma chain		17.4677	17.4677	17.4677	17.4677	17.4677	21.8292	17.4677	17.4677	17.4677	17.4677	17.4677	17.4677	17.4677	23.0206	17.4677	17.4677	17.4677	17.4677		P01029	1.45385	2.7	0.310074	0.56487	up	no		P01029	0	0	1	1	up	no		P01029	-1.85099	-3.6
P01831	DNSIQHEFSLTR;HVLSGTLGIPEHTYR;VTLSNQPYIK;VTSLTACLVNQNLR	4	4	4	31.5	18.08	24.689	9887;26736;66156;66244	Thy1	Thy-1 membrane glycoprotein		26.2421	26.8661	26.6724	24.8813	26.5024	26.3403	25.4857	26.1139	26.7152	25.4595	25.2962	26.4982	27.1723	25.9734	27.1146	27.2229	26.4159	27.4536		P01831	-0.685502	-1.6	0.144167	0.365314	down	no		P01831	-0.353606	-1.3	0.434546	0.695355	down	no		P01831	0.277404	1.2
P01887	TPQIQVYSR;VEMSDMSFSK	2	2	2	16	13.779	5.7825	59965;62484	B2m	Beta-2-microglobulin		24.1735	25.1738	24.976	24.3044	25.2387	24.8648	24.0315	24.6667	24.8678	24.8806	24.999	25.1876	24.5439	24.845	24.6917	24.7153	24.9362	24.9554		P01887	0.0282327	1	0.87389	0.972432	up	no		P01887	0.500456	1.4	0.0149199	0.116524	up	no		P01887	0.175438	1.1
P01897	AYLEGECVEWLHR;FDSDAENPR;GGDYALAPGSQSSEMSLR;TWTAADMAAQITR;VYHEGLPEPLTLR;WASVVVPLGK;YFETAVSR;YFETAVSRPGLGEPR;YISVGYVDNK	9	1	1	27.9	40.711	2.5837	6357;18111;22037;61276;66929;67112;68346;68347;68809	H2-L	H-2 class I histocompatibility antigen, L-D alpha chain		24.4354	24.3541	24.4782	24.3495	24.4981	24.2304	25.025	24.1578	24.5153	24.3469	24.6605	24.0684	24.4628	24.4498	24.622	24.6973	24.5183	24.5331		P01897	-0.063236	-1	0.745503	0.901896	down	no		P01897	-0.207479	-1.2	0.298078	0.571386	down	no		P01897	0.0713409	1.1
P01899	APWMEQEGPEYWER;AYLEGECVEWLHR;FDSDAENPR;FDSDAENPRYEPR;GGDYALAPGSQSSEMSLR;TWTAADMAAQITR;VYHEGLPEPLTLR;WASVVVPLGK;YFETAVSR;YISVGYVDNK	10	10	1	30.9	40.836	35.036	4419;6357;18111;18112;22037;61276;66929;67112;68346;68809	H2-D1	H-2 class I histocompatibility antigen, D-B alpha chain		22.7175	23.9449	23.2833	23.1356	23.56	22.9582	23.308	23.279	23.6932	23.5599	23.273	23.3898	24.1181	23.577	23.2733	23.6837	23.3576	23.5484		P01899	-0.0973337	-1.1	0.751126	0.905293	down	no		P01899	-0.0191472	-1	0.950139	0.996392	down	no		P01899	-0.126247	-1.1
P01900;P01895	FDSDAENPR;FDSDAENPRYEPR;PGFGEPR;TWTAADMAAQITR;WASVVVPLGK;WIEQEGPEYWER	6	2	2	15.1	41.11	4.0688	18111;18112;47126;61276;67112;67337	H2-D1	H-2 class I histocompatibility antigen, D-D alpha chain;H-2 class I histocompatibility antigen, alpha chain		21.9272	22.0418	22.3567	22.837	22.5671	23.0154	22.5754	22.1836	23.0943	17.4677	22.7017	22.6235	22.4434	17.4677	21.7433	22.1671	22.4467	22.2152		P01900;P01895	0.697936	1.6	0.615132	0.814253	up	no		P01900;P01895	-1.6868	-3.2	0.23723	0.501929	down	no		P01900;P01895	1.72485	3.3
P01942	FLASVSTVLTSK;LRVDPVNFK;VDPVNFK	3	1	1	14.8	15.085	2.4039	19030;39544;62149	Hba	Hemoglobin subunit alpha		26.0436	25.9741	25.7594	24.4723	24.8218	24.7158	25.4687	25.8995	25.4845	24.4735	24.4821	24.4169	25.9842	24.8564	25.4049	25.4675	25.4595	25.7678		P01942	-1.25576	-2.4	0.000260438	0.012093	down	yes		P01942	-1.16006	-2.2	0.00048971	0.0219142	down	yes		P01942	0.149762	1.1
P02463	AHGQDLGTAGSCLR;GDPGTPGVPGK;GFPGPPGPDGLPGSMGPPGTPSVDHGFLVTR;GPPGGVGFPGSR;GSPGIPGDSGYPGLPGR;GYPGAPGLR;SAPFIECHGR;VVPLPGPPGAAGLPGSPGFPGPQGDR	8	8	8	7.8	160.68	22.58	2406;21265;21895;23732;24314;25237;52047;66626	Col4a1	Collagen alpha-1(IV) chain;Arresten		25.043	25.4883	25.1516	23.0185	24.5471	23.9802	24.9223	24.6241	25.1704	24.0693	24.1602	24.1268	25.1538	24.7928	24.8903	24.1495	24.5619	24.5943		P02463	-1.37902	-2.6	0.000529061	0.0171147	down	yes		P02463	-0.786787	-1.7	0.0188248	0.130291	down	no		P02463	-0.510427	-1.4
P02468	AEQQTADQLLAR;AFDITYVR;ALAEEAAK;AVEIYASVAQLTPVDSEALENEANK;DGSEASLEWSSDR;DIHNLEDIKK;DNVEGFNCER;DVDQNLMDR;EAQLALGNAAADATEAK;EGFFGNPLAPNPADK;EVTDLLR;GKAEQQTADQLLAR;HKQEADDIVR;HNTYGVDCEK;KQEAAIMDYNR;KVSDLESEAR;LHEATDYPWRPALSPFEFQK;LSAEDLVLEGAGLR;NTIEETGILAER;PALSPFEFQK;PSAYNFDNSPVLQEWVTATDIR;QDIAVISDSYFPR;QLEEAENELK;SQECYFDPELYR;SYYYAISDFAVGGR;TAAEEALR;TFGEVTDLDNEVNGMLR;TGGDEQQALCTDEFSDISPLTGGNVAFSTLE…	31	31	31	25.3	177.3	162.2	1561;1729;2932;5798;8165;8472;9913;11034;12063;13369;17380;22685;25916;26258;32662;33013;35997;39557;46284;46910;47563;48213;49223;55493;57126;57134;58125;58348;60244;62571;65924	Lamc1	Laminin subunit gamma-1		26.236	26.4585	26.1208	26.1357	26.8108	26.466	26.0789	26.0971	26.1444	26.5193	26.6339	26.8697	25.9794	26.3149	26.1828	26.176	26.2723	26.3067		P02468	0.199061	1.1	0.144074	0.365314	up	no		P02468	0.567557	1.5	0.000916539	0.0303596	up	no		P02468	0.0926162	1.1
P02469	AAQNSGEAEYIEK;AELLLEEAK;AELLLEEAKR;AELLQNEAK;ALDPAFK;DILAQSPAAEPLK;DPYHETLNPDSHLIENVVTTFAPNR;DRVEDLMLER;EALEEAEK;EGFYDLSAEDPYGCK;ELAEQLEFIK;ERVETLSQVEVILQQSAADIAR;ESPFKEQQEEQAR;GIETPQCDQSTGQCVCVEGVEGPR;IEDPYSPR;IPSWTGPGFVR;ISGVIGPYR;KAAQNSGEAEYIEK;KAELLQNEAK;KVDDIICDSR;KVESLIAQK;LHTLGDNLLDSR;LLDELAGK;LQLLEDLER;MAQVEVK;NCEQCKPFYFQHPER;NIGILFEEAEK;NSDIQGALDSITK;PAAMLIER;QNAQDVLLK;SLDIFTVGGSGDGEVTNS…	40	40	40	22.6	197.09	132.81	545;1450;1451;1453;3055;8517;10135;10385;11920;13382;14378;16219;16460;22455;27517;29818;30298;31289;31330;32914;32951;36101;36839;39172;41804;44038;44778;46036;46847;49674;54104;58209;59013;59217;62561;62589;68264;68401;68402;69617	Lamb1	Laminin subunit beta-1		28.0939	28.1079	28.2071	28.1216	27.8511	28.0391	27.9529	28.0818	27.9004	28.0182	28.0943	27.9319	27.1474	27.628	27.514	27.0002	27.0107	26.9773		P02469	-0.132371	-1.1	0.272725	0.528583	down	no		P02469	0.036393	1	0.756889	0.913105	up	no		P02469	-0.433741	-1.4
P02798	CSQGCICK;SCCSCCPVGCAK	2	2	1	32.8	6.1153	3.0904	6786;52180	Mt2	Metallothionein-2		17.4677	19.5258	17.4677	19.1504	20.3716	20.8326	19.003	18.968	19.5362	18.7467	18.8466	19.029	17.8138	17.4677	18.8716	19.3193	19.6561	19.1087		P02798	1.96448	3.9	0.00351312	0.0450517	up	yes		P02798	-0.294986	-1.2	0.588984	0.807214	down	no		P02798	1.31032	2.5
P02802	CAQGCVCK;SCCSCCPVGCSK	2	2	1	32.8	6.0181	3.2304	6450;52181	Mt1	Metallothionein-1		17.4677	20.6889	20.2464	19.9951	21.3473	21.6069	20.273	19.9158	20.4088	20.6029	20.8444	20.5261	17.4677	17.4677	17.4677	20.4718	20.7381	17.4677		P02802	1.51543	2.9	0.111018	0.3156	up	no		P02802	0.458618	1.4	0.610151	0.822242	up	no		P02802	2.09153	4.3
P03888	KGPNIVGPYGILQPFADAMK;YDQLMHLLWK;YSLFGALR	3	3	3	11.9	36.059	4.3109	31889;68099;69690	Mtnd1	NADH-ubiquinone oxidoreductase chain 1		19.7487	21.8641	21.7178	17.4677	21.2578	21.7658	20.3844	20.8267	20.8763	20.352	20.9579	17.4677	20.0391	17.4677	21.6189	20.2893	20.2385	20.1779		P03888	-0.946468	-1.9	0.477916	0.706598	down	no		P03888	-1.10329	-2.1	0.410074	0.671963	down	no		P03888	0.526672	1.4
P03911	ISIILDPLTK;KDNNVLQK;MPLYGVHLWLPK	3	3	3	6.5	51.881	2.4323	30319;31495;43194	Mtnd4	NADH-ubiquinone oxidoreductase chain 4		17.4677	22.2564	22.7093	21.0487	21.9096	22.1271	20.8555	22.1561	21.5289	21.9746	21.5713	20.9365	21.2034	21.0087	21.7994	21.8218	21.1885	22.3921		P03911	0.884018	1.8	0.380551	0.629034	up	no		P03911	-0.019355	-1	0.984397	1	down	no		P03911	0.463621	1.4
P03930	IYLPHSLPQQ;VSSQTFPLAPSPK	2	2	2	34.3	7.7662	14.298	31203;65876	Mtatp8	ATP synthase protein 8		25.2594	25.8722	25.7459	25.5625	25.9347	26.0289	25.4797	25.8941	25.5462	25.9227	25.9377	25.7591	25.5964	25.2665	25.7299	25.5717	25.5171	26.3622		P03930	0.216165	1.2	0.338937	0.59219	up	no		P03930	0.233169	1.2	0.303951	0.576178	up	no		P03930	0.286048	1.2
P03958	ANYSLNTDDPLIFK;AQTPAFNKPK;DMGFTEEEFKR;EAVDILK;ENMHFEVCPWSSYLTGAWDPK;GIALPADTVEELR;IAYEFVEMK;NIIGMDKPLSLPGFLAK;PLSLPGFLAK;RLNINAAK;STLDTDYQMTK;TVHAGEVGSPEVVR;TVVAMDLAGDETIEGSSLFPGHVEAYEGAVK;VGHGYHTIEDEALYNR	14	14	14	51.4	39.991	89.293	4137;4741;9647;12165;15530;22415;27171;44791;47408;51332;56365;60974;61205;63050	Ada	Adenosine deaminase		25.3447	25.4722	25.413	25.6868	25.7393	25.8959	25.7616	25.6683	25.7584	25.9503	25.8215	25.8621	25.9741	25.867	25.8699	26.3738	26.1751	25.8159		P03958	0.364014	1.3	0.00949606	0.0790182	up	no		P03958	0.148505	1.1	0.227558	0.491591	up	no		P03958	0.217919	1.2
P03975	AAGEGQFADWPQGSR;AALPSMGK;AGETTGQLTK;ALWHEAAQAQAR;ANAAALTPEQR;DQLAEVSR;GLEPEEK;GTFEETVPR;IFGESEQAAPLIEQLIYEQATK;IIQGPQESFSDFVAR;IQQAFPVFEGAEGGR;KIQQAFPVFEGAEGGR;LAGMALTPADWQTVVK;LQGPPYAESPPCVVR;MTEAAER;QCADSFIPR;QMDVTHLTGLPYNPQGQGIVER;TDNGPAYTSQK;VHAPVEYLQIK	19	19	19	40.2	62.747	82.843	274;405;2068;3754;3970;10223;22868;24507;27875;28609;30034;32064;33394;39101;43504;48144;49606;57644;63256	Iap	IgE-binding protein		27.7356	26.734	27.0394	28.4032	26.2087	25.964	28.9587	27.4118	27.5863	29.4509	28.2671	27.1087	28.347	27.079	27.4644	28.9697	27.7186	27.3666		P03975	-0.311028	-1.2	0.360298	0.610917	down	no		P03975	0.289983	1.2	0.392527	0.655462	up	no		P03975	0.388192	1.3
P04184	AFGSILNLVPLAESVVK;EVEVIGGADK;FQIAQYK;GQIQVILGPMFSGK;NCLVLGQPGEALVVR;NTMDALPACMLR;SYINLPTVLPSSPSK;TVIVAALDGTFQR;YSNSFSTHDR	9	9	9	48.5	25.776	37.758	1778;17091;19747;23955;44049;46318;57018;61001;69722	Tk1	Thymidine kinase, cytosolic		24.414	25.3419	24.7239	23.9448	24.0049	23.0183	25.3143	25.7405	24.5086	23.7265	24.6118	24.2235	24.6088	25.522	24.6338	21.3227	23.1225	22.7398		P04184	-1.17064	-2.3	0.006884	0.0658558	down	yes		P04184	-1.00054	-2	0.016276	0.121063	down	yes		P04184	-2.52656	-5.8
P04223;P14428;P03991;P01901;P14426	FDSDAENPR;FDSDAENPRYEPR;TWTAADMAALITK;WASVVVPLGK;WEQAGDAER	5	2	2	12.2	41.646	2.4044	18111;18112;61275;67112;67219	H2-K1;H2-D1	H-2 class I histocompatibility antigen, K-K alpha chain;H-2 class I histocompatibility antigen, K-Q alpha chain;H-2 class I histocompatibility antigen, K-W28 alpha chain;H-2 class I histocompatibility antigen, K-B alpha chain;H-2 class I histocompatibility antigen, D-K alpha chain		20.4404	21.3746	21.314	21.1439	21.5114	21.6784	20.8978	20.7523	21.4521	21.2901	21.5319	21.5409	17.4677	21.0107	20.6238	20.824	20.7083	20.9746		P04223;P14428;P03991;P01901;P14426	0.401566	1.3	0.507903	0.732834	up	no		P04223;P14428;P03991;P01901;P14426	0.420257	1.3	0.488784	0.73674	up	no		P04223;P14428;P03991;P01901;P14426	1.13493	2.2
P04627	EGMSVYDSLDK;GPPVSGAEPSR;IGDFGLATVK;QTAQGMDYLHAK;SNNIFLHEGLTVK	5	2	2	9.4	67.581	1.7516	13513;23760;28049;50319;55022	Araf	Serine/threonine-protein kinase A-Raf		21.4223	20.9846	21.3631	20.8888	17.4677	21.1408	21.2163	21.2815	21.5544	21.6121	17.4677	21.0427	21.8286	21.5519	21.6853	21.9933	21.8609	21.6354		P04627	-1.42426	-2.7	0.118893	0.329109	down	no		P04627	-1.30991	-2.5	0.148086	0.391639	down	no		P04627	0.141278	1.1
P04925	ESQAYYDGR;ESQAYYDGRR;GENFTETDVK;HVAGAAAAGAVVGGLGGYMLGSAMSR;PMIHFGNDWEDR;VVEQMCVTQYQK;YPGQGSPGGNR;YPNQVYYR	8	8	8	35	27.977	20.987	16478;16479;21577;26675;47460;66452;69388;69423	Prnp	Major prion protein		24.5746	25.1707	25.2042	23.5937	25.1569	24.7542	24.3772	24.4371	25.139	23.8964	24.4964	24.8732	25.287	25.0024	25.8295	24.9552	24.6014	25.4474		P04925	-0.481553	-1.4	0.12813	0.343505	down	no		P04925	-0.229114	-1.2	0.450331	0.706667	down	no		P04925	-0.371617	-1.3
P05064	AAQEEYIK;AAQEEYIKR;ADDGRPFPQVIK;ALANSLACQGK;ALQASALK;ALSDHHVYLEGTLLK;ALSDHHVYLEGTLLKPNMVTPGHACTQK;CQYVTEK;ELSDIAHR;FSNEEIAMATVTALR;FSNEEIAMATVTALRR;GILAADESTGSIAK;GILAADESTGSIAKR;GVVPLAGTNGETTTQGLDGLSER;IGEHTPSALAIMENANVLAR;KDGADFAK;KELSDIAHR;LQSIGTENTEENR;LQSIGTENTEENRR;PFPQVIK;PHPYPALTPEQK;QLLLTADDR;QLLLTADDRVNPCIGGVILFHETLYQK;RCQYVTEK;RLQSIGTENTEENR;RLQSIGTENTEENRR;RTVPPAVTGVTFLSGGQSEEEASINLNA…	34	34	27	84.9	39.355	323.31	530;531;842;2971;3511;3593;3594;6754;15066;20021;20022;22526;22527;25019;28091;31467;31641;39372;39373;47080;47240;49380;49381;50890;51358;51359;51677;61097;62077;63784;64870;67926;67927;69872	Aldoa	Fructose-bisphosphate aldolase A		31.635	31.4766	31.5218	31.5115	31.636	31.881	31.5892	31.3411	31.4731	31.3241	31.4943	31.578	31.1552	31.0596	31.3332	31.2598	31.0411	31.3699		P05064	0.131704	1.1	0.219173	0.469522	up	no		P05064	-0.00231123	-1	0.982169	1	down	no		P05064	0.040949	1
P05132	DLKPENLLIDQQGYIQVTDFGFAK;ESGNHYAMK;FPSHFSSDLK;FSEPHAR;ILQAVNFPFLVK;KVEAPFIPK;KWETPSQNTAQLDQFDR;NLLQVDLTK;QIEHTLNEK;TLGTGSFGR;VEAPFIPK;WETPSQNTAQLDQFDR;WFATTDWIAIYQR	13	13	5	36.5	40.57	64.685	9217;16334;19657;19942;29205;32928;33055;45203;48919;59158;62282;67232;67243	Prkaca	cAMP-dependent protein kinase catalytic subunit alpha		25.8786	26.1196	26.1674	26.0472	26.1494	26.0824	25.9718	25.855	25.8531	26.1067	26.0842	26.1022	26.0067	25.9711	25.8198	26.2536	26.3418	25.8768		P05132	0.0378299	1	0.738873	0.897573	up	no		P05132	0.20438	1.2	0.091686	0.305825	up	no		P05132	0.224857	1.2
P05201	APPSVFAQVPQAPPVLVFK;DIRPYCYWDAEK;ESDSVLR;FLFPFFDSAYQGFASGDLEK;HIYLLPSGR;IANDNSLNHEYLPILGLAEFR;IGADFLGR;INMCGLTTK;ITWSNPPAQGAR;IVAATLSDPELFK;IVAATLSDPELFKEWK;LTADFRDDPDPR;NFGLYNER;NLDYVATSIHEAVTK;NTPIYVSSPTWENHNAVFSAAGFK;QIAAVMQR;QVEYLVNEK;TDESQPWVLPVVR;TPGTWSHITEQIGMFSFTGLNPK;VGGVQSLGGTGALR;VGNLTVVGK;VLSQMEK;VNLGVGAYR;WYNGTDNK	24	24	24	70.7	46.247	137.86	4333;8630;16262;19126;25904;27038;28027;29560;30761;30769;30770;40197;44393;45050;46333;48887;50519;57568;59872;63045;63126;64425;64845;67792	Got1	Aspartate aminotransferase, cytoplasmic		28.9982	29.1059	29.0536	29.3792	29.4699	29.2515	29.1597	28.8975	29.025	29.3246	29.1025	29.4576	29.3799	29.0617	29.3368	29.4371	29.2748	29.3682		P05201	0.314321	1.2	0.0114857	0.0867299	up	no		P05201	0.267533	1.2	0.0257292	0.155771	up	no		P05201	0.1006	1.1
P05202	AEAQIAAK;ASAELALGENNEVLK;DAGMQLQGYR;DDNGKPYVLPSVR;EFSVYMTK;EGSSHNWQHITDQIGMFCFTGLKPEQVER;EYLPIGGLAEFCK;FVTVQTISGTGALR;IAATILTSPDLR;IAATILTSPDLRK;ILIRPLYSNPPLNGAR;IPEQSVLLLHACAHNPTGVDPRPEQWK;ISVAGVTSGNVGYLAHAIHQVTK;KQWLQEVK;MNLGVGAYR;NLDKEYLPIGGLAEFCK;NMGLYGER;PLYSNPPLNGAR;PSWGNHTPIFR;QWLQEVK;TCGFDFSGALEDISK;TQLVSNLK;VGAFTVVCK;VGASFLQR	24	24	24	62.3	47.411	201.05	1192;4824;7006;7388;13209;13604;17624;20490;26891;26892;29067;29708;30462;32748;43106;45026;45459;47440;47673;50711;57477;60160;62924;62938	Got2	Aspartate aminotransferase, mitochondrial		29.7631	29.726	29.8083	29.9396	29.8342	29.9373	29.3738	29.671	29.5595	29.4938	29.5916	29.5129	29.5261	29.6093	29.6223	29.5987	29.7418	29.8343		P05202	0.137873	1.1	0.0934271	0.28727	up	no		P05202	-0.00201796	-1	0.979044	1	down	no		P05202	0.139035	1.1
P05213	AFVHWYVGEGMEEGEFSEAR;AFVHWYVGEGMEEGEFSEAREDMAALEK;AVCMLSNTTAIAEAWAR;AVFVDLEPTVIDEVR;AYHEQLSVAEITNACFEPANQMVK;DVNAAIATIK;DYEEVGVDSVEGEGEEEGEEY;EDAANNYAR;EDMAALEK;EDMAALEKDYEEVGVDSVEGEGEEEGEEY;EIIDLVLDR;FDGALNVDLTEFQTNLVPYPR;FDLMYAK;GHYTIGK;IHFPLATYAPVISAEK;LDHKFDLMYAK;LISQIVSSITASLR;LSVDYGK;LSVDYGKK;NLDIERPTYTNLNR;PTYTNLNR;QLFHPEQLITGK;QLFHPEQLITGKEDAANNYAR;RNLDIERPTYTNLNR;SIQFVDWCPTGFK;TIGGGDDSFN…	28	28	0	65.9	50.151	323.31	1931;1932;5710;5858;6337;11187;11431;12269;12455;12457;13956;18044;18071;22406;28316;34031;36474;40134;40135;45023;47723;49281;49282;51402;53853;58714;63069;69194	Tuba1b	Tubulin alpha-1B chain		17.4677	17.4677	17.4677	17.4677	17.4677	17.4677	17.4677	17.4677	17.4677	17.4677	17.4677	17.4677	17.4677	17.4677	17.4677	17.4677	17.4677	17.4677		P05213	-3.55271e-15	-1	1	1	down	no		P05213	0	0	1	1	up	no		P05213	0	0
P05480	DAWEIPR;EVLDQVER;GPSAAFVPPAAEPK;GSLLDFLK;LFGGFNSSDTVTSPQR;LIEDNEYTAR;LLLNAENPR;TETDLSFK;TLKPGTMSPEAFLQEAQVMK;VADFGLAR;WTAPEAALYGR	11	8	6	22.2	59.89	9.6574	7218;17191;23776;24264;35113;36203;37319;58007;59211;61475;67661	Src	Neuronal proto-oncogene tyrosine-protein kinase Src		25.2483	24.6612	24.7024	24.9334	24.6788	24.5991	25.0707	24.7477	24.7935	24.9017	24.6238	24.8828	24.871	24.4202	24.7397	25.0081	24.6258	24.5747		P05480	-0.133557	-1.1	0.205713	0.45275	down	no		P05480	-0.0678538	-1	0.508609	0.748268	down	no		P05480	0.059216	1
P05622	AFHEDDEVQLSFK;DESIDYVPMLDMK;DQLVLGR;DSNYISK;GFTGTFEDK;GSTFLPLK;HVDQPLSVR;KVDIPLHVPYDHQR;LLETLGDVEIAELHR;LLGEGYK;LQVNVPVR;LVEPVTDYLFGVPSR;MAQPAHASDEIYEIMQK;QALMSELK;QGESITIR;TLGDSGAGELVLSTR;TLGSGAFGQVVEATAHGLSHSQATMK;VIESVSSDGHEYIYVDPVQLPYDSTWELPR;VLELSESHPANGEQTIR;VSEAGYYTMR;VTDPQLEVTLHEK;YADIESPSYMAPYDNYVPSAPER;YGDLVDYLHR;YQQVDEEFLR	24	24	23	28.4	122.79	87.974	1785;7621;10251;10625;21956;24384;26686;32918;37074;37123;39447;40821;41801;48008;48675;59135;59156;63440;63976;65653;66017;67822;68465;69551	Pdgfrb	Platelet-derived growth factor receptor beta		27.3517	28.05	27.8137	27.7208	28.4165	28.4883	27.4314	27.9028	28.1921	27.6602	28.3093	28.2588	27.9134	27.7144	27.9968	28.2305	28.2595	28.302		P05622	0.470065	1.4	0.0213492	0.124637	up	no		P05622	0.233995	1.2	0.209098	0.469075	up	no		P05622	0.389141	1.3
P05627	AQNSELASTANMLR;LASPELER;LIIQSSNGHITTTPTPTQFLCPK;NSDLLTSPDVGLLK;NVTDEQEGFAEGFVR	5	5	4	22.2	35.943	18.674	4648;33680;36307;46038;46627	Jun	Transcription factor AP-1		23.7468	24.5567	24.4635	24.3202	24.1416	23.6068	23.6876	23.9312	23.2402	24.2405	23.8304	23.3781	23.7802	22.9555	23.3204	23.4482	23.0929	23.3922		P05627	-0.232795	-1.2	0.447798	0.685169	down	no		P05627	0.196628	1.1	0.51982	0.75873	up	no		P05627	-0.0409584	-1
P05977;P09542	EGNGTVMGAELR;VFDKEGNGTVMGAELR	2	2	2	8.5	20.594	100.04	13520;62679	Myl1;Myl3	Myosin light chain 1/3, skeletal muscle isoform;Myosin light chain 3		27.2942	27.5462	27.4744	27.1564	27.9247	27.4184	28.0943	27.5247	27.4993	27.835	27.7322	27.5067	27.9425	28.3002	27.683	27.8291	27.732	27.5316		P05977;P09542	0.0615838	1	0.763217	0.913257	up	no		P05977;P09542	-0.0147998	-1	0.942169	0.993986	down	no		P05977;P09542	-0.277664	-1.2
P06151	ATLKDQLIVNLLK;ATLKDQLIVNLLKEEQAPQNK;DLADELALVDVMEDK;DLADELALVDVMEDKLK;DQLIVNLLK;DQLIVNLLKEEQAPQNK;DYCVTANSK;EEQAPQNK;FIIPNIVK;GEMMDLQHGSLFLK;GLYGINEDVFLSVPCILGQNGISDVVK;GYTSWAIGLSVADLAESIMK;ITVVGVGAVGMACAISILMK;KSADTLWGIQK;LGVHALSCHGWVLGEHGDSSVPVWSGVNVAGVSLK;LKGEMMDLQHGSLFLK;LLIVSNPVDILTYVAWK;LVIITAGAR;QVVDSAYEVIK;RVHPISTMIK;SADTLWGIQK;SLNPELGTDADK;SLNPELGTDADKEQWK;SLNPELGTDADKEQWKEVHK;VHPISTMIK;…	27	27	25	81.6	36.498	323.31	5468;5469;8889;8890;10234;10235;11416;12887;18860;21569;23291;25283;30752;32758;35923;36647;37240;40930;50668;51712;51851;54492;54493;54494;63317;63480;66160	Ldha	L-lactate dehydrogenase A chain		32.4542	32.3801	32.419	32.6983	32.7198	32.6823	32.307	32.2686	32.4783	32.6045	33.0892	32.8929	32.1246	31.8988	32.1554	32.277	31.9721	32.1912		P06151	0.282407	1.2	0.0403765	0.176308	up	no		P06151	0.510865	1.4	0.00147206	0.0374313	up	no		P06151	0.087184	1.1
P06537	AVEGQHNYLCAGR;EFPQTHSDPSSEQQNR;EGNSSQNWQR;ESLAPPGRDEVPSSLLGR;GIQQATAGVSQDTSENANK;ILLDFSK;IMTTLNMLGGR;IQDTGDTILSSPSSVALPQVK;LLEESIANLNR;QASGNLLCFAPDLIINEQR;SQELFDEIR;SSTPAAGCATPTEK;TLLLLSSVPK;VMGNDLGYPQQGQLGLSSGETDFR;VSASSPSVAAASQADSK	15	15	15	27.7	87.163	74.022	5792;13164;13526;16379;22591;29088;29466;29902;36985;48076;55510;56184;59245;64651;65619	Nr3c1	Glucocorticoid receptor		25.5193	25.4534	25.2672	25.5491	25.4514	25.3257	25.4343	25.3414	25.4213	25.6432	25.4945	25.6736	25.395	25.0427	25.4291	25.5628	25.4852	25.7042		P06537	0.028773	1	0.781233	0.924892	up	no		P06537	0.204746	1.2	0.0677104	0.261421	up	no		P06537	0.295152	1.2
P06745	AVLHVALR;DNMFSGSK;DVMPEVNR;ELFEADPER;EVMQMLVELAK;EWFLEAAK;EWFLEAAKDPSAVAK;FAAYFQQGDMESNGK;FNNFSLNLNTNHGHILVDYSK;GKLPEEAR;HFVALSTNTAK;IEPELEGSSAVTSHDSSTNGLISFIK;ILLANFLAQTEALMK;INYTENR;KIEPELEGSSAVTSHDSSTNGLISFIK;LRELFEADPER;MIPCDFLIPVQTQHPIR;MIPCDFLIPVQTQHPIRK;PTNSIVFTK;SITDIINIGIGGSDLGPLMVTEALKPYSK;SPEDLEK;TFTTQETITNAETAK;TFTTQETITNAETAKEWFLEAAK;TFTTQETITNAETAKEWFLEAAKDPSAVAK;TLASLSPETSLFIIASK;V…	29	29	29	56.3	62.766	323.31	5957;9845;11184;14621;17273;17484;17485;17745;19511;22722;25647;27723;29084;29636;32017;39501;42666;42667;47703;53901;55181;58242;58243;58244;58992;62032;62050;62711;66815	Gpi	Glucose-6-phosphate isomerase		30.5994	30.5965	30.5828	30.7667	30.7334	30.8946	30.6724	30.4894	30.8792	30.375	30.8767	30.983	30.433	30.339	30.5115	30.0185	30.0674	30.1287		P06745	0.2053	1.2	0.114772	0.321964	up	no		P06745	0.0645832	1	0.600865	0.815523	up	no		P06745	-0.356312	-1.3
P06795	AGAVAEEVLAAIR;AHLGIVSQEPILFDCSIAENIAYGDNSR;EANAYDFIMK;EANIHQFIDSLPDK;EANIHQFIDSLPDKYNTR;EAVDEDVPLVSFWR;EDVTMDEIEK;EHGTHQQLLAQK;ELQAYAK;FETMYAQSLQVPYR;FYDPMAGSVFLDGK;GAAFEIFK;GIYFSMVQAGAK;GNEIEPGNNAYGSQSDTDASELTSEESK;GQTLALVGSSGCGK;GYKPDSIMGNLEFK;IATEAIENFR;IIDNEPSIDSFSTK;ILLLDEATSALDTESEAVVQAALDK;INDGIGDK;IVGVFSR;LASDASSVK;LLSGQALK;LPHQFDTLVGER;LTDDVSK;LVMTQTR;LYDPLEGVVSIDGQDIR;MEFEENLK;NADVIAGFD…	45	45	44	41.7	140.99	207.77	1986;2417;12010;12017;12018;12164;12551;13713;14977;18345;20556;20672;22675;23427;24042;25206;27125;28434;29097;29495;30883;33646;37637;38539;40243;41006;41414;42151;43874;46182;46483;48221;49238;49435;49818;52884;53424;56483;58905;59816;60681;60980;64485;65616;68591	Abcb1b	Multidrug resistance protein 1B		27.7864	28.2388	28.2556	27.5422	27.9867	27.9217	27.5993	28.1435	28.4542	27.7475	28.116	28.0327	27.9964	27.8756	27.8231	27.789	27.6382	27.6498		P06795	-0.276755	-1.2	0.131323	0.34755	down	no		P06795	-0.100233	-1.1	0.566924	0.790102	down	no		P06795	-0.206043	-1.2
P06797	AVATVGPISVAMDASHPSLQFYSSGIYYEPNCSSK;DNHCGLATAASYPVVN;DRDNHCGLATAASYPVVN;ENGGLDSEESYPYEAK;FDQTFSAEWHQWK;GCVTPVK;LFQEPLMLK;LYGTNEEEWR;LYGTNEEEWRR;NLDHGVLLVGYGYEGTDSNK;NSWGSEWGMEGYIK;QVVNGYR;RLYGTNEEEWR	13	13	13	45.2	37.547	179.86	5699;9804;10350;15475;18108;21080;35249;41465;41466;45021;46214;50675;51380	Ctsl	Cathepsin L1;Cathepsin L1 heavy chain;Cathepsin L1 light chain		26.1463	26.1123	26.6103	27.2276	27.017	27.5431	25.9471	26.0899	25.8799	26.3463	26.7913	26.8616	25.3643	25.3668	25.3835	25.6468	25.7034	25.2488		P06797	0.972919	2	0.00026544	0.012093	up	no		P06797	0.694124	1.6	0.00318083	0.0515023	up	no		P06797	0.161457	1.1
P06801	AECSAEQCYK;AIFASGSPFDPVTLPDGR;AIVVTDGER;ASLTEEKEVFAHEHEEMK;DLAFTLEER;DMAAFNER;DMAAFNERPIIFALSNPTSK;DPLYIGLR;EEFVSSQMYSTNYDQILPDCYPWPAEVQK;EVFAHEHEEMK;GHIASVLNAWPEDVVK;GLFISIHDK;GPEYDAFLDEFMEAASSK;HIDDKVFLTTAEVISQQVSDK;ILGLGDLGCNGMGIPVGK;IVQDAYK;IWLVDSK;LFYSVLMSDVEK;LNSDFDR;LYPPLNTIR;MATVYPEPQNK;NLEAIVQK;PIIFALSNPTSK;VFLTTAEVISQQVSDK;VRGPEYDAFLDEFMEAASSK;YCTFNDDIQGTASVAVAGLLAALR;YGMNCLIQFEDFANR;YL…	28	28	28	55.1	63.953	297.04	1209;2577;2807;5066;8901;9597;9598;10033;12699;17095;22329;22900;23608;25822;29012;30966;31093;35376;38303;41550;41840;45051;47265;62795;65556;67982;68561;69043	Me1	NADP-dependent malic enzyme		27.561	27.4267	27.3892	28.0818	28.0648	27.7806	27.9286	27.6715	27.8228	27.8909	28.1571	28.1129	28.0543	27.8505	28.0424	28.277	28.1908	28.0858		P06801	0.516752	1.4	0.000569549	0.0174328	up	no		P06801	0.245997	1.2	0.044005	0.210293	up	no		P06801	0.202136	1.2
P06802	AEYLHTWGGLLPVISK;LRPTDVPETYYSFNYEALAK	2	2	2	4	103.17	3.2817	1691;39535	Enpp1	Ectonucleotide pyrophosphatase/phosphodiesterase family member 1;Alkaline phosphodiesterase I;Nucleotide pyrophosphatase		21.6933	17.4677	21.0425	17.4677	17.4677	17.4677	21.0009	21.6804	21.0156	17.4677	20.7832	20.8673	17.4677	22.0617	22.0609	17.4677	20.4928	17.4677		P06802	-2.60016	-6.1	0.0921054	0.285292	down	no		P06802	-1.52623	-2.9	0.301743	0.573636	down	no		P06802	-2.05404	-4.2
P07091	ARPLEEALDVIVSTFHK;ELPSFLGK;PLEEALDVIVSTFHK;RTDEAAFQK;TDEAAFQK;TELKELLTR;VMSNLDSNR;YSGKEGDKFK	8	8	8	61.4	11.721	279.36	4810;14955;47321;51652;57554;57900;64700;69670	S100a4	Protein S100-A4		32.3164	32.3023	32.7116	31.9152	32.4501	32.3518	32.0113	32.4893	32.379	32.1114	32.4525	33.1531	31.6855	32.4653	32.2122	31.8083	31.9406	31.1785		P07091	-0.204449	-1.2	0.444461	0.682279	down	no		P07091	0.279094	1.2	0.302064	0.573811	up	no		P07091	-0.478533	-1.4
P07141	TFHETPLQLLEK	1	1	1	2.2	60.648	2.8497	58132	Csf1	Macrophage colony-stimulating factor 1;Processed macrophage colony-stimulating factor 1		20.9832	22.3491	20.9993	20.3237	17.4677	20.4873	22.039	22.3055	21.3808	21.037	20.5713	20.5493	22.0547	20.9952	20.7347	21.5079	20.5488	20.929		P07141	-2.0177	-4	0.0141991	0.0972764	down	no		P07141	-1.18924	-2.3	0.113997	0.338868	down	no		P07141	-0.26634	-1.2
P07214	APLIPMEHCTTR;CTLEGTK;DEGNNLLTEK;EQDINKDLVI;FFETCDLDNDK;LEAGDHPVELLAR;LHLDYIGPCK;NVLVTLYER;NVLVTLYERDEGNNLLTEK;RLEAGDHPVELLAR;TFDSSCHFFATK;VCELDESNTPMCVCQDPTSCPAPIGEFEK;YIAPCLDSELTEFPLR	13	13	13	46.4	34.45	58.321	4291;6812;7544;15865;18395;34340;36045;46548;46549;51277;58093;61892;68696	Sparc	SPARC		27.1252	26.5803	26.1888	26.5756	26.6506	26.3596	27.2278	26.8264	26.7115	26.2098	26.4501	26.5125	27.0008	27.3988	27.1698	26.9543	27.2769	27.2775		P07214	-0.102869	-1.1	0.642797	0.834719	down	no		P07214	-0.531081	-1.4	0.0314983	0.173415	down	no		P07214	-0.0202488	-1
P07356	AEDGSVIDYELIDQDAR;ALLYLCGGDD;DALNIETAVK;DIISDTSGDFR;DIISDTSGDFRK;ELPSALK;ELYDAGVK;ELYDAGVKR;GLGTDEDSLIEIICSR;GVDEVTIVNILTNR;KELPSALK;KLMVALAK;LMVALAK;LSLEGDHSTPPSAYGSVK;LSLEGDHSTPPSAYGSVKPYTNFDAER;LSLEGDHSTPPSAYGSVKPYTNFDAERDALNIETAVK;PLYFADR;PYTNFDAER;QDIAFAYQR;RAEDGSVIDYELIDQDAR;SALSGHLETVILGLLK;SEVDMLK;SLYYYIQQDTK;STVHEILCK;SVCHLQK;SYSPYDMLESIK;SYSPYDMLESIKK;TDLEKDIISDTSGDFR;TDLEKDIISDTSGDFRK;…	33	33	33	72.6	38.676	323.31	1223;3428;7074;8494;8495;14954;15213;15214;22966;24730;31639;32310;38016;39855;39856;39857;47437;47853;48212;50841;52015;52868;54784;56497;56543;57088;57089;57615;57616;58942;59700;59772;67358	Anxa2	Annexin A2		32.8704	33.0108	32.9509	33.1493	33.1221	33.1528	33.1347	33.2494	33.2999	33.4605	33.2956	33.3999	33.2519	32.8009	32.9261	33.18	32.7086	32.9842		P07356	0.197373	1.1	0.119982	0.330616	up	no		P07356	0.157308	1.1	0.206213	0.466239	up	no		P07356	-0.0353983	-1
P07607	DEFPLLTTK;DFLDSLGFSAR;DMDSDYSGQGVDQLQK;HFGAEYK;HGELQYLR;IWDANGSR;KVETIDDFKVEDFQIEGYNPHPTIK;MLVVGSELQSDAQQLSAEAPR;TGTGTLSVFGMQAR;YSLRDEFPLLTTK	10	10	10	40.1	34.958	164.48	7529;7762;9620;25600;25688;31058;32956;42988;58497;69698	Tyms	Thymidylate synthase		24.6492	24.7064	24.7407	24.9375	24.9354	24.8783	25.0411	24.6415	25.0521	25.1034	25.2048	24.871	24.5502	24.8704	24.4723	24.6176	24.4575	24.3532		P07607	0.218288	1.2	0.134303	0.351646	up	no		P07607	0.148221	1.1	0.295909	0.569223	up	no		P07607	-0.154848	-1.1
P07742	ALKEEEEKER;ATGSYIAGTNGNSNGLVPMLR;DDSIEGIYDTLK;DFSYNYFGFK;EDIDAAIETYNLLSEK;EECLMCGS;EYGPYETYEGSPVSK;GAFIDQSQSLNIHIAEPNYGK;GLWNEEMK;HPDYAILAAR;HSPMVASSTLDIVMANK;IAVSNLHK;IIDINYYPIPEAHLSNK;IIDINYYPIPEAHLSNKR;KSNQQNLGTIK;LNSAIIYDR;LTSMHFYGWK;LYESYEK;NQIIACNGSIQSIPEIPDDLK;NQIIACNGSIQSIPEIPDDLKQLYK;NSLLIAPMPTASTAQILGNNESIEPYTSNIYTR;NTAAMVCSLENR;RVETNQDWSLMCPNECPGLDEVWGEEFEK;SAGGIGVAVSCIR;SNQQNLGTIK;TGM…	36	36	36	55.7	90.209	323.31	3331;5426;7418;7865;12380;12604;17589;20772;23284;26281;26520;27160;28426;28427;32803;38301;40592;41438;45901;45902;46108;46225;51703;51924;55049;58415;60263;61229;61543;62591;63602;64397;65907;66974;69384;69942	Rrm1	Ribonucleoside-diphosphate reductase large subunit		28.2739	28.8675	29.1636	28.307	29.3789	29.2297	28.7938	28.5954	29.0585	29.2937	29.0699	29.5226	28.716	28.8256	28.7331	28.6731	28.6135	28.16		P07742	0.203542	1.2	0.465258	0.698207	up	no		P07742	0.47952	1.4	0.102232	0.319739	up	no		P07742	-0.276046	-1.2
P07901	ADLINNLGTIAK;ALLFVPR;APFDLFENR;APFDLFENRK;DNSTMGYMAAK;DQVANSAFVER;EDQTEYLEER;EDQTEYLEERR;EGLELPEDEEEK;EGLELPEDEEEKK;EGLELPEDEEEKKK;EKYIDQEELNK;ELHINLIPSK;ELHINLIPSKQDR;ELISNSSDALDK;ELISNSSDALDKIR;EMLQQSK;FYEQFSK;GVVDSEDLPLNISR;HFSVEGQLEFR;HGLEVIYMIEPIDEYCVQQLK;HIYFITGETK;HLEINPDHSIIETLR;HNDDEQYAWESSAGGSFTVR;HSQFIGYPITLFVEK;IMKDILEK;IRYESLTDPSK;IRYESLTDPSKLDSGK;KHLEINPDHSIIETLR;KHSQFIGYPITLFVEK;LG…	47	30	30	55.4	84.787	323.31	988;3379;4218;4219;9892;10307;12498;12499;13469;13470;13471;14346;14716;14717;14763;14764;15342;20575;25003;25639;25727;25903;25984;26203;26528;29419;30153;30154;31967;31978;35626;35627;35669;35670;41208;45653;50871;50872;54708;57704;62766;63528;68279;68280;68281;68713;70200	Hsp90aa1	Heat shock protein HSP 90-alpha		31.271	30.9898	31.2202	31.3941	31.3683	31.4548	31.5923	31.0413	31.3433	31.27	31.465	31.3416	31.238	31.527	31.2854	31.273	31.22	31.0164		P07901	0.24541	1.2	0.103899	0.30278	up	no		P07901	0.0332397	1	0.814701	0.943838	up	no		P07901	-0.180326	-1.1
P08003	AATQFWR;DFPEYTFAIADEEDYATEVK;DLEHLSK;DLGLSESGEDVNAAILDESGK;DLGLSESGEDVNAAILDESGKK;DNDPPIAVAK;EDYKFHHTFSPEIAK;EENGVWVLNDGNFDNFVADK;EFVTAFK;EKYGIVDYMIEQSGPPSK;EVSQPDWTPPPEVTLSLTK;FAMEPEEFDSDTLR;FDVSGYPTLK;FHHTFSPEIAK;FHVMDVQGSTEASAIK;FHVMDVQGSTEASAIKDYVVK;FIDEHATK;FIDEHATKR;GQAVDYDGSR;GRPFDYNGPR;HALPLVGHR;IASTLKDNDPPIAVAK;IDATSASMLASK;KFAMEPEEFDSDTLR;KGQAVDYDGSR;KLAPEYEK;LAPEYEK;LVLTHPEK;MDATANDITN…	42	42	42	57.8	71.982	323.31	657;7816;9047;9134;9135;9771;12561;12862;13237;14345;17370;17864;18158;18746;18785;18786;18808;18809;23881;24101;25354;27117;27241;31709;31894;32129;33550;40983;41882;48558;49254;50614;51033;55316;58075;60088;61932;62392;62393;64007;68523;68524	Pdia4	Protein disulfide-isomerase A4		30.1379	30.0928	29.9136	30.1099	29.9527	29.8758	30.1092	29.9435	29.8042	29.9129	29.5564	29.7131	30.2583	30.2147	30.0817	30.169	30.2149	30.1332		P08003	-0.0686173	-1	0.398001	0.643103	down	no		P08003	-0.224858	-1.2	0.0148742	0.116524	down	no		P08003	-0.0125267	-1
P08030	AELEIQK;AELEIQKDALEPGQR;AEVVECVSLVELTSLK;DALEPGQR;DISPLLK;DISPLLKDPDSFR;IDYIAGLDSR;LGPIPFFSLLQYD;LLASHLK;LPGPTVSASYSLEYGK;SFPDFPIPGVLFR	11	11	11	57.2	19.724	195.47	1431;1432;1675;7061;8646;8647;27467;35779;36792;38528;53061	Aprt	Adenine phosphoribosyltransferase		29.7136	29.5268	29.3773	29.4879	29.3967	29.3973	29.3856	29.0318	29.177	29.3293	29.0606	29.3312	28.9238	29.0834	28.9322	28.9363	29.0632	28.752		P08030	-0.111941	-1.1	0.341639	0.593876	down	no		P08030	0.0422281	1	0.714867	0.887167	up	no		P08030	-0.0626237	-1
P08074	ALGGIGPVDLLVNNAALVIMQPFLEVTK;AMAMELGPHK;ECPGIEPVCVDLGDWDATEK;GAMTMLTK;LNFSGLR;SASTSGGGILVDAGYLAS;SFSVNLR;SVFQVSQMVAR;TNSDLVSLAK;VNSVNPTVVLTDMGK;VSADPEFAR	11	11	11	58.6	25.958	59.068	3230;3808;12255;20875;38129;52102;53106;56621;59708;64909;65585	Cbr2	Carbonyl reductase [NADPH] 2		24.6118	24.4141	23.7624	24.334	24.5479	24.4008	25.682	23.9344	25.4346	25.4189	24.2091	25.2142	26.9744	26.4021	25.7422	26.6253	26.0691	25.8401		P08074	0.164794	1.1	0.686333	0.86694	up	no		P08074	-0.0696023	-1	0.864144	0.964492	down	no		P08074	-0.194719	-1.1
P08113	AQAYQTGK;DISTNYYASQK;EAESSPFVER;EATEKEFEPLLNWMK;EEASDYLELDTIK;EEEAIQLDGLNASQIR;EEKEESDDEAAVEEEEEEK;EESDDEAAVEEEEEEK;EESDDEAAVEEEEEEKKPK;EFEPLLNWMK;EFGTNIK;EGSRTDDEVVQREEEAIQLDGLNASQIR;EGVKFDESEK;EGVKFDESEKTK;ELISNASDALDK;ELISNASDALDKIR;ESDDPMAYIHFTAEGEVTFK;ESTEKDEL;ETLQQHK;EVEEDEYK;FAFQAEVNR;FQSSHHSTDITSLDQYVER;GLFDEYGSK;GLFDEYGSKK;GTTITLVLK;GTTITLVLKEEASDYLELDTIK;GVVDSDDLPLNVSR;GYEVIYLTEPVDEYCIQ…	60	60	58	64.6	92.475	323.31	4455;8657;11773;12129;12594;12621;12774;12912;12913;13050;13082;13603;13640;13641;14759;14760;16249;16527;16780;17044;17812;19818;22889;22890;24649;24650;25002;25155;26240;26898;28732;31167;31541;31944;31945;33121;35924;36304;36465;40316;45187;45188;51706;53466;53511;53782;57538;57539;58021;58022;58023;58105;61051;61226;61227;61228;62770;69278;69279;69743	Hsp90b1	Endoplasmin		32.0729	32.133	32.1058	32.2239	32.1776	32.2349	32.2653	32.0169	32.1162	32.1975	31.9938	32.1964	32.2835	32.1036	32.1399	32.1967	32.1614	32.1486		P08113	0.108184	1.1	0.140312	0.359941	up	no		P08113	-0.00355703	-1	0.959274	0.999705	down	no		P08113	-0.00674882	-1
P08121	DGESGRPGRPGER;DGNPGSDGQPGR;DGPPGPAGNSGSPGNPGIAGPK;DGSPGEPGANGLPGAAGER;DGTPGGPGIR;DGTSGHPGPIGPPGPR;FCHPELK;FTYTVLEDGCTK;GAPGPQGPR;GEDGKDGSPGEPGANGLPGAAGER;GEGGSPGLPGIAGPR;GEHGPPGPAGFPGAPGQNGEPGAK;GENGSPGAPGAPGHPGPPGPVGPSGK;GEPGPQGHAGAQGPPGPPGNNGSPGGK;GETGPAGPSGAPGPAGAR;GEVGAPGAPGGK;GFPGNPGPPGSPGAAGHQGAIGSPGPAGPR;GGAGPPGPEGGK;GGPGGPGLPGPAGK;GGPGPAGPR;GLAGPPGMPGPR;GMPGSPGGPGNDGK;GMPGSPGGPGNDGKPGPPGS…	46	46	36	43	138.94	162.13	7994;8113;8126;8182;8209;8214;17969;20313;20900;21423;21496;21512;21579;21602;21650;21673;21894;22002;22174;22175;22756;23368;23369;23549;23551;23552;23727;23734;23739;23743;23846;24003;24313;26605;26814;29609;31981;37925;37926;46080;47191;53191;53246;53268;56742;60937	Col3a1	Collagen alpha-1(III) chain		27.9581	27.976	26.6995	27.0915	26.9087	26.3607	27.8648	26.8385	27.087	27.3096	26.9683	26.805	28.072	27.1607	26.9472	28.0319	27.5878	27.557		P08121	-0.757524	-1.7	0.00900663	0.0766966	down	no		P08121	-0.235792	-1.2	0.346152	0.615379	down	no		P08121	0.332288	1.3
P08122	EGFPGPPGFMGPR;GEEGIMGFPGIR;GITGIPGLK;GLDGFQGPSGPR;GLGFYGQK;GLPGALGEIGPQGPPGDPGFR;GPPGPPPLILPGMK;GVSGFPGADGIPGHPGQGGPR;IAVQPGTLGPQGR;RGLPGALGEIGPQGPPGDPGFR;SVSIGYLLVK;YSFWLTTIPEQNFQSTPSADTLK	12	12	12	9.2	167.32	12.473	13374;21444;22627;22800;22930;23104;23737;24949;27157;51119;56809;69663	Col4a2	Collagen alpha-2(IV) chain;Canstatin		23.854	25.2807	24.3383	24.3098	24.6584	24.6233	23.8729	24.2221	24.0812	23.8265	24.0688	24.4183	23.5345	22.0326	23.6445	23.4636	23.5247	23.878		P08122	0.0395069	1	0.924331	0.995437	up	no		P08122	0.045785	1	0.912358	0.984118	up	no		P08122	0.551604	1.5
P08207	DHLTKEDLR;DPLAVDK;EFPGFLENQK;EFPGFLENQKDPLAVDK;FAGDKDHLTK;FAGDKDHLTKEDLR;PSQMEHAMETMMLTFHR;VLMEREFPGFLENQKDPLAVDK	8	8	8	54.6	11.186	124.65	8316;10014;13161;13162;17817;17818;47634;64240	S100a10	Protein S100-A10		29.3464	29.1294	29.3493	29.2706	29.1663	29.8082	30.3623	29.3865	29.7087	28.5133	29.6286	30.1545	28.7652	29.8936	29.8479	28.6124	28.4223	27.7971		P08207	0.139995	1.1	0.752794	0.906704	up	no		P08207	-0.387071	-1.3	0.391012	0.653941	down	no		P08207	-1.22494	-2.3
P08228	DGVANVSIEDR;GDGPVQGTIHFEQK;HGGPADEER;HVGDLGNVTAGK;HVGDLGNVTAGKDGVANVSIEDR;LACGVIGIAQ;QDDLGKGGNEESTK;TMVVHEK;VISLSGEHSIIGR	9	9	9	58.4	15.942	59.292	8220;21174;25709;26709;26710;33210;48179;59615;63647	Sod1	Superoxide dismutase [Cu-Zn]		29.5179	29.4885	29.2231	29.759	29.866	29.572	29.7769	29.3661	29.3354	30.1636	29.4577	29.6007	30.0176	29.4288	29.3001	30.187	29.7761	29.5657		P08228	0.322529	1.3	0.0382161	0.170972	up	no		P08228	0.247854	1.2	0.0978965	0.31605	up	no		P08228	0.260792	1.2
P08249	AGAGSATLSMAYAGAR;ANTFVAELK;EGVVECSFVQSK;ETECTYFSTPLLLGK;FVFSLVDAMNGK;GCDVVVIPAGVPR;GYLGPEQLPDCLK;HGVYNPNK;IFGVTTLDIVR;IQEAGTEVVK;ITPFEEK;KGEDFVK;LTLYDIAHTPGVAADLSHIETR;MIAEAIPELK;NSPLVSR;TIIPLISQCTPK;VAVLGASGGIGQPLSLLLK;VDFPQDQLATLTGR;VNVPVIGGHAGK	19	19	19	67.8	35.611	262.2	1969;4116;13656;16642;20369;21051;25213;25775;27885;29906;30677;31825;40457;42607;46135;58743;61837;62009;64939	Mdh2	Malate dehydrogenase, mitochondrial		30.7655	30.9222	30.8848	30.9584	31.0632	30.9063	30.7408	30.833	30.8533	30.9619	30.8351	30.8809	31.0579	31.0989	31.0475	31.0654	31.2173	31.0856		P08249	0.118465	1.1	0.0988185	0.296405	up	no		P08249	0.0835919	1.1	0.22959	0.493872	up	no		P08249	0.054676	1
P08556	DSDDVPMVLVGNK;LVVVGAGGVGK;QGVEDAFYTLVR;SALTIQLIQNHFVDEYDPTIEDSYR;SALTIQLIQNHFVDEYDPTIEDSYRK;SFADINLYR;SYGIPFIETSAK;VKDSDDVPMVLVGNK	8	4	1	45	21.199	8.7308	10425;41248;48812;52017;52018;52904;57006;63726	Nras	GTPase NRas		22.7445	22.7747	22.737	22.877	22.4516	23.2201	22.9052	22.9958	22.9969	17.4677	22.9903	22.4316	23.3295	22.6664	23.0343	22.8504	17.4677	22.8096		P08556	0.0974712	1.1	0.948021	1	up	no		P08556	-2.00282	-4	0.198066	0.457022	down	no		P08556	-1.96755	-3.9
P08752	AMGNLQIDFADPQR;AVVYSNTIQSIMAIVK;EIYTHFTCATDTK;EYQLNDSAAYYLNDLER;FEDLNKR;IAQSDYIPTQQDVLR;IIHEDGYSEEECR;ITQSSLTICFPEYTGANK;ITQSSLTICFPEYTGANKYDEAASYIQSK;LFDSICNNK;LLLLGAGESGK;LWADHGVQACFGR;MFDVGGQR;NVQFVFDAVTDVIIK;QLFALSCAAEEQGMLPEDLSGVIR;SREYQLNDSAAYYLNDLER;TTGIVETHFTFK;YDEAASYIQSK	18	18	13	61.4	40.489	196.51	3877;6192;14184;17663;18196;27096;28505;30698;30699;35046;37314;41265;42359;46590;49276;55768;60652;68012	Gnai2	Guanine nucleotide-binding protein G(i) subunit alpha-2		25.971	26.7352	26.6377	27.1331	27.4028	27.4509	26.1302	26.6937	26.8741	27.2281	27.2754	27.6516	26.6803	26.4772	26.5816	27.2944	27.1674	26.9068		P08752	0.880983	1.8	0.0011794	0.0264252	up	no		P08752	0.819059	1.8	0.00197461	0.0430088	up	no		P08752	0.543142	1.5
P08775	AEIQELAMVPR;AHNNELEPTPGNTLR;DVLSNAHIQNELER;ELINISK;FDYTNER;FGVEQPEGDEDLTK;FNQAIAHPGEMVGALAAQSLGEPATQMTLNTFHYAGVSAK;HISPGDTK;IIITEDGEFK;ILLSPER;INISQVIAVVGQQNVEGK;ISDEECFVLGMEPR;ISPWLLR;LGGLMDPR;LLQFHVATMVDNELPGLPR;LLVDSNNPK;LNLSVTTPYNADFDGDEMNLHLPQSLETR;LVIVNGDDPLSR;MIVTPQSNRPVMGIVQDTLTAVR;MIWNAQK;MQEEEEVVDKMDDDVFLR;MSVTEGGIKYPETTEGGRPK;NICEGGEEMDNK;NSINQVVQLR;PAVVMQGSAR;PSDLHLQTGYK;QDTGPLMK;QTFE…	47	47	47	30.7	217.17	147.49	1392;2432;11169;14749;18163;18707;19525;25883;28525;29115;29549;30198;30395;35570;37537;37758;38207;40948;42700;42702;43252;43467;44732;46084;46998;47569;48291;50346;53335;54624;57212;58621;59318;59334;59335;59987;61000;61373;63454;65354;65355;66964;68469;69380;69737;69738;69739	Polr2a	DNA-directed RNA polymerase II subunit RPB1		26.8353	26.7115	26.8394	27.0021	26.8822	26.817	26.7627	26.9199	26.723	27.1265	27.1311	26.9031	26.5904	26.6819	26.6549	26.8379	26.6907	26.7425		P08775	0.105001	1.1	0.224255	0.475194	up	no		P08775	0.251729	1.2	0.0102976	0.094776	up	no		P08775	0.114665	1.1
P09021	SYAAGASAAPAEPR	1	1	1	5.2	29.237	1.7651	56955	Hoxa5	Homeobox protein Hox-A5		17.4677	17.4677	17.4677	17.4677	17.4677	17.4677	17.4677	17.4677	17.4677	17.4677	19.9866	17.4677	17.4677	17.4677	17.4677	20.056	17.4677	17.4677		P09021	-3.55271e-15	-1	1	1	down	no		P09021	0.839657	1.8	0.255921	0.525194	up	no		P09021	0.862791	1.8
P09041	ASGFLMK;FHVEEEGK;FHVEEEGKGK;ISADPAKVEAFQASLSK;LGDVYVNDAFGTAHR;NNQITNNQR;PERPFLAILGGAK;PFLAILGGAK;SVVLMSHLGR;VDFNVPMK;VDFNVPMKNNQITNNQR;VSHVSTGGGASLELLEGK	12	3	3	25.7	44.852	19.598	4965;18782;18783;30159;35468;45601;47035;47062;56861;62006;62007;65746	Pgk2	Phosphoglycerate kinase 2		22.306	21.8951	21.9462	22.8706	23.0209	22.9398	22.6494	22.3329	22.525	22.2551	23.4815	22.9962	22.1079	22.236	22.349	21.9529	21.467	21.2019		P09041	0.894626	1.9	0.00768965	0.0696509	up	no		P09041	0.408485	1.3	0.165772	0.413839	up	no		P09041	-0.690374	-1.6
P09055	CDDLEALK;CDDLEALKK;DDLENVK;DNTNEIYSGK;EKLPQPVQVDPVTHCK;FCECDNFNCDR;FQGPTCETCQTCLGVCAEHK;GCQPSDIENPR;GEFFNELVGQQR;GICECGACK;HCECSTDEVNSEDMDAYCR;KGCQPSDIENPR;LGGIVLPNDGQCHLENNVYTMSHYYDYPSIAHLVQK;LLVFSTDAGFHFAGDGK;LPDGVTINYK;LPQPVQVDPVTHCK;LRPEDITQIQPQQLLLK;LSENNIQTIFAVTEEFQPVYK;NVLSLTDR;NVLSLTDRGEFFNELVGQQR;SAVTTVVNPK;SLGTDLMNEMR;TVMPYISTTPAK;WDTGENPIYK	24	24	24	34.7	88.231	197.76	6480;6481;7369;9903;14285;17961;19738;21072;21468;22426;25398;31800;35567;37767;38420;38686;39522;39702;46543;46544;52151;54295;61054;67173	Itgb1	Integrin beta-1		29.39	29.3977	29.3908	28.7621	28.8383	28.931	29.3197	29.2795	29.3947	28.6391	28.7238	28.7248	29.3569	29.3005	29.3327	29.0145	28.875	28.9568		P09055	-0.549046	-1.5	1.62274e-06	0.000591433	down	no		P09055	-0.635396	-1.6	3.75782e-07	0.0006848	down	no		P09055	-0.381255	-1.3
P09103	AEGSEIR;ALAPEYAK;DGVVLFK;DHENIIIAK;DVESDSAK;EADDIVNWLK;EADDIVNWLKK;EECPAVR;FFPASADR;FLESGGQDGAGDDEDLDLEEALEPDMEEDDDQK;FLESGGQDGAGDDEDLDLEEALEPDMEEDDDQKAVKDEL;HNQLPLVIEFTEQTAPK;IFGGEIK;IKPHLMSQEVPEDWDK;IKPHLMSQEVPEDWDKQPVK;ILEFFGLK;ILFIFIDSDHTDNQR;ITEFCHR;KEECPAVR;KFLESGGQDGAGDDEDLDLEEALEPDMEEDDDQK;KSNFEEALAAHK;LGETYKDHENIIIAK;LITLEEEMTK;LKAEGSEIR;MDSTANEVEAVK;MDSTANEVEAVKVHSFPTLK;NNFEGEITK;NNFEGE…	46	46	46	75.8	57.058	323.31	1358;2974;8247;8291;11072;11675;11676;12605;18440;19105;19106;26249;27878;28767;28768;28927;28984;30558;31569;31755;32802;35512;36502;36554;42017;42018;45537;45538;47036;48604;49168;49169;54965;56803;58426;58427;58577;59014;60982;61931;63327;64520;64521;68864;69521;69522	P4hb	Protein disulfide-isomerase		32.4972	32.0899	31.9753	32.3966	32.1071	31.9964	32.319	32.1548	32.0249	32.0365	32.0381	31.8729	32.6493	32.7944	32.5696	32.3913	32.5193	32.2465		P09103	-0.0207467	-1	0.84215	0.959373	down	no		P09103	-0.183703	-1.1	0.098309	0.31605	down	no		P09103	-0.285403	-1.2
P09405	AAVPTPAK;ALELTGLK;ALVPTPGK;ALVPTPGKK;EALNSCNK;EAMEDGEIDGNK;EAMEDGEIDGNKVTLDWAK;EAMEDGEIDGNKVTLDWAKPK;ESFEGSVR;ETLEEVFEK;EVFEDAMEIR;FAISELFAK;FGYVDFESAEDLEK;GFGFVDFNSEEDAK;GGGGDFKPQGK;GIAYIEFK;GLSEDTTEETLK;GLSEDTTEETLKESFEGSVR;GYAFIEFASFEDAK;GYAFIEFASFEDAKEALNSCNK;IVTDRETGSSK;KAAVPTPAK;KEDSDEDEDEEDEDDSDEDEDDEEEDEFEPPIVK;KFGYVDFESAEDLEK;KVVVSQTK;LELQGSNSR;NDLAVVDVR;NLSFNITEDELK;NLSFNITEDELKEVFEDAME…	44	44	44	48.9	76.722	323.31	710;3137;3729;3730;11962;11996;11997;11998;16305;16752;17100;17840;18728;21810;22073;22425;23173;23174;25106;25107;31010;31291;31565;31747;33047;34705;44127;45334;45335;48649;49125;52516;56815;59485;59486;60544;62408;62409;62747;65170;65171;66129;66130;66744	Ncl	Nucleolin		32.348	32.2808	32.4598	32.4651	32.5578	32.3556	32.3041	32.2833	32.173	32.7076	32.4164	32.4194	32.2948	32.4097	32.2518	32.3925	32.438	32.5209		P09405	0.0966365	1.1	0.32503	0.5807	up	no		P09405	0.261038	1.2	0.01776	0.126424	up	no		P09405	0.131697	1.1
P09411	AHSSMVGVNLPQK;ALESPER;ALESPERPFLAILGGAK;DCVGPEVENACANPAAGTVILLENLR;ELNYFAK;FCLDNGAK;FHVEEEGK;FHVEEEGKGK;GCITIIGGGDTATCCAK;IQLINNMLDK;ITLPVDFVTADK;ITLPVDFVTADKFDENAK;KELNYFAK;KYAEAVGR;LGDVYVNDAFGTAHR;LTLDKLDVK;NNQITNNQR;PDGVPMPDK;PDGVPMPDKYSLEPVAAELK;PFLAILGGAK;SLLGKDVLFLK;SLMDEVVK;SVVLMSHLGR;SVVLMSHLGRPDGVPMPDK;SVVLMSHLGRPDGVPMPDKYSLEPVAAELK;TGQATVASGIPAGWMGLDCGTESSK;TGQATVASGIPAGWMGLDCGTESSKK;VA…	37	37	28	77.5	44.55	323.31	2461;3163;3164;7269;14923;17972;18782;18783;21065;29987;30648;30649;31638;33067;35468;40415;45601;47008;47009;47062;54400;54465;56861;56862;56863;58450;58451;61483;62006;62007;64270;64289;64775;65746;67527;67835;69689	Pgk1	Phosphoglycerate kinase 1		32.5361	32.357	32.4779	32.6666	32.7365	32.6454	32.4835	32.5517	32.4724	32.4995	32.9295	32.9314	31.9791	31.4932	31.8706	32.3212	31.7702	31.9901		P09411	0.225879	1.2	0.184769	0.424781	up	no		P09411	0.284245	1.2	0.102555	0.320199	up	no		P09411	0.246181	1.2
P09450	AENAGLSSAAGLLR;LLKPTLALNLADPYR;MEQPFYHDDSYAAAGYGR	3	3	3	13.7	35.765	5.93	1487;37249;42262	Junb	Transcription factor jun-B		17.4677	20.9787	22.1767	21.0373	22.5477	22.2731	17.4677	21.5852	21.3282	21.5321	22.5321	22.6945	17.4677	17.4677	21.8841	23.7012	23.5226	22.998		P09450	1.74501	3.4	0.137091	0.35537	up	no		P09450	2.1259	4.4	0.0767041	0.277678	up	no		P09450	4.46748	22
P09528	DDWESGLNAMECALHLEK;ELGDHVTNLR;ELGDHVTNLRK;HTLGHGDES;IFLQDIK;KMGAPEAGMAEYLFDK;KMGAPEAGMAEYLFDKHTLGHGDES;KPDRDDWESGLNAMECALHLEK;LATDKNDPHLCDFIETYYLSEQVK;MGAPEAGMAEYLFDK;MGAPEAGMAEYLFDKHTLGHGDES;QNYHQDAEAAINR;SVNQSLLELHK;TTASPSQVR;YFLHQSHEER	15	15	15	72	21.066	110.87	7453;14648;14649;26624;27914;32420;32421;32516;33708;42457;42458;49772;56748;60593;68373	Fth1	Ferritin heavy chain;Ferritin heavy chain, N-terminally processed		28.3982	28.8641	28.8517	29.0483	29.2368	29.4691	28.8879	28.8053	29.0345	29.1886	29.0133	29.2964	28.8189	28.5573	28.7586	28.8899	29.0246	28.6772		P09528	0.546758	1.5	0.00351876	0.0450517	up	no		P09528	0.256857	1.2	0.110548	0.333235	up	no		P09528	0.152327	1.1
P09535	DVSTSQAVLPDDFPR;GIVEECCFR	2	2	2	13.3	20.03	3.6104	11264;22643	Igf2	Insulin-like growth factor II;Insulin-like growth factor II;Preptin		23.0362	17.4677	17.4677	17.4677	17.4677	17.4677	22.8404	22.3155	22.8865	17.4677	17.4677	17.4677	21.5401	21.2166	21.838	17.4677	17.4677	17.4677		P09535	-1.85618	-3.6	0.0984453	0.296405	down	no		P09535	-5.21315	-37	0.0003704	0.0200123	down	yes		P09535	-4.0639	-17
P09602	DANNPAENGDAK;DANNPAENGDAKTDQAQK;PAPPKPEPK	3	3	3	30	9.4226	5.4958	7102;7103;46935	Hmgn2	Non-histone chromosomal protein HMG-17		23.5708	23.2423	23.9017	22.6522	23.1858	23.5696	23.4331	23.0082	23.7579	22.9903	22.689	23.4389	22.8203	17.4677	23.0171	23.0144	23.4085	23.2494		P09602	-0.435704	-1.4	0.665097	0.853458	down	no		P09602	-0.360334	-1.3	0.719962	0.890908	down	no		P09602	2.12241	4.4
P09671	AIWNVINWENVTER;DFGSFEK;FNGGGHINHTIFWTNLSPK;GDVTTQVALQPALK;GELLEAIK;HHAAYVNNLNATEEK;HSLPDLPYDYGALEPHINAQIMQLHHSK;NVRPDYLK;YHEALAK	9	9	9	54.1	24.603	64.549	2811;7725;19482;21362;21554;25780;26503;46604;68650	Sod2	Superoxide dismutase [Mn], mitochondrial		26.7307	26.5958	26.3095	26.8395	26.2904	26.8761	27.2677	26.3277	26.6044	26.082	26.7772	26.7475	26.8067	27.1412	26.8899	26.1625	26.5451	25.9875		P09671	0.123364	1.1	0.670222	0.8555	up	no		P09671	-0.197692	-1.1	0.4978	0.740738	down	no		P09671	-0.714239	-1.6
P09925	DLEAMAK;ELYIMPR;GQVLGEVDLVGIVR;ITGADPIFIDADFHSTAPGGPIGGQTR;KPFVPENSPER;LIAELESR;VMAEPIPLPADPMELK	7	7	7	29.4	34.798	28.557	9008;15222;24064;30591;32538;36132;64590	Surf1	Surfeit locus protein 1		23.4089	23.4576	23.3367	23.8189	23.6228	23.517	23.7163	23.5833	23.5822	24.0195	23.6938	23.7287	24.2295	23.625	23.9716	24.0239	23.8501	23.988		P09925	0.251813	1.2	0.0358474	0.165242	up	no		P09925	0.186733	1.1	0.104042	0.321901	up	no		P09925	0.0119691	1
P09926	EDQTNSDELPGQR;LSSSFSNFDYAAFEPHIVPSTK;NDDTPEDFLTDQQDEKPEHSEEK	3	3	3	22.6	30.355	16.615	12501;40061;44080	Surf2	Surfeit locus protein 2		17.4677	22.9095	17.4677	17.4677	22.92	23.7977	23.1936	23.1263	22.7267	23.6104	23.5151	22.886	17.4677	22.9071	17.4677	23.632	23.5188	17.4677		P09926	2.11348	4.3	0.285434	0.541454	up	no		P09926	0.321665	1.2	0.867375	0.966061	up	no		P09926	2.2587	4.8
P0C0A3	ILDETQEAVEYQR;MHQVMSIEEVER;VTQQLER	3	3	3	16	23.415	54.301	28864;42600;66224	Chmp6	Charged multivesicular body protein 6		23.8776	23.3335	23.126	23.5823	23.9411	23.1168	23.6332	23.9109	23.4048	23.8676	24.0332	23.9616	23.4689	23.9121	23.6868	23.6051	23.8046	23.9494		P0C0A3	0.101053	1.1	0.64078	0.833177	up	no		P0C0A3	0.304509	1.2	0.17605	0.42862	up	no		P0C0A3	0.0971124	1.1
P0C7N9	AAADADVSLHNFSAR	1	1	1	12.2	13.974	2.572	35	Psmg4	Proteasome assembly chaperone 4		22.682	22.5296	22.6177	22.6344	22.8643	22.4381	22.653	22.7107	22.913	22.6392	22.7129	22.8403	22.3491	22.5492	22.5755	22.7129	22.9082	22.8983		P0C7N9	0.0358541	1	0.753265	0.90707	up	no		P0C7N9	-0.0281011	-1	0.805228	0.939266	down	no		P0C7N9	0.348503	1.3
P0CW02;P0CW03	ASDGFCIAQNIELIEDSQR;QCLSFCPAGVPIRDPNIR	2	2	2	28.2	14.192	18.738	4872;48153	Ly6c1;Ly6c2	Lymphocyte antigen 6C1;Lymphocyte antigen 6C2		17.4677	23.7963	23.5348	17.4677	22.9483	22.9742	21.8556	23.0739	23.6526	17.4677	22.3347	22.7758	21.7444	22.1754	23.3079	21.6158	21.2757	23.3105		P0CW02;P0CW03	-0.469521	-1.4	0.699757	0.876419	down	no		P0CW02;P0CW03	-2.00132	-4	0.11985	0.347897	down	no		P0CW02;P0CW03	-0.341863	-1.3
P0DMN7;D3Z6H8	ALVPLLK;DYSGFDSIQSFFYSR;FVTTLFVNQSSK;MEAAHFFEGTEK;QQSDASQGSGDLR;SEWDVLLK	6	6	6	20.1	38.272	16.811	3727;11541;20487;42046;50081;52888	Amd1;Amd2	S-adenosylmethionine decarboxylase proenzyme 1;S-adenosylmethionine decarboxylase 1 alpha chain;S-adenosylmethionine decarboxylase 1 beta chain;S-adenosylmethionine decarboxylase proenzyme 2;S-adenosylmethionine decarboxylase 2 alpha chain;S-adenosylmethionine decarboxylase 2 beta chain		21.7919	24.6379	23.8625	20.5489	21.7176	21.3366	22.4441	22.8814	24.05	21.6346	22.4045	21.5834	22.6122	22.9222	21.99	21.3484	21.3821	20.3079		P0DMN7;D3Z6H8	-2.22973	-4.7	0.00277414	0.0399111	down	yes		P0DMN7;D3Z6H8	-1.25102	-2.4	0.0541743	0.23543	down	no		P0DMN7;D3Z6H8	-1.49531	-2.8
P0DN34	ELRPNEEVTWK;MTLFQLLR;TLFQLLR	3	3	3	33.3	6.954	5.0043	15054;43546;59123				22.7841	23.5687	23.856	23.1027	23.6074	23.5931	23.6049	23.7318	23.4478	23.4789	23.615	23.561	22.914	23.771	24.0518	23.0105	23.9009	23.7574		P0DN34	0.0314572	1	0.887611	0.978278	up	no		P0DN34	-0.0431843	-1	0.846227	0.95873	down	no		P0DN34	-0.0226748	-1
P0DOV2	DGSGSIEVVGSGK;DNQEQYTTIQIANMMEEK;FIYYGIGDDTGK;GETSATQEETSTAQAGTSTAQAR;GTFVSGEYLVNK;HSYMQVINAR;HYFSLFK;ISYLFSQAR;MEVVVYGR;MFHATVATETEFFR;NFIIISNYFESK;NGQEAGPATPTSTTSHMLASER;NTIYEIK;SEVTGETSLEK;SQPQNQNIPR;TSTAQAGTSTAQK;VFNINLK	17	17	9	33.6	69.437	41.796	8171;9875;18964;21659;24513;26578;26835;30490;42345;42381;44402;44612;46294;52886;55646;60532;62812				25.6488	25.4574	25.5038	24.9793	24.8001	24.8647	24.9302	25.6387	25.0361	24.7787	25.093	24.4089	24.374	24.3527	24.3406	23.9888	23.9494	24.4763		P0DOV2	-0.655322	-1.6	0.00937617	0.0785914	down	no		P0DOV2	-0.441439	-1.4	0.0580142	0.244038	down	no		P0DOV2	-0.21757	-1.2
P0DP28;P0DP27;P0DP26	ADQLTEEQIAEFK;DGDGTITTK;DGNGYISAAELR;DTDSEEEIR;DTDSEEEIREAFR;EADIDGDGQVNYEEFVQMMTAK;EAFSLFDK;EAFSLFDKDGDGTITTK;ELGTVMR;LTDEEVDEMIR;MKDTDSEEEIR;MKDTDSEEEIREAFR;VFDKDGNGYISAAELR	13	13	13	67.8	16.837	323.31	1063;7954;8102;10776;10777;11682;11811;11812;14705;40245;42709;42710;62678				30.6174	30.9749	30.9451	31.0573	31.3303	31.2692	30.772	30.8787	30.8376	31.3651	31.0851	31.253	31.079	30.8507	30.8658	31.2282	31.1743	31.1991		P0DP28;P0DP27;P0DP26	0.373134	1.3	0.00832009	0.0730556	up	no		P0DP28;P0DP27;P0DP26	0.404956	1.3	0.00512015	0.0634736	up	no		P0DP28;P0DP27;P0DP26	0.268703	1.2
P0DPE0;P0DPD9	ALDFPSGSFDVVLEK;ALLEPELCPEDR;FISMTSAGPHFR;QVQYWDQR;TPVSPPELPEK;WETMDVR	6	6	6	25.5	28.531	5.6242	3024;3369;18936;50631;60044;67231				22.7582	23.0428	22.6205	22.915	22.5899	22.4466	22.9695	23.1465	23.0165	23.0873	22.8439	23.0741	22.9131	23.113	22.8833	22.7363	22.7026	22.6801		P0DPE0;P0DPD9	-0.156687	-1.1	0.247404	0.499652	down	no		P0DPE0;P0DPD9	-0.0424001	-1	0.747222	0.907388	down	no		P0DPE0;P0DPD9	-0.263487	-1.2
P10107	AAYLQENGKPLDEVLR;AAYLQENGKPLDEVLRK;ALDLELK;ALDLELKGDIEK;ALTGHLEEVVLAMLK;ALYEAGER;AMVSEFLK;CATSTPAFFAEK;CLTTIVK;CQDLSVNQDLADTDAR;DITSDTSGDFR;DITSDTSGDFRK;DLAKDITSDTSGDFRK;FLENQEQEYVQAVK;GGPGSAVSPYPSFNVSSDVAALHK;GLGTDEDTLIEILTTR;GTDVNVFTTILTSR;GVDEATIIDILTK;GVDEATIIDILTKR;ILVALCGGN;KALTGHLEEVVLAMLK;KGTDVNVFTTILTSR;KYGISLCQAILDETK;KYGISLCQAILDETKGDYEK;PLDEVLR;RVFQNYGK;SEIDMNEIK;TPAQFDADELR;VFQNYGK;V…	33	33	33	76.9	38.734	323.31	746;747;3037;3038;3653;3768;3960;6456;6665;6737;8682;8683;8912;19094;22177;22967;24465;24726;24727;29326;31359;31913;33095;33096;47314;51707;52666;59770;62845;67001;68519;68520;69744	Anxa1	Annexin A1		32.3232	32.475	32.1276	31.9074	32.3566	32.3936	32.3365	32.5056	32.5804	31.796	32.2586	32.471	31.9422	32.2548	32.413	31.6337	31.8366	32.1742		P10107	-0.0893709	-1.1	0.530049	0.750208	down	no		P10107	-0.298952	-1.2	0.0528013	0.232164	down	no		P10107	-0.321885	-1.2
P10126	DGSASGTTLLEALDCILPPTRPTDK;DGSASGTTLLEALDCILPPTRPTDKPLR;EAAEMGK;EHALLAYTLGVK;EVSTYIK;FEKEAAEMGK;IGGIGTVPVGR;IGYNPDTVAFVPISGWNGDNMLEPSANMPWFK;KDGSASGTTLLEALDCILPPTRPTDK;KIGYNPDTVAFVPISGWNGDNMLEPSANMPWFK;KLEDGPK;LPLQDVYK;LPLQDVYKIGGIGTVPVGR;MDSTEPPYSQK;MDSTEPPYSQKR;NDPPMEAAGFTAQVIILNHPGQISAGYAPVLDCHTAHIACK;NMITGTSQADCAVLIVAAGVGEFEAGISK;PGMVVTFAPVNVTTEVK;PLRLPLQDVYK;PMCVESFSDYPPLGR;QLIVGVNK;QTVAVGVIK…	35	35	35	76.6	50.113	323.31	8155;8156;11601;13680;17374;18272;28125;28286;31470;32035;32176;38600;38601;42019;42020;44147;45468;47176;47404;47446;49338;50447;51126;51767;51768;53170;53171;56479;56595;58578;58694;62585;67959;68182;70205	Eef1a1	Elongation factor 1-alpha 1		34.2975	34.1751	34.3188	34.0434	34.0686	34.1668	34.1623	34.0341	34.2749	33.7069	33.9056	34.1859	34.1178	34.112	34.1194	33.796	33.9257	33.7988		P10126	-0.170843	-1.1	0.103017	0.301335	down	no		P10126	-0.224308	-1.2	0.0395231	0.197507	down	no		P10126	-0.276234	-1.2
P10493	AECLNPAQPGR;ASLHGGEPTTIIR;EYTVMEPDQDGAAPSHTHIYQWR;GNLYWTDWNR;GYPDPHNVPR;HQCSVHAECR;IETSHMDGTNR;IFVGSSQVPVVFENTDLHSYVVMNHGR;QDLGSPEGIALDHLGR;VLEGLQYPFAVTSYGK;VLFDTGLVNPR;VPQIPYGASVHIEPYTELYHYSSSVITSSSTR;VVYWTDISEPSIGR;YALSNSIGPVR	14	14	13	17.3	136.54	21.069	1208;5040;17701;23479;25233;26362;27789;28011;48239;63955;64019;65166;66776;67891	Nid1	Nidogen-1		24.9537	24.8836	25.1434	24.1854	23.9064	24.9449	24.6636	24.595	24.692	23.9954	24.0897	24.0499	24.4841	24.3531	24.5055	23.5721	23.4144	23.4901		P10493	-0.648034	-1.6	0.00263413	0.0391326	down	no		P10493	-0.605177	-1.5	0.00411034	0.057151	down	no		P10493	-0.955389	-1.9
P10518	AGCQVVAPSDMMDGR;CVLIFGVPSR;DAAQSSPAFGDR;DAAQSSPAFGDRR;DEQGSAADSEDSPTIEAVR;DIQEGADMLMVKPGLPYLDMVR;FASCFYGPFR;LAEVALAYAK;MHHQSVLHSGYFHPLLR;PGLPYLDMVR;TAVLETMTAFR;VPKDEQGSAADSEDSPTIEAVR;VSVMSYSAK;YGVNQLEEMLR;YGVNQLEEMLRPLVEAGLR	15	15	15	47.9	36.023	323.31	2000;6843;6900;6901;7612;8609;17903;33335;42586;47164;57439;65087;65919;68630;68631	Alad	Delta-aminolevulinic acid dehydratase		27.6544	27.7735	27.7796	27.9544	27.8643	27.7527	27.9958	27.7497	27.5665	28.1781	27.6674	27.8649	27.9118	27.9558	27.8844	27.915	27.9831	27.9533		P10518	0.121303	1.1	0.32716	0.582576	up	no		P10518	0.132842	1.1	0.285327	0.557301	up	no		P10518	0.0331258	1
P10605	DQGSCGSCWAFGAVEAISDR;EDKHFGYTSYSVSNSVK;EIMAEIYK;EQWSNCPTIGQIR;GENHCGIESEIVAGIPR;HEAGDMMGGHAIR;HFGYTSYSVSNSVK;NFYNVDISYLK;NGPVEGAFTVFSDFLTYK;SCEAGYSPSYK;SCEAGYSPSYKEDK;SGVYKHEAGDMMGGHAIR;TDQYWGR;VAFGEDIDLPETFDAR	14	14	14	46	37.279	323.31	10209;12410;14032;16140;21580;25474;25607;44504;44609;52190;52191;53500;57673;61560	Ctsb	Cathepsin B;Cathepsin B light chain;Cathepsin B heavy chain		27.6564	28.1683	28.2047	27.8534	27.5965	28.4595	27.6539	28.224	27.493	27.2432	27.1343	27.4838	27.1971	26.9647	26.9363	26.9652	26.7313	27.0459		P10605	-0.0399689	-1	0.871322	0.971042	down	no		P10605	-0.503245	-1.4	0.0607999	0.249063	down	no		P10605	-0.118547	-1.1
P10630	DFTVSALHGDMDQK;DIETFYNTTVEEMPMNVADLI;DQIYEIFQK;ELAQQIQK;ETQALVLAPTR;GFKDQIYEIFQK;GIDVQQVSLVINYDLPTNR;GIYAYGFEK;GIYAYGFEKPSAIQQR;GVAINFVTEEDKR;GYDVIAQAQSGTGK;KEELTLEGIK;KGVAINFVTEEDKR;KVDWLTEK;LQAEAPHIVVGTPGR;MFVLDEADEMLSR;PSAIQQR;QFYINVER;QFYINVEREEWK;RKVDWLTEK;VDWLTEK;VFDMLNR;VFDMLNRR;VLITTDLLAR	24	9	9	50.6	46.402	18.611	7885;8433;10221;14416;16828;21854;22437;22670;22671;24707;25135;31593;31928;32925;38821;42447;47553;48642;48643;51244;62238;62686;62687;64150	Eif4a2	Eukaryotic initiation factor 4A-II;Eukaryotic initiation factor 4A-II, N-terminally processed		25.8443	26.1155	25.1824	24.8307	24.8873	24.2526	26.2533	25.3601	25.503	25.2529	23.7464	24.62	26.4863	26.0145	25.4226	26.1371	24.9126	24.3795		P10630	-1.05719	-2.1	0.010275	0.0817988	down	yes		P10630	-1.16569	-2.2	0.0058432	0.0669702	down	yes		P10630	-0.831401	-1.8
P10639	CMPTFQFYK;EAFQEALAAAGDK;EKLEASITEYA;LEASITEYA;LVVVDFSATWCGPCK;MIKPFFHSLCDK;PFFHSLCDK;VGEFSGANK;VGEFSGANKEK;YSNVVFLEVDVDDCQDVAADCEVK	10	10	10	88.6	11.675	41.929	6682;11806;14277;34382;41246;42652;47053;62991;62992;69723	Txn	Thioredoxin		31.4334	31.7135	31.8038	31.3985	31.8295	31.8448	31.3936	31.2328	31.6022	31.5912	31.3932	31.8025	31.2073	31.2425	31.0861	31.332	31.3264	31.3378		P10639	0.0407015	1	0.764552	0.913818	up	no		P10639	0.186113	1.1	0.187851	0.444292	up	no		P10639	0.153478	1.1
P10649	ADIVENQVMDTR;CLDAFPNLR;GLTHPIR;HHLDGETEEER;IRADIVENQVMDTR;ITQSNAILR;KHHLDGETEEER;LGLDFPNLPYLIDGSHK;LYSEFLGK;MAHWSNK;MLLEYTDSSYDEK;MLLEYTDSSYDEKR;MQLIMLCYNPDFEK;PMILGYWNVR;RPWFAGDK;RYTMGDAPDFDR;SQWLNEK;YIATPIFSK;YTMGDAPDFDR;YTMGDAPDFDRSQWLNEK	20	20	15	71.6	25.97	56.428	956;6645;23226;25789;30111;30697;31963;35659;41587;41738;42871;42872;43292;47461;51552;51778;55738;68702;69860;69861	Gstm1	Glutathione S-transferase Mu 1		28.4823	28.1331	27.4109	28.6882	28.4663	28.1435	29.0226	28.4107	28.4348	28.8909	28.6276	28.3688	29.2674	28.9635	28.71	29.2076	29.3241	28.9962		P10649	0.423908	1.3	0.0135354	0.0949849	up	no		P10649	0.00641519	1	0.965379	1	up	no		P10649	0.195646	1.1
P10711	APSTSDSVR;DTYVSSFPR;EESSSSSNVSSR;EMLAAALR;EPAISSQNSPEAR;IGMSVNALR;KKEPAISSQNSPEAR;KLLDGPSTDKDPEEK;KQSTDEEVTSLAK;LLDGPSTDKDPEEK;MEDEVVR;MTAEEMASDELK;MTAEEMASDELKEMR;NAAGALDLLK;NCTYTQVQTR;NIPMTLELLQSTR;NVLCGNIPPDLFAR;QSTDEEVTSLAK;SADEPMTTFVVCNECGNR;TGGTQTDLFTCGK	20	20	20	63.1	33.88	206.79	4374;10982;12934;15329;15659;28178;32106;32288;32732;36864;42086;43477;43478;43837;44062;44868;46519;50282;51834;58356	Tcea1	Transcription elongation factor A protein 1		28.2675	28.395	28.3365	28.4277	28.4522	28.3397	28.0293	28.2937	28.1066	28.2219	28.2912	28.3461	28.0561	28.2628	27.9939	28.499	28.4752	28.4527		P10711	0.073536	1.1	0.33048	0.584893	up	no		P10711	0.143189	1.1	0.0728827	0.269928	up	no		P10711	0.371358	1.3
P10833	ADLENQR;DRDDFPIVLVGNK;ICTVDGIPAR;LDILDTAGQEEFGAMR;LFTQILR;LNVDEAFEQLVR;LVVVGGGGVGK;QSFNEVGK;SEASSFSASHHMTYFEASAK;VKDRDDFPIVLVGNK	10	8	8	48.6	23.764	42.624	981;10340;27220;34045;35322;38344;41250;50179;52542;63724	Rras	Ras-related protein R-Ras		25.6323	25.6825	25.0801	25.6132	24.9338	24.8503	25.6973	25.905	25.5607	25.5281	25.197	25.3442	25.4951	25.2525	25.0073	25.1683	25.1003	25.3282		P10833	-0.332538	-1.3	0.093403	0.28727	down	no		P10833	-0.364573	-1.3	0.0691543	0.264447	down	no		P10833	-0.0526785	-1
P10852	DAGGIAGLK;DEINETDLK;DVELNELEPEK;DVELNELEPEKQPMNAADGAAAGEK;EALSSWLQDGVDGFQFR;EEDTSLKLENLSLNPYEGLLLQFPFVA;FTGLSKEELLK;GLVLGPIHK;GQNEDPGSLLTQFR;HWDQNER;IGDLQAFVGR;IKVAEDETEAGVK;LGASNLPAGISLPASAK;LLLSTDSAR;MKEALSSWLQDGVDGFQFR;NQKDEINETDLK;QINPTLGSQEDFK;QINPTLGSQEDFKDLLQSAK;QPMNAADGAAAGEK;SHLEYLSTLK;SLLHGDFHALSSSPDLFSYIR;SQDTEVDMK;SQDTEVDMKDVELNELEPEK;SQDTEVDMKDVELNELEPEKQPMNAADGAAAGEK;TESLVTR;VAEDETE…	28	28	28	50.6	58.336	281.15	7001;7561;11065;11066;11984;12619;20201;23258;23991;26799;28057;28774;35411;37357;42711;45906;49000;49001;49840;53573;54405;55483;55484;55485;57996;61504;61599;69173	Slc3a2	4F2 cell-surface antigen heavy chain		29.3263	28.9098	28.8145	29.5627	29.2557	29.1621	29.4291	28.5706	29.0632	29.5895	28.9029	29.3224	29.9058	29.5329	29.4616	29.969	29.5487	29.6752		P10852	0.310018	1.2	0.0257105	0.136598	up	no		P10852	0.250625	1.2	0.0613581	0.249063	up	no		P10852	0.0974884	1.1
P10922	GVGASGSFR;LVTTGVLK;MTENSTSAPAAK;MTENSTSAPAAKPK;TENSTSAPAAK;TENSTSAPAAKPK;VGENADSQIK;YSDMIVAAIQAEK	8	8	8	27.8	20.861	31.52	24791;41210;43514;43515;57946;57947;63002;69623	H1f0	Histone H1.0;Histone H1.0, N-terminally processed		28.7651	28.6326	28.5425	29.1749	28.5107	28.7837	28.9399	28.5619	28.4626	29.2161	28.4694	28.737	28.7574	28.9089	28.557	28.7683	28.9852	28.9984		P10922	0.176373	1.1	0.341351	0.593574	up	no		P10922	0.152715	1.1	0.40757	0.669728	up	no		P10922	0.176202	1.1
P10923	GDSLAYGLR;ISHELESSSSEVN;LYSLHPDPIATWLVPDPSQK	3	3	3	14.3	32.459	12.334	21306;30302;41598	Spp1	Osteopontin		22.9621	22.1731	22.8729	23.0412	23.6278	24.1514	22.6648	22.5017	21.8076	23.0601	23.1812	23.1225	21.5507	20.7439	20.7374	21.6529	21.5893	20.1278		P10923	0.937439	1.9	0.0497367	0.200081	up	no		P10923	0.796557	1.7	0.0879218	0.298339	up	no		P10923	0.112608	1.1
P11031	DDNMFQIGK;EQISDIDDAVR;EYWMDSEGEMKPGR;GISLNMEQWSQLK;GISLNMEQWSQLKEQISDIDDAVR;KGISLNMEQWSQLK;QAVPEKPVK	7	7	7	44.9	14.427	129.06	7390;15952;17720;22608;22609;31864;48122	Sub1	Activated RNA polymerase II transcriptional coactivator p15		27.9936	27.696	27.8255	28.1898	28.3668	28.179	28.158	27.9612	27.704	28.4541	28.2382	28.1995	27.8199	27.7943	27.5768	28.1679	27.954	27.6606		P11031	0.406844	1.3	0.00245754	0.0373736	up	no		P11031	0.356205	1.3	0.00574623	0.0668397	up	no		P11031	0.197157	1.1
P11087	ADDANVVR;ALLLQGSNEIELR;DGEAGAQGAPGPAGPAGER;DGIPGQPGLPGPPGPPGPPGPPGLGGNFASQMSYGYDEK;DGLNGLPGPIGPPGPR;DLEVDTTLK;DRDLEVDTTLK;EGECCAFCPEEYVSPNSEDVGVEGPK;EGSPGAEGSPGR;FTYSTLVDGCTSHTGTWGK;GAAGLPGPK;GAAGPPGATGFPGAAGR;GANGAPGIAGAPGFPGAR;GAPGDRGEAGPPGPAGFAGPPGADGQPGAK;GAPGPAGPK;GDAGPPGPAGPAGPPGPIGNVGAPGPK;GDPGPQGPR;GDRGETGPAGPPGAPGAPGAPGPVGPAGK;GDTGAPGAPGSQGAPGLQGMPGER;GEAGPPGPAGFAGPPGADGQPGAK;GEAGPQGAR;G…	75	75	74	73.6	138.03	323.31	835;3393;7967;8052;8077;9077;10347;13321;13596;20310;20681;20683;20884;20897;20898;21094;21263;21295;21320;21392;21393;21394;21593;21594;21595;21600;21603;21604;21615;21648;21649;21652;21892;21893;21935;21937;23111;23112;23114;23222;23223;23224;23410;23502;23503;23554;23736;23738;23742;23794;23870;24103;24171;24308;24309;24923;25008;41861;44517;44529;46190;46191;46711;47117;47123;47181;47192;4876…	Col1a1	Collagen alpha-1(I) chain		31.5883	30.9245	30.1628	29.9604	29.9666	29.2664	31.698	30.3808	30.6743	30.2749	29.8246	29.9037	32.3133	31.7301	31.8396	31.3858	31.3608	31.0478		P11087	-1.1607	-2.2	0.000777718	0.0214737	down	yes		P11087	-0.916658	-1.9	0.0040041	0.0567546	down	no		P11087	-0.696179	-1.6
P11103	AQNELIWNIK;AQNELIWNIKDELKK;DELGFRPEYSASQLK;DSEEAEVIR;ECSGQLVFK;ELLIFNQQQVPSGESAILDR;FYTLIPHDFGMK;GFSLLSAEDK;GFSLLSAEDKEALKK;GGAAVDPDSGLEHSAHVLEK;GGSDDSSKDPIDVNYEK;GIYFADMVSK;IAPPEAPVTGYMFGK;KFYPLEIDYGQDEEAVK;KFYPLEIDYGQDEEAVKK;KGDEVDGTDEVAK;KPPLLNNADSVQAK;LQLLEDDKESR;MAIMVQSPMFDGK;MVDPEKPQLGMIDR;RKGDEVDGTDEVAK;SDAYYCTGDVTAWTK;TGNAWHSK;TTNFAGILSQGLR;VADGMAFGALLPCK;VFSATLGLVDIVK;VVDRDSEEAEVIR;WYHPT…	28	28	28	31.3	113.1	106.08	4640;4641;7576;10453;12260;14816;20650;21940;21941;21994;22216;22673;27063;31793;31794;31804;32589;39171;41741;43603;51233;52264;58416;60708;61478;62856;66405;67783	Parp1	Poly [ADP-ribose] polymerase 1		26.8898	27.0045	27.0857	27.5306	27.4693	27.4118	26.7858	26.8704	26.9338	27.3486	27.2527	27.2673	26.4825	27.0738	26.8415	27.0732	27.3326	27.1194		P11103	0.477211	1.4	0.00166527	0.030737	up	no		P11103	0.426167	1.3	0.00356538	0.0536276	up	no		P11103	0.37582	1.3
P11152	AQQHYPVSAGYTK;DFSDIESK;GLGDVDQLVK;ITGLDPAGPNFEYAEAPSR;LSPDDADFVDVLHTFTR;LVGNDVAR;SIHLFIDSLLNEENPSK	7	7	7	19.4	53.109	19.771	4691;7846;22920;30600;39921;40885;53742	Lpl	Lipoprotein lipase		21.8031	21.5635	21.4863	22.6	22.1042	21.8375	22.9696	21.8516	21.9414	22.7042	22.7544	22.8153	23.8015	23.6346	24.2506	24.725	24.3762	25.5623		P11152	0.562905	1.5	0.100742	0.298837	up	no		P11152	0.50375	1.4	0.137218	0.373526	up	no		P11152	0.992281	2
P11157	APTNPSVEDEPLLR;DIQHWEALK;DIQHWEALKPDER;EIITNAVR;EREYLFNAIETMPCVK;EYLFNAIETMPCVK;FSQEVQVTEAR;GLMPGLTFSNELISR;HLVHKPAEQR;IEQEFLTEALPVK;IFQDSAELESK;LIGMNCTLMK;LMLELGFNK;LTLADKENTPPTLSSTR;MGVMSNSTENSFTLDADF;QYIEFVADR;RIFQDSAELESK;TPLATIADQQQLQLSPLK;TPLATIADQQQLQLSPLKR;VENPFDFMENISLEGK	20	20	20	53.8	45.095	47.19	4390;8612;8613;13978;16172;17611;20069;23074;26137;27741;27937;36271;37939;40409;42567;50758;51194;59898;59899;62503	Rrm2	Ribonucleoside-diphosphate reductase subunit M2		27.7828	27.9924	27.2801	26.7163	26.6568	25.9958	27.8594	27.8865	27.6228	26.8147	26.8159	27.0863	27.9286	27.4217	27.2219	26.4252	25.9078	25.6451		P11157	-1.22877	-2.3	7.30158e-05	0.00710549	down	yes		P11157	-0.883928	-1.8	0.00103885	0.0324537	down	no		P11157	-1.53134	-2.9
P11276	APITGYIIR;ATGVFTTLQPLR;CDPHEATCYDDGK;CDPIDQCQDSETR;CHEGGQSYK;DAPIVNR;DDKESAPISDTVVPEVPQLTDLSFVDITDSSIGLR;DLEVIASTPTSLLISWEPPAVSVR;DSMIWDCTCIGAGR;DTLTSRPAQGVITTLENVSPPR;EATIPGHLNSYTIK;EESPPLIGQQATVSDIPR;EEVVTVGNAVSEGLNQPTDDSCFDPYTVSHYAIGEEWER;EINLSPDSSSVIVSGLMVATK;ESNPLTAQQTTK;EVTSDSGSIVVSGLTPGVEYTYTIQVLR;FGFCPMAAHEEICTTNEGVMYR;FLTTTPNSLLVSWQAPR;FSQVTPTSFTAQWIAPSVQLTGYR;FTNIGPDTMR;GDSPASSKPVSINYK;…	111	111	111	61.4	272.53	323.31	4270;5427;6503;6505;6604;7109;7363;9078;10606;10857;12138;12931;12982;14039;16446;17401;18548;19340;20083;20230;21307;21699;21703;21880;21881;22159;22750;23230;23469;24996;25356;26861;27168;28063;28064;28070;28339;30191;30603;30763;32118;32834;33099;35942;39533;40237;43367;44543;45312;46261;46945;47110;47513;47546;47631;47791;47842;48059;48060;48202;48831;49122;50220;50784;51465;52408;52779;53886…	Fn1	Fibronectin;Anastellin		31.7766	32.0561	31.5157	31.9721	31.8793	31.7478	32.1196	31.4465	31.6445	32.1727	31.8709	32.2995	31.9289	31.9083	32.2532	32.3909	32.5238	32.6164		P11276	0.0835776	1.1	0.669052	0.854826	up	no		P11276	0.377516	1.3	0.0727233	0.269911	up	no		P11276	0.480178	1.4
P11352	PLTGGEPVSLGSLR;YVRPGGGFEPNFTLFEK	2	2	2	15.4	22.329	2.0314	47416;70053	Gpx1	Glutathione peroxidase 1		17.4677	17.4677	17.4677	17.4677	17.4677	17.4677	17.4677	17.4677	17.4677	21.1233	17.4677	17.4677	17.4677	17.4677	17.4677	21.3503	20.6669	20.6149		P11352	-3.55271e-15	-1	1	1	down	no		P11352	1.21856	2.3	0.0931927	0.308966	up	no		P11352	3.4097	11
P11438	ALQATVGNSYK;CNTEEHIFVSK;EIYTMDSTTDIK;EIYTMDSTTDIKADINK;ENVSDPSLTITFGR;MLSLNVFSVQVQAFK;SHAGYQTI	7	7	7	18.7	43.865	89.974	3513;6703;14185;14186;15628;42946;53520	Lamp1	Lysosome-associated membrane glycoprotein 1		28.4835	28.9271	28.9355	28.2582	28.4768	28.7989	28.0917	28.8475	28.5473	28.3093	28.0565	28.4	28.6519	28.7095	28.5131	28.5565	28.8992	28.753		P11438	-0.270716	-1.2	0.134986	0.352174	down	no		P11438	-0.240216	-1.2	0.180104	0.433375	down	no		P11438	0.111387	1.1
P11440	AFGIPIR;ALGTPNNEVWPEVESLQDYK;DLKPQNLLIDDK;DLKPQNLLIDDKGTIK;HPNIVSLQDVLMQDSR;HPYFDDLDNQIK;HPYFDDLDNQIKK;IGEGTYGVVYK;IRLESEEEGVPSTAIR;KPLFHGDSEIDQLFR;LADFGLAR;LESEEEGVPSTAIR;MLVYDPAK;NLDENGLDLLSK;SPEVLLGSAR;VTGQIVAMK;WKPGSLASHVK;YLDSIPPGQFMDSSLVK;YSTPVDIWSIGTIFAELATK	19	19	17	70.4	34.106	194.68	1771;3263;9226;9227;26311;26343;26344;28089;30138;32564;33222;34875;42990;45016;55206;66092;67376;68923;69769	Cdk1	Cyclin-dependent kinase 1		28.1673	28.2115	28.6318	28.3189	28.518	28.4245	28.1864	28.181	28.6379	28.6433	28.6832	28.6887	28.1225	28.4213	28.1408	28.0753	27.7382	27.5424		P11440	0.0836085	1.1	0.638463	0.832453	up	no		P11440	0.336643	1.3	0.0776378	0.279425	up	no		P11440	-0.442896	-1.4
P11499	ADHGEPIGR;ADLINNLGTIAK;ALLFIPR;APFDLFENK;APFDLFENKK;DLVVLLFETALLSSGFSLEDPQTHSNR;DNSTMGYMMAK;EDQTEYLEER;EDQTEYLEERR;EEEDKEDEEKPK;EGLELPEDEEEK;EGLELPEDEEEKK;EGLELPEDEEEKKK;EKYIDQEELNK;ELISNASDALDK;ELISNASDALDKIR;ELISNASDALDKIRYESLTDPSK;ELKIDIIPNPQER;EMLQQSK;EQVANSAFVER;FYEAFSK;GFEVVYMTEPIDEYCVQQLK;GVVDSEDLPLNISR;HFSVEGQLEFR;HLEINPDHPIVETLR;HNDDEQYAWESSAGGSFTVR;HSQFIGYPITLYLEK;IDIIPNPQER;IEDVGSDEEDD…	55	53	36	65.6	83.28	323.31	931;988;3374;4216;4217;9571;9893;12498;12499;12630;13469;13470;13471;14346;14759;14760;14761;14772;15342;16114;20561;21782;25003;25639;25983;26203;26529;27317;27525;27526;27527;30153;30154;31790;31966;31979;35628;35629;35671;41167;45654;50869;50870;51104;51361;53941;54707;59449;62767;63528;68279;68280;68282;68682;68713	Hsp90ab1	Heat shock protein HSP 90-beta		32.511	32.3588	32.5959	32.7267	32.8349	32.971	32.924	32.4322	32.614	32.6403	32.8288	32.6829	32.6092	32.8157	32.6706	32.5723	32.7051	32.5254		P11499	0.355632	1.3	0.0179297	0.112153	up	no		P11499	0.0605993	1	0.645289	0.843769	up	no		P11499	-0.0975432	-1.1
P11688	ALFLTSK;AQILLDCGEDNICVPDLQLDVYGEK;AQLKPPATSDA;CEFGPLHR;DGVSVLVGAPK;DLDGNGYPDLIVGSFGVDK;EYQPFSLQCEAVYEALK;FTVPHLQDTK;GEEPVEYK;GRPIISASASLTIFPSMFNPEER;HVYLGDK;ILESSLYSAK;ILEYAPCR;LQVATAVQWTK;MPYQILPR;PAGIDPTPTLTLTGQDEFSR;PSQVLQPLWAAGR;QASSVYDDSYLGYSVAVGEFSGDDTEDFVAGVPK;QATLTQTLLIQNGAR;QLVCDLGNPMK;SDFGSAAGQGYCQGGFSAEFTK;SLPYGTAMEK;SLQLHFR;SLQWFGATVR;SSTASGTQVLK;TADGRPQEVGR;TIQFDFQILSK;TPDFFGSALR;VTA…	31	31	31	36.9	115.04	168.81	3197;4578;4609;6529;8243;8966;17668;20295;21454;24105;26792;28953;28972;39428;43224;46881;47637;48088;48104;49563;52308;54558;54575;54597;56164;57173;58832;59786;65980;66945;66946	Itga5	Integrin alpha-5;Integrin alpha-5 heavy chain;Integrin alpha-5 light chain		27.4961	27.7961	27.5656	27.6216	27.3735	27.4257	28.1849	27.9844	28.0322	27.8186	27.6617	27.4725	28.7161	28.1677	28.3352	27.9686	27.6606	28.0045		P11688	-0.145616	-1.1	0.299291	0.552995	down	no		P11688	-0.416211	-1.3	0.00982099	0.0920949	down	no		P11688	-0.528435	-1.4
P11862	ASAPSGSFFAR;DLGVDETCLFESEGLVLHK;DMNPDNYLVVSATYK;EIEQEETLSAPSPSPSPSSK;EITAETFMEK;SGPGLSDMHQYSQWLASR;STGNLLDDAVK;YGVEPPGLIK	8	8	8	36.3	34.9	13.543	4845;9150;9689;13891;14125;53401;56333;68623	Gas2	Growth arrest-specific protein 2		31.0616	30.0955	29.9106	30.934	30.902	30.4044	30.8783	29.5206	31.9031	30.9589	29.8096	29.6933	31.4713	31.639	30.9712	31.6106	31.8921	31.0641		P11862	0.390923	1.3	0.466382	0.699407	up	no		P11862	-0.613406	-1.5	0.261459	0.530177	down	no		P11862	0.161788	1.1
P11881	ATVTVNTSDLGNK;DLQNFLR;EADPDDHYQSGEGTQATTDK;FLQTIVK;INDFFLR;LEELGDQR;LFHAEQEK;LVTNLSGQLSELKDQMTEQR;NLDWFPR;NVYTEIK;RLPALLEK;YQLNLFAR	12	5	5	4.4	313.16	4.0351	5616;9427;11692;19280;29494;34502;35138;41202;45049;46664;51337;69529	Itpr1	Inositol 1,4,5-trisphosphate receptor type 1		17.4677	21.2386	17.4677	21.5877	20.9523	21.1536	21.2693	21.311	21.2116	21.1382	21.0343	20.9975	21.2061	21.1749	21.3894	20.9175	21.1291	21.2855		P11881	2.50651	5.7	0.00553727	0.0578446	up	yes		P11881	-0.207296	-1.2	0.780885	0.92702	down	no		P11881	-0.146068	-1.1
P11983	AFHNEAQVNPER;AFHNEAQVNPERK;DCLINAAK;DDKHGSYENAVHSGALDD;EGPLSVFGDR;EQLAIAEFAR;FATEAAITILR;GANDFMCDEMER;HGSYENAVHSGALDD;IACLDFSLQK;ICDDELILIK;IHPTSVISGYR;IIGINGDYFANMVVDAVLAVK;ILATGANVILTTGGIDDMYLK;LGVQVVITDPEK;LGVQVVITDPEKLDQIR;LLEVEHPAAK;MEGPLSVFGDR;MLVDDIGDVTITNDGATILK;NADELVK;QAGVFEPTIVK;SLHDALCVVK;SLLVIPNTLAVNAAQDSTDLVAK;SQIESMLINGYALNCVVGSQGMPK;SQNVMAAASIANIVK;SSFGPVGLDK;SVVPGGGAVEAALSIYLENYA…	35	35	35	71.4	60.448	323.31	1789;1790;7249;7366;13544;15968;17927;20879;25759;26896;27183;28354;28496;28832;35940;35941;37078;42164;42972;43857;47971;54311;54457;55574;55637;55882;56868;60300;63842;67340;67341;68424;68775;68776;69449	Tcp1	T-complex protein 1 subunit alpha		30.3459	30.0245	30.0767	30.5269	30.2777	30.1111	30.4744	30.2985	30.1363	30.5632	30.4256	30.355	30.435	30.4107	30.3463	30.4857	30.4244	30.3282		P11983	0.156214	1.1	0.0532685	0.208968	up	no		P11983	0.14487	1.1	0.0699164	0.265692	up	no		P11983	0.015427	1
P12023	EQNYSDDVLANMISEPR;EVCSEQAETGPCR;LNMHMNVQNGK;MDAEFGHDSGFEVR;MQQNGYENPTYK;QQLVETHMAR;QYTSIHHGVVEVDAAVTPEER;TEEISEVK;THTHIVIPYR;VEAMLNDR;VESLEQEAANER;WESDPSGTK;WYFDVTEGK;YLETPGDENEHAHFQK	14	14	13	22.1	86.721	20.081	16046;16990;38223;41871;43319;50008;50812;57814;58625;62280;62558;67228;67780;68963	App	Amyloid beta A4 protein;N-APP;Soluble APP-alpha;Soluble APP-beta;C99;Beta-amyloid protein 42;Beta-amyloid protein 40;C83;P3(42);P3(40);C80;Gamma-secretase C-terminal fragment 59;Gamma-secretase C-terminal fragment 57;Gamma-secretase C-terminal fragment 50;C31		23.1552	24.5472	24.0403	22.8327	24.2356	23.8418	23.9381	23.5515	24.109	23.84	24.0915	23.8581	24.2437	24.1809	23.685	24.4149	24.9157	23.7144		P12023	-0.277507	-1.2	0.474642	0.704506	down	no		P12023	0.0636867	1	0.868189	0.966061	up	no		P12023	0.311818	1.2
P12032	AVGNAADIR;LESDTHCLWTDQVLVGSEDYQSR;SEEFLITGR;TLSPAQQR	4	4	4	23.9	22.628	5.9894	5876;34873;52597;59400	Timp1	Metalloproteinase inhibitor 1		23.6863	23.567	23.0668	21.7941	22.3838	22.1838	23.526	24.2411	24.0124	22.1844	17.4677	17.4677	24.4511	23.8721	24.6234	23.2385	21.6943	17.4677		P12032	-1.31944	-2.5	0.311483	0.56549	down	no		P12032	-4.8866	-30	0.00239851	0.0464988	down	yes		P12032	-3.51542	-11
P12265	ALDLTRPVTFVSNAK;AVLENYHSVLDQK;ESGPVLDMPVPSSFNDITQEAALR;GFDWPLLVK;LQGFEQQWYR;LVQSGPLTTCR;MFSEEYQK;TDTSMYPK;TLITHTK;VTTTESVTDYYTLPIGIR;WTQDTDMR	11	11	11	20.2	74.194	28.154	3047;5946;16338;21756;39088;41105;42424;57711;59204;66281;67699	Gusb	Beta-glucuronidase		24.347	24.0677	24.0807	24.7272	24.1641	24.3613	24.2166	24.0501	23.4604	24.3083	23.856	23.7935	24.3671	24.4185	24.1598	24.4493	24.852	24.1944		P12265	0.252404	1.2	0.175896	0.412538	up	no		P12265	0.0769442	1.1	0.667824	0.85906	up	no		P12265	0.183436	1.1
P12367	AATIIATSEGSLWGLDR;GQYFGELALVTNKPR;GSFGELALMYNTPR;GTYDILVTK;IIAQGEK;IVDVIGEK;MFGSNLDLMDPGQ;NISHYEEQLVK;RVSVCAETFNPDEEEEDNDPR;SLEMSER;SVGQYDNR;TDEHVIDQGDDGDNFYVIER	12	10	10	37.4	45.389	29.337	639;24076;24193;24689;28407;30814;42377;44893;51736;54180;56643;57560	Prkar2a	cAMP-dependent protein kinase type II-alpha regulatory subunit		25.8299	25.8294	25.7868	25.8794	25.9957	25.8003	26.1085	25.8483	25.921	26.3772	25.8821	26.0493	26.1884	25.7491	25.8443	26.1674	26.0435	26.0299		P12367	0.0764482	1.1	0.481028	0.709601	up	no		P12367	0.143555	1.1	0.198069	0.457022	up	no		P12367	0.152944	1.1
P12382	AIGVLTSGGDAQGMNAAVR;AMDEERFDEAIQLR;AMLWVSEK;ANVEHMTEK;ATVDLEK;EQWWLNLR;ETDFEHR;FDEAIQLR;GGSMLGTK;GGTPSAFDR;GQVQEVGWHDVAGWLGR;HGKPISSSYVK;IMEVIDAITTTAQSHQR;ISMADYVSGELEHVTR;KVVAFSPVTELK;LNIIIIAEGAIDR;LPLMECVQVTK;MGIYVGAK;NEWGSLLEELVK;PHLEAIVENLR;PISSSYVK;SFENNWK;SNFSLAILNVGAPAAGMNAAVR;TFVLEVMGR;TGISEGHTVYIVHDGFEGLAK;TLPKPHLEAIVENLR;TNVLGHLQQGGAPTPFDR;VFANAPDSACVIGLR;VTVLGHVQR;VVAFSPVTELK;VVAFSPVTE…	31	31	26	41.4	85.359	196.37	2613;3817;3903;4125;5582;16141;16628;18022;22228;22254;24066;25724;29398;30357;33031;38161;38593;42500;44342;47236;47285;52963;54974;58254;58373;59319;59730;62658;66302;66346;66347	Pfkl	ATP-dependent 6-phosphofructokinase, liver type		29.2448	28.7366	28.5289	29.2952	29.02	28.9122	29.0417	28.527	28.836	28.8357	28.9568	29.1152	28.5502	27.8148	28.171	28.5331	27.9668	28.1832		P12382	0.239033	1.2	0.17284	0.408955	up	no		P12382	0.167683	1.1	0.328477	0.602006	up	no		P12382	0.0490131	1
P12787	EIYPYVIQELR;EIYPYVIQELRPTLNELGISTPEELGLDKV;GMNTLVGYDLVPEPK;IIDAALR;ILEVVKDK;LNDFASAVR;RLNDFASAVR;WVTYFNKPDIDAWELR;WVTYFNKPDIDAWELRK	9	9	9	59.6	16.101	61.757	14181;14182;23366;28414;28969;38057;51330;67754;67755	Cox5a	Cytochrome c oxidase subunit 5A, mitochondrial		26.7698	26.8998	27.1134	26.7321	27.0015	27.2089	26.9876	26.9741	27.2476	26.6823	27.0091	26.8628	25.8643	27.2278	27.1196	26.7106	26.5397	26.8038		P12787	0.0532019	1	0.821944	0.948211	up	no		P12787	-0.218372	-1.2	0.364398	0.631249	down	no		P12787	-0.0525426	-1
P12815	AGVNFSEFTGVWK;DNSGMIDKNELK;LSDQFHDILIR;QALSGFGYR;SGVISDNELQQALSNGTWTPFNPVTVR;SIISMFDR;YITDWQNVFR	7	7	7	47.1	21.867	42.18	2336;9884;39641;48019;53483;53765;68813	Pdcd6	Programmed cell death protein 6		26.3047	26.3893	26.2724	26.578	26.5554	26.5536	26.3052	26.6684	26.6428	26.4681	26.7236	26.6999	26.456	26.1151	26.4929	26.3927	26.1873	26.3859		P12815	0.240174	1.2	0.0751334	0.255603	up	no		P12815	0.0917392	1.1	0.468741	0.720846	up	no		P12815	-0.0327364	-1
P12960	FIPLIPIPER;ILALAPTFEMNPMK	2	2	2	2.4	113.39	1.9657	18902;28805	Cntn1	Contactin-1		17.4677	20.3608	20.0649	17.4677	17.4677	17.4677	17.4677	20.9655	17.4677	17.4677	17.4677	17.4677	17.4677	17.4677	17.4677	19.6625	20.0216	19.8005		P12960	-1.83011	-3.6	0.035372	0.164578	down	yes		P12960	-1.16595	-2.2	0.154565	0.399718	down	no		P12960	2.36055	5.1
P12970	AGVNTVTTLVENK;AGVNTVTTLVENKK;HWGGNVLGPK;KTCTTVAFTQVNSEDK;KVAPAPAVVK;KVVNPLFEK;LGHLVHR;LKVPPAINQFTQALDR;MGVPYCIIK;NFGIGQDIQPK;QTATQLLK;RHWGGNVLGPK;TCTTVAFTQVNSEDK;TCTTVAFTQVNSEDKGALAK;TNYNDRYDEIR;TNYNDRYDEIRR;VAPAPAVVK;VPPAINQFTQALDR;VVNPLFEK	19	19	19	47.7	29.976	125.83	2337;2338;26802;32832;32908;33042;35610;36718;42569;44390;50321;51171;57504;57505;59739;59740;61714;65146;66604	Rpl7a	60S ribosomal protein L7a		29.7637	29.7682	29.9119	29.9258	30.0141	29.8169	29.8736	29.9251	29.7119	29.9337	29.8851	29.8042	29.862	29.8572	29.8194	30.0496	29.803	30.0634		P12970	0.104374	1.1	0.272167	0.528387	up	no		P12970	0.0374601	1	0.686231	0.870851	up	no		P12970	0.125841	1.1
P13011;Q99PL7	FSETHADPHNSR;LDMSDLK;PAHILQEISGAYSATTTITAPPSGGQQNGGEK;SSHHWGADVRPELK	4	4	2	18.2	40.916	38.112	19947;34107;46887;55952	Scd2;Scd3	Acyl-CoA desaturase 2		21.3218	17.4677	17.4677	21.9452	17.4677	22.0978	21.6664	21.3604	17.4677	21.97	17.4677	17.4677	21.344	17.4677	21.3001	21.9042	17.4677	17.4677		P13011;Q99PL7	1.7512	3.4	0.213872	0.46266	up	no		P13011;Q99PL7	-1.19636	-2.3	0.386631	0.650573	down	no		P13011;Q99PL7	-1.09075	-2.1
P13020	AGKEPGLQIWR;AQVHVSEEGGEPEAMLQVLGPK;AQVHVSEEGGEPEAMLQVLGPKPALPEGTEDTAK;AQVHVSEEGGEPEAMLQVLGPKPALPEGTEDTAKEDAANR;AVEVMPK;DGGQTAPASIR;DPDQTDGPGLGYLSSHIANVER;DSQEEEKTEALTSAK;EPAHLMSLFGGK;EPAHLMSLFGGKPMIIYK;EPGLQIWR;EVQGFESSTFSGYFK;FDLVPVPPNLYGDFFTGDAYVILK;HVVPNEVVVQR;IEGSNKVPVDPATYGQFYGGDSYIILYNYR;KGGVASGFK;LFACSNR;MDAHPPR;NWRDPDQTDGPGLGYLSSHIANVER;PALPEGTEDTAK;PALPEGTEDTAKEDAANR;PALPEGTEDTAKEDAANRR;…	41	41	23	57.4	85.941	323.31	2138;4756;4757;4758;5829;8024;9956;10649;15657;15658;15707;17327;18079;26783;27646;31859;35006;41876;46699;46902;46903;46904;48034;48781;50427;51675;51772;52553;53152;55567;57359;57740;58286;59893;59975;59976;65034;65232;65808;68727;68728	Gsn	Gelsolin		30.738	30.8893	30.2545	30.8677	30.9351	30.6798	30.9629	31.0026	30.885	30.5697	30.7805	31.0026	30.78	31.0784	30.9773	30.7705	30.9224	30.8491		P13020	0.20025	1.1	0.192922	0.436847	up	no		P13020	-0.165861	-1.1	0.275051	0.54561	down	no		P13020	-0.0979158	-1.1
P13439	AAWEAYLSR;AELPGTHPLASK;ELSFGAR;ETNLCLSADVSEAR;FADIGNTVK;FGSFVLK;FIQENVFSAANHNGLPPPEK;GILAAANR;GLQEVGLPLHR;GSDVIIVGR;IASWADIVNAHVVPGSGVVK;IDADMVGR;KQYESGTFK;LEAAEMYR;LHAVCTLSQMLEILQQQEK;LLSQVADILFQTAK;LQAQGIR;LVEGEINPGQTCLVIEDVVTSGASVLETVEVLQK;MEVASQALGPLVTELYDVQAFK;QYESGTFK;SGLSSPVYIDLR;VSMKPEFLHLTPGVQLETGGDHLGQQYNSPQEVIGK;VTDAIVLLDR	23	23	23	63.4	52.292	172.6	729;1461;15081;16798;17760;18677;18916;22525;23139;24160;27121;27227;32750;34318;35973;37671;38862;40793;42327;50745;53359;65801;65996	Umps	Uridine 5-monophosphate synthase;Orotate phosphoribosyltransferase;Orotidine 5-phosphate decarboxylase		28.3903	28.1865	28.4609	28.614	28.6	28.4316	28.3454	28.1588	28.605	28.5885	28.5618	28.7266	28.2693	28.316	28.328	28.4652	28.4181	28.2264		P13439	0.20264	1.2	0.102654	0.300916	up	no		P13439	0.255902	1.2	0.0460158	0.215016	up	no		P13439	0.0654873	1
P13516	EDIHDPTYQDEEGPPPK;FSETHADPHNSR;LDMSDLK;TVPLHLEEDIRPEMK	4	2	2	14.4	41.046	3.0649	12389;19947;34107;61089	Scd1	Acyl-CoA desaturase 1		21.7804	17.4677	17.4677	17.4677	17.4677	22.3626	17.4677	17.4677	21.669	17.4677	22.5288	22.3211	17.4677	21.4145	17.4677	17.4677	17.4677	17.4677		P13516	0.194088	1.1	0.920714	0.993789	up	no		P13516	1.90437	3.7	0.339254	0.610069	up	no		P13516	-1.3156	-2.5
P13595	AAFSKDESKEPIVEVR;AAHFVFR;AGEQDASIHLK;ALASEWKPEIR;CVVTAEDGTQSEATVNVK;DESKEPIVEVR;DGEPIENEEEDDEKHIFSDDSSELTIR;DIQVIVNVPPTVQAR;DKDISWFSPNGEK;EANMEGIVTIMGLKPETR;FFLCQVAGDAK;FIVLSNNYLQIR;GLGEISAATEFK;GPDPEPTQPGTVK;IGQESLEFILVQADTPSSPSIDR;ISVVWNDDDSSTLTIYNANIDDAGIYK;LEGQMGEDGNSIK;LPSGSDHVMLK;NAPTPQEFK;NVDKNDEAEYVCIAENK;QDDGGSPIR;SEPPESEAKPAPTEVK;SLDWNAEYEVYVVAENQQGK;SLGEESWHFK;TDEGTYR;TLDGHMVVR;TVPNDAT…	28	28	28	35	119.43	138.24	260;311;2058;2982;6852;7622;7990;8625;8738;12024;18421;18957;22922;23578;28208;30473;34606;38708;43968;46414;48177;52782;54135;54258;57559;59015;61095;62532	Ncam1	Neural cell adhesion molecule 1		27.4034	27.4149	27.3235	26.7847	26.8707	26.3132	27.9107	27.6138	27.8561	27.4972	26.9361	27.5558	28.3281	28.4515	28.468	28.2786	27.9704	28.3028		P13595	-0.724439	-1.7	0.00159779	0.0306542	down	no		P13595	-0.463848	-1.4	0.0221952	0.143091	down	no		P13595	-0.231963	-1.2
P13864	ACQLSVVVDDKK;AIHDENPSMEGGINGK;AIILAAAPGEK;ALIHLAGVSLGQR;APSENWAMEGGTDPETTLPGAEDGK;CPECGQHLDDPNLK;CTVEYGEDLLESIQDYSQGGPDR;DLPNIQVR;DLSLENGTHTLTQK;DMSPLVAAR;DTMSDLPEIQNGASNSEIPYNGEPLSWFQR;EAEPEQVAPETPEDR;EAEPEQVAPETPEDRDEDER;EAEPEQVAPETPEDRDEDEREEK;EARPETHLDEDEDGKK;EELSEEGYLAK;EESEEGNSAESAAEER;EYEPIFGLMQEK;FFGNILDR;FFLLENVR;FTEDSLLR;FVSNITR;FYFLEAYNSK;FYRPENTHR;GDVEMLCGGPPCQGFSGMNR;GHLCPVDTGLIEK;GS…	67	67	67	52.8	183.19	322.46	789;2615;2631;3309;4356;6714;6823;9380;9463;9715;10870;11758;11759;11760;12084;12831;12916;17564;18406;18426;20182;20469;20584;20633;21342;22336;24296;25367;25872;26434;30483;31033;31510;32231;33829;34559;34892;34983;35446;35463;36044;38194;38235;38578;39465;39831;40036;40997;44372;44657;45129;46442;48628;50442;50531;51742;52446;55540;55590;63988;65749;65977;66412;66413;66871;68055;69547	Dnmt1	DNA (cytosine-5)-methyltransferase 1		28.7072	28.7652	28.7905	28.7945	28.5824	28.2255	28.9277	28.7604	28.8259	28.9635	28.8506	28.7634	28.6448	28.6504	28.3487	28.532	28.0313	27.7781		P13864	-0.220168	-1.2	0.133673	0.350668	down	no		P13864	0.0211749	1	0.879093	0.970146	up	no		P13864	-0.434132	-1.4
P14069	EGDKHTLSK;LMDDLDR;LQDAEIAR;YSGKEGDKHTLSK	4	4	4	31.5	10.051	6.2567	13297;37861;38885;69671	S100a6	Protein S100-A6		30.5909	30.4404	30.582	30.7209	30.4689	30.723	30.8457	30.5442	30.6136	31.3482	31.2233	30.7622	30.8177	29.6466	30.8917	30.9452	30.5593	31.406		P14069	0.0998402	1.1	0.705439	0.878504	up	no		P14069	0.443414	1.4	0.112737	0.336244	up	no		P14069	0.518156	1.4
P14115	GVGGACVLVA;INFDKYHPGYFGK;LWTLVSEQTR;NQSFCPTVNLDK;RNQSFCPTVNLDK;TGVAPIIDVVR;YHPGYFGK	7	7	7	38.5	16.605	16.183	24796;29524;41366;45953;51410;58513;68670	Rpl27a	60S ribosomal protein L27a		29.2701	29.1881	29.209	29.1764	29.3745	29.2387	29.3182	29.2598	29.1719	29.2708	29.3694	29.3643	29.2792	29.2491	29.1905	29.4236	29.1194	29.4408		P14115	0.0407976	1	0.664058	0.852697	up	no		P14115	0.0849205	1.1	0.372833	0.638467	up	no		P14115	0.0883009	1.1
P14131	ALVAYYQK;DILIQYDR;EIKDILIQYDR;FAGVDIR;GGGHVAQIYAIR;GPLQSVQVFGR;KFGGPGAR;LLEPVLLLGK;PLEMIEPR;TATAVAHCK;TLLVADPR;VNGRPLEMIEPR;YVDEASK;YVDEASKK	14	14	14	71.2	16.445	34.693	3697;8530;13982;17825;22088;23701;31742;37044;47326;57399;59263;64798;69933;69934	Rps16	40S ribosomal protein S16		30.6653	30.5568	30.7108	30.8359	30.7437	30.6742	30.7396	30.6563	30.7182	30.9189	30.6935	30.8173	30.684	30.7472	30.7212	30.7248	30.6232	30.6414		P14131	0.106995	1.1	0.124146	0.337642	up	no		P14131	0.105156	1.1	0.130065	0.362774	up	no		P14131	-0.0543302	-1
P14148	AGNFYVPAEPK;ASINMLR;EANNFLWPFK;FGIICMEDLIHEIYTVGK;GINGVSPK;IALTDNSLIAR;IVEPYIAWGYPNLK;KAGNFYVPAEPK;KTTHFVEGGDAGNR;KTTHFVEGGDAGNREDQINR;KVATVPGTLK;KVLQLLR;KVPAVPETLK;KVPAVPETLKK;MEAVPEK;MEAVPEKK;QIFNGTFVK;SVNELIYK;TTHFVEGGDAGNR;TTHFVEGGDAGNREDQINR;VATVPGTLK;VATVPGTLKK;VPAVPETLK	23	23	23	57	31.419	105.56	2193;5015;12026;18592;22554;27025;30847;31339;32895;32896;32911;32976;32990;32991;42074;42075;48939;56736;60664;60665;61814;61815;64979	Rpl7	60S ribosomal protein L7		30.0741	29.9492	30.1035	30.0036	30.0938	30.0202	29.9519	30.087	30.1097	30.2091	30.1192	30.1585	30.0965	29.9875	30.0304	30.2304	30.0702	30.3454		P14148	-0.00304706	-1	0.968423	1	down	no		P14148	0.112703	1.1	0.162209	0.410364	up	no		P14148	0.177224	1.1
P14152	AIADHIR;DLDVAVLVGSMPR;EKMDLTAK;ELTEEKETAFEFLSSA;ENFSCLTR;ETAFEFLSSA;EVGVYEALK;EVGVYEALKDDSWLK;FVEGLPINDFSR;GEFITTVQQR;KLSSAMSAAK;LGVTADDVK;LSSAMSAAK;NVIIWGNHSSTQYPDVNHAK;SQGTALEK;VIVVGNPANTNCLTASK	16	16	16	45.8	36.511	191.46	2486;8993;14291;15126;15465;16606;17144;17145;20348;21477;32364;35949;40014;46503;55557;63697	Mdh1	Malate dehydrogenase, cytoplasmic		29.0274	28.4986	28.4999	29.4178	29.1393	29.0381	28.7864	28.6968	28.3099	28.8441	29.1802	28.6359	28.8955	29.2553	29.2823	28.7391	29.1468	29.0124		P14152	0.523099	1.4	0.0212108	0.124637	up	no		P14152	0.289021	1.2	0.16616	0.414225	up	no		P14152	-0.178249	-1.1
P14206	ADHQPLTEASYVNLPTIALCNTDSPLR;AIVAIENPADVSVISSR;DPEEIEK;DPEEIEKEEQAAAEK;EHPWEVMPDLYFYR;EHPWEVMPDLYFYRDPEEIEK;EHPWEVMPDLYFYRDPEEIEKEEQAAAEK;FAAATGATPIAGR;FLAAGTHLGGTNLDFQMEQYIYK;FTPGTFTNQIQAAFR;FTPGTFTNQIQAAFREPR;GAHSVGLMWWMLAR;KSDGIYIINLK;LLVVTDPR;SDGIYIINLK;SGALDVLQMK;SGALDVLQMKEEDVLK;YVDIAIPCNNK	18	18	18	63.4	32.838	323.31	932;2785;9967;9968;13765;13766;13767;17728;19017;20239;20240;20820;32763;37805;52322;53149;53150;69936	Rpsa	40S ribosomal protein SA		31.0133	30.8274	30.9333	31.0283	30.9167	31.0207	31.2841	30.9382	30.9885	30.9817	31.1256	31.1097	30.9273	31.1043	31.149	30.8916	30.906	30.8476		P14206	0.0639266	1	0.527235	0.747307	up	no		P14206	0.00205805	1	0.983608	1	up	no		P14206	-0.178512	-1.1
P14211	CKDDEFTHLYTLIVRPDNTYEVK;DDEFTHLYTLIVRPDNTYEVK;DEDEDEEDEKEEDEEESPGQAK;DEDEDEEDEKEEDEEESPGQAKDEL;DKGLQTSQDAR;DMHGDSEYNIMFGPDICGPGTK;DMHGDSEYNIMFGPDICGPGTKK;DPDAAKPEDWDER;EDDDDRDEDEDEEDEKEEDEEESPGQAK;EEDEEESPGQAK;EQFLDGDAWTNR;FEPFSNK;FYALSAK;FYGDLEK;FYGDLEKDK;GLQTSQDAR;GQTLVVQFTVK;HEQNIDCGGGYVK;IDDPTDSKPEDWDKPEHIPDPDAK;IDNSQVESGSLEDDWDFLPPK;IDNSQVESGSLEDDWDFLPPKK;IKDPDAAKPEDWDER;KPEDWDEEMDGEWEPPVIQN…	29	29	29	70.4	47.994	323.31	6631;7301;7486;7487;8787;9657;9658;9948;12298;12609;15910;18307;20545;20588;20589;23156;24045;25553;27258;27368;27369;28726;32521;32965;35238;36601;48905;53459;63343	Calr	Calreticulin		32.0649	32.1938	32.218	32.1452	32.1969	32.2466	31.9999	31.9906	32.0359	31.8772	31.8197	32.0197	32.147	32.2512	32.2594	32.0712	32.236	32.1194		P14211	0.0373392	1	0.559401	0.770719	up	no		P14211	-0.103288	-1.1	0.123992	0.353607	down	no		P14211	-0.0769768	-1.1
P14576	AGAFDQLK;DKVDVASVIVTK;DMYEQFQNIMK;DVQELLTQYTK;GGGALSAVAATK;GNEQESMAR;IPFYGSYTEMDPVIIASEGVEK;LAYYYQR;LDDNEALIEK;LLGMGDIEGLIDK;LMTIMDSMNDQELDSTDGAK;LNQQMAK;NVSQSQMAK;QFQQGAAGNMK;QNVIMFVGLQGSGK;SAIDLEEMASGLNK;SAIDLEEMASGLNKR;SLSNATIINEEVLNAMLK;SPIIFIGTGEHIDDFEPFK;TCLICADTFR	20	20	20	47.2	55.72	111.55	1964;8859;9737;11229;22063;23431;29723;33802;33915;37150;38010;38285;46614;48623;49763;51949;51950;54645;55253;57484	Srp54	Signal recognition particle 54 kDa protein		26.6718	26.7326	26.515	26.9676	26.7585	26.7766	26.7505	26.6203	26.6878	26.8359	26.8595	26.8067	26.7085	26.806	26.8706	26.8611	27.025	27.0202		P14576	0.194408	1.1	0.0443059	0.187679	up	no		P14576	0.147854	1.1	0.112272	0.335589	up	no		P14576	0.173754	1.1
P14685	AIQLEYSEAR;AKPPPGGEQEPPPPAPQDVEMK;AKPPPGGEQEPPPPAPQDVEMKEEAAAGSGSTGEGDGK;ALDLVAAK;AVHGFFTSNNATR;DFLLPFLEEPMDTEADLQFRPR;DGVIEASINHEK;DLESAEER;EEAAAGSGSTGEGDGK;ELDTVTLEDIK;ELDTVTLEDIKEHVR;EMIDIYSTR;EPQLAFHQR;EQQDLEFAK;EREQQDLEFAK;FNQVLDQFGEK;FQTDGTYTLIIR;HDADGQATLLNLLLR;ISDDLMQK;ISLADIAQK;KAPQHTAVGFK;LNHYVLYK;LQLDSPEDAEFIVAK;MISLSYSR;MLPSTSR;NYLHYSLYDQAEK;SLMPYFLLTQAVR;SVFPEQANNNEWAR;VYEFLDK;VYEFLD…	31	31	31	60	60.718	205.45	2721;2895;2896;3048;5891;7772;8229;9070;12563;14486;14487;15321;15765;16062;16169;19535;19821;25410;30195;30328;31370;38154;39149;42683;42903;46780;54472;56620;66895;66896;69193	Psmd3	26S proteasome non-ATPase regulatory subunit 3		29.0058	28.9596	29.0092	29.0878	29.169	29.1712	28.9779	28.9709	28.9432	29.1085	29.1515	29.0419	29.0139	28.9551	28.9594	29.1022	29.1162	29.0834		P14685	0.151152	1.1	0.0144144	0.0977712	up	no		P14685	0.136621	1.1	0.0237453	0.149213	up	no		P14685	0.124516	1.1
P14719	DLLPGQDAATVVESSIQNSR;EFAYEQEIALHSALIQNNSK;GSAAGTHSVEYFVHHTLPDVLENK;LQVGDLQDSLQHLVK;LYDAYIIYPR;SFTVEEK;SSWGLENEALIVR;STYPVEWYYSDTNESIPTQK;TASVAAPLSGK;TVVGNFGEAR;VILIEMEPLGEASR	11	11	11	28.9	64.801	22.328	9288;13015;24114;39436;41398;53117;56230;56518;57396;61210;63529	Il1rl1	Interleukin-1 receptor-like 1		23.8479	24.8655	26.2122	23.3697	25.2747	25.7972	23.3441	25.1153	24.8966	23.2898	24.9511	23.6232	22.7165	23.3562	22.5092	21.7054	22.5035	19.4719		P14719	-0.161335	-1.1	0.838701	0.957491	down	no		P14719	-0.497283	-1.4	0.533781	0.766895	down	no		P14719	-1.63368	-3.1
P14733	AEHDQLLLNYAK;AGQTVTVWAANAGVTASPPTDLIWK;ALDDTAR;ALYETELADAR;ALYETELADARR;ASAPATPLSPTR;ATATPVQQQR;CQSLTEDLEFR;DAALATALGDK;DAALATALGDKK;DQMQQQLSDYEQLLDVK;EELEQTYHAK;EELMESR;EMAEIRDQMQQQLSDYEQLLDVK;ESDLSGAQIK;EYEAALNSK;FHQQGAPR;FKAEHDQLLLNYAK;IESLSSQLSNLQK;IGDTSVSYK;IQELEDMLAK;KESDLSGAQIK;KIGDTSVSYK;KLLEGEEER;KNMYEEEINETR;KQLADETLLK;LALDMEISAYR;LAQALHEMR;LAVYIDK;LQEKEELR;LQIELGK;LREYEAALNSK;LSPSPSSR;…	46	45	42	68.2	66.785	323.31	1369;2249;3008;3773;3774;4843;5307;6750;6891;6892;10257;12794;12815;15241;16259;17549;18774;18965;27768;28068;29925;31675;32029;32293;32462;32705;33448;33568;33784;38989;39125;39509;39949;40027;40829;41493;45509;45510;45933;46142;46346;48931;49141;54207;54208;60678	Lmnb1	Lamin-B1		29.4046	29.7542	29.9854	29.8704	29.9185	30.1052	29.4257	29.6225	30.1595	29.8495	29.9103	30.2615	29.0978	29.0985	29.4564	29.5573	29.3349	29.7604		P14733	0.249996	1.2	0.0391581	0.17356	up	no		P14733	0.271162	1.2	0.0275512	0.161611	up	no		P14733	0.333315	1.3
P14824	AINEAYK;AINEAYKEDYHK;AMEGAGTDEK;CLIEILASR;DAFVAIVQSVK;DLESDIIGDTSGHFQK;DLIEDLK;DLIEDLKYELTGK;DLMADLK;DLMADLKSEISGDLAR;DQAQEDAQVAAEILEIADTPSGDK;DQAQEDAQVAAEILEIADTPSGDKTSLETR;EEGGENRDQAQEDAQVAAEILEIADTPSGDK;EEGGENRDQAQEDAQVAAEILEIADTPSGDKTSLETR;ENDDVVSEDLVQQDVQDLYEAGELK;ESILELITSR;FMTVLCTR;GELSGDFEK;GFGSDKESILELITSR;GIGTDEATIIDIVTHR;GSVHDFPEFDANQDAEALYTAMK;GTVCAANDFNPDADAK;IAQGAMYR;ILISLATGNR;ILIS…	46	46	45	64.8	75.884	323.31	2679;2680;3846;6657;6987;9071;9171;9172;9321;9322;10153;10154;12709;12710;15439;16363;19436;21557;21835;22492;24400;24657;27079;29070;29071;31361;32871;36324;36530;37937;40838;42989;47313;52662;52663;52680;52695;54150;54318;54780;56420;59186;59641;59735;60655;67297	Anxa6	Annexin A6		29.9642	29.8979	29.7749	30.0499	29.9446	30.0087	29.7238	29.6161	29.7514	29.4973	29.6372	29.6866	29.973	30.3731	30.3659	29.7622	30.1803	30.2632		P14824	0.122056	1.1	0.352788	0.604775	up	no		P14824	-0.0900674	-1.1	0.488966	0.73674	down	no		P14824	-0.168745	-1.1
P14869	AEAKEESEESDEDMGFGLFD;AFLADPSAFAAAAPAAAATTAAPAAAAAPAK;AFLADPSAFAAAAPAAAATTAAPAAAAAPAKAEAK;AGAIAPCEVTVPAQNTGLGPEK;CFIVGADNVGSK;DMLLANK;DMLLANKVPAAAR;EDLTEIR;EDLTEIRDMLLANK;EDLTEIRDMLLANKVPAAAR;EESEESDEDMGFGLFD;GHLENNPALEK;GNVGFVFTK;GNVGFVFTKEDLTEIR;GTIEILSDVQLIK;IIQLLDDYPK;NVASVCLQIGYPTVASVPHSIINGYK;TSFFQALGITTK	18	18	18	58.7	34.216	209.29	1181;1808;1809;1970;6562;9674;9675;12446;12447;12448;12917;22342;23522;23523;24542;28614;46403;60365	Rplp0	60S acidic ribosomal protein P0		30.8929	30.8733	30.9457	30.973	30.8866	30.95	31.0886	30.7838	30.8892	31.0176	30.966	30.7902	31.0087	31.0226	30.8667	31.0406	30.9153	31.0103		P14869	0.0326094	1	0.684174	0.866229	up	no		P14869	0.00406683	1	0.959385	0.999705	up	no		P14869	0.0226954	1
P14873	AAEAGVTEEQYGYLGTSAK;AETEEAEEPEEDGEDNASGSASK;AIGNIELGIR;AQWGSNMQVTLIPTHDSEVMR;ASLSPMDEPVPDSESPVEK;ASLTLFCPEEGDWK;ATVVVEATEPEPSGSIGNPAASTSPSLSHR;AVLDALLEGK;DAYCSEEK;DFEELKAEEIDVAK;DIKPQLELIEDEEK;DIKPQLELIEDEEKLK;DLTGQVPTPPVK;DLTTSSVEK;DVMSDETNNEETESPSQEFVNITK;EEGYEPDKTEAEDYVMAVADK;EETPEVTK;EMQYFMQQWTGTNK;EMSLYASLASEK;ESSPLYSPGFSDSTSAAK;ESVVSGDDRAEEDMDDVLEK;ETAAAHQASSSPPIDAATAEPYGFR;EWYQETHEK;FSPEVP…	65	65	64	42	270.25	323.31	173;1616;2604;4783;5064;5068;5618;5939;7220;7688;8509;8510;9502;9526;11185;12734;12945;15373;15380;16514;16575;16594;17525;20048;21298;24121;26160;26233;26523;30712;32267;34737;36633;37934;39894;43394;46423;46985;50251;51637;52356;52492;55141;55318;55556;55954;56045;56247;56325;56640;56740;56819;57531;58555;59110;59807;59845;59860;59959;60326;62186;64034;65587;68284;68285	Map1b	Microtubule-associated protein 1B;MAP1B heavy chain;MAP1 light chain LC1		27.695	27.8287	27.8083	27.9855	28.1222	27.8915	27.9961	27.9245	27.9519	28.1355	28.2231	28.1331	28.0716	27.6927	27.8999	28.2681	27.8195	28.1204		P14873	0.22241	1.2	0.0839645	0.269703	up	no		P14873	0.206377	1.2	0.105645	0.325022	up	no		P14873	0.181286	1.1
P14901	AALEQDMAFWYGPHWQEIIPCTPATQHYVK;EVHIQAENAEFMK;MERPQPDSMPQDLSEALK;MERPQPDSMPQDLSEALKEATK;MNTLEMTPEVK;QNPVYAPLYFPEELHR;QRPASLVQDTAPAETPR;THPELLVAHAYTR	8	8	8	42.2	32.928	52.121	379;17148;42270;42271;43134;49737;50148;58604	Hmox1	Heme oxygenase 1		25.7611	26.3901	26.5992	25.3249	25.9648	25.8492	25.9527	26.232	25.9252	25.1245	26.4136	25.5158	26.6151	27.0903	27.1217	26.4705	26.2746	26.5474		P14901	-0.537164	-1.5	0.041874	0.180889	down	no		P14901	-0.352024	-1.3	0.15966	0.407169	down	no		P14901	-0.511571	-1.4
P15066	ALEDLHK;LASPELER;SQNTELASTASLLR;VAASEEQEFAEGFVK	4	3	3	12.9	34.904	8.4076	3084;33680;55635;61451	Jund	Transcription factor jun-D		17.4677	22.316	22.5409	22.3003	22.4459	17.4677	22.3798	17.4677	22.4219	22.0945	22.8653	22.5611	22.2859	22.0343	22.0969	23.3733	22.1539	22.347		P15066	-0.0368809	-1	0.983557	1	down	no		P15066	1.75053	3.4	0.338613	0.609748	up	no		P15066	0.485712	1.4
P15116	DWVIPPINLPENSR;FAILTDPNSNDGLVTVVKPIDFETNR;FLEAGIYEVPIIITDSGNPPK;GPFPQELVR;IDPVNGQITTIAVLDR;ISGGDPTGR;KLADMYGGGDD;LDERPIHAEPQYPVR;LNGDFAQLNLK;LSDPANWLK;MFVLTVAAENQVPLAK;QEEGLHAGTMLTTLTAQDPDR;QLLIDPEDDVR;QLLIDPEDDVRDNILK;RLDERPIHAEPQYPVR;SAAPHPGDIGDFINEGLK;YDEEGGGEEDQDYDLSQLQQPDTVEPDAIKPVGIR;YMQQNIR;YSVTGPGADQPPTGIFIINPISGQLSVTKPLDR	19	19	19	31.8	99.795	236.09	11395;17838;19069;23615;27385;30284;32125;33955;38132;39634;42448;48364;49367;49368;51258;51807;68015;69243;69790	Cdh2	Cadherin-2		26.4341	26.8252	26.6886	27.0459	27.1468	27.0032	26.8039	26.9952	26.6795	27.1049	27.2789	27.0031	26.9023	27.334	27.1038	27.2317	27.2343	27.1472		P15116	0.416029	1.3	0.000770978	0.0213956	up	no		P15116	0.302779	1.2	0.00656601	0.0723717	up	no		P15116	0.0910352	1.1
P15261	YSLVTPHQPAVLESETVICEEPLSTVTAPDSPEAAEQEELSK	1	1	1	8.8	52.343	4.7416	69704	Ifngr1	Interferon gamma receptor 1		17.4677	20.171	20.7753	17.4677	20.5423	17.4677	17.4677	17.4677	17.4677	17.4677	17.4677	17.4677	17.4677	17.4677	17.4677	17.4677	17.4677	17.4677		P15261	-0.978785	-2	0.231515	0.482118	down	no		P15261	-3.55271e-15	-1	1	1	down	no		P15261	0	0
P15306	CEDVDDCK;DCDPIPVR;DMDLQADGR;EVVLQHVR	4	4	4	5.7	61.867	3.4159	6524;7234;9615;17429	Thbd	Thrombomodulin		24.3147	23.6548	23.994	24.1021	23.3851	24.1987	24.7735	23.6237	24.0179	23.5301	23.1796	23.1001	25.1095	24.0701	24.7279	24.3607	23.6159	24.3573		P15306	-0.0925865	-1.1	0.607832	0.809696	down	no		P15306	-0.868458	-1.8	0.000426685	0.0214008	down	no		P15306	-0.524509	-1.4
P15379	EPSETPDQCMTADETR;KPSELNGEASK;LVINGGNGTVEDR;NLQSVDMK;SQEMVHLVNK;SQEMVHLVNKEPSETPDQCMTADETR;THQEDIDASNIIDDDVSSGSTIEK;YAGVFHVEK;YGFIEGNVVIPR	9	9	9	13.2	85.616	86.855	15774;32601;40937;45316;55512;55513;58608;67870;68486	Cd44	CD44 antigen		27.5777	27.4004	27.556	27.2507	27.4839	27.4586	27.6095	27.4532	27.6053	27.2889	27.4667	27.3356	27.5876	27.4475	27.1132	27.0796	26.4539	26.5869		P15379	-0.113652	-1.1	0.476571	0.7055	down	no		P15379	-0.192312	-1.1	0.238243	0.503274	down	no		P15379	-0.67593	-1.6
P15532	DRPFFTGLVK;EHYTDLK;EHYTDLKDRPFFTGLVK;EISLWFQPEELVEYK;FLQASEDLLK;FLQASEDLLKEHYTDLK;GDFCIQVGR;GLVGEIIK;GLVGEIIKR;NIIHGSDSVK;PFFTGLVK;SAEKEISLWFQPEELVEYK;SCAQNWIYE;TFIAIKPDGVQR;VMLGETNPADSK;VMLGETNPADSKPGTIR;YMHSGPVVAMVWEGLNVVK	17	17	11	86.2	17.208	191.31	10376;13808;13809;14108;19256;19257;21144;23249;23250;44797;47055;51878;52176;58142;64665;64666;69222	Nme1	Nucleoside diphosphate kinase A		29.5034	29.0152	29.1631	29.654	29.2063	29.3292	29.244	29.2681	29.1685	29.1231	29.3522	29.2988	29.2514	29.6283	29.6384	29.0204	29.2656	29.0618		P15532	0.169275	1.1	0.314279	0.5678	up	no		P15532	0.0311279	1	0.849801	0.959579	up	no		P15532	-0.390116	-1.3
P15535	FDGLNSLTYK;HISVAMDK	2	2	2	4.5	44.411	2.1332	18052;25887	B4galt1	Beta-1,4-galactosyltransferase 1;Lactose synthase A protein;N-acetyllactosamine synthase;Beta-N-acetylglucosaminylglycopeptide beta-1,4-galactosyltransferase;Beta-N-acetylglucosaminyl-glycolipid beta-1,4-galactosyltransferase;Processed beta-1,4-galactosyltransferase 1		22.4395	22.2749	22.3879	22.0958	21.9672	22.9151	22.2773	22.3099	22.1082	22.224	22.3546	17.4677	22.1787	21.6705	22.0787	22.3069	21.0659	22.7822		P15535	-0.0414148	-1	0.968018	1	down	no		P15535	-1.54974	-2.9	0.153294	0.398127	down	no		P15535	0.0756973	1.1
P15626	HNLCGETEEER;IQLAMVCYSPDFEK;IRVDILENQAMDTR;ITQSNAILR;KHNLCGETEEER;KKPEYLEGLPEK;KYTMGDAPDYDR;LGLDFPNLPYLIDGSHK;LLLEYTDTSYEDK;LLLEYTDTSYEDKK;LYSEFLGK;MAFWNPK;PMTLGYWDIR;QPWFAGNK;SQWLSEK;VDILENQAMDTR;YTMGDAPDYDR	17	14	10	65.6	25.716	23.146	26226;29980;30148;30697;31969;32116;33123;35659;37287;37288;41587;41721;47478;49886;55739;62061;69862	Gstm2	Glutathione S-transferase Mu 2		22.9677	24.1612	23.6858	23.5752	24.5211	23.8254	25.3486	24.2636	24.6721	25.1512	24.8605	24.6886	26.4751	25.259	24.9602	26.2884	25.5361	25.4118		P15626	0.368978	1.3	0.414692	0.656376	up	no		P15626	0.138677	1.1	0.756015	0.912794	up	no		P15626	0.180651	1.1
P15864	AASGEAKPQAK;ALAAAGYDVEK;ALAAAGYDVEKNNSR;ASGPPVSELITK;GILVQTK;GTGASGSFK;KALAAAGYDVEK;KASGPPVSELITK;KATGAATPK;KPAAAAVTK;SEAAPAAPAAAPPAEK;SEAAPAAPAAAPPAEKAPAK;SGVSLAALK;SGVSLAALKK	14	14	5	48.6	21.266	46.965	588;2914;2915;4981;22548;24516;31350;31394;31399;32487;52513;52514;53492;53493	Hist1h1c	Histone H1.2		28.3657	28.6931	28.5983	28.8326	28.4303	28.5824	28.2293	28.5397	28.3857	28.9864	28.6052	28.5172	28.4606	28.0424	27.8926	28.8574	28.2758	28.6799		P15864	0.0627441	1	0.738353	0.897533	up	no		P15864	0.31808	1.2	0.110206	0.332686	up	no		P15864	0.472503	1.4
P15920	ADIPLPEGEASPPAPPLK;FVPFSFSLLSSK;IQDLYTVLHK;LHWVEFQNK;LTFLNSFK;TLQLDPNIPGVFR	6	4	4	8.2	98.144	3.272	951;20432;29897;36118;40339;59348	Atp6v0a2	V-type proton ATPase 116 kDa subunit a isoform 2		21.4695	21.8289	22.1645	21.7877	21.5195	22.4039	21.3755	21.3284	21.4149	21.4239	21.0973	17.4677	17.4677	21.8428	21.7693	22.0916	22.4685	21.3359		P15920	0.0827524	1.1	0.944093	1	up	no		P15920	-1.37666	-2.6	0.257932	0.526641	down	no		P15920	1.60545	3
P16045	ACGLVASNLNLK;ACGLVASNLNLKPGECLK;DSNNLCLHFNPR;EDGTWGTEHR;EPAFPFQPGSITEVCITFDQADLTIK;FNAHGDANTIVCNTK;FNAHGDANTIVCNTKEDGTWGTEHR;GEVASDAK;LNMEAINYMAADGDFK;LNMEAINYMAADGDFKIK;LPDGHEFK;LPDGHEFKFPNR;SFVLNLGK;VRGEVASDAK	14	14	14	95.6	14.866	323.31	774;775;10616;12369;15654;19446;19447;21667;38217;38218;38415;38416;53127;65555	Lgals1	Galectin-1		31.5205	30.6659	30.9946	31.015	30.7929	31.0718	31.096	30.8839	30.9156	30.9846	30.8723	30.7546	30.5223	30.6651	30.6862	30.2952	30.6918	31.0107		P16045	-0.100419	-1.1	0.631915	0.827249	down	no		P16045	-0.0946416	-1.1	0.651453	0.84848	down	no		P16045	0.0413415	1
P16092	DIHHIDYYK;GMEYLASK;HPTQLANSGLK;IGPDNLPYVQILK;LSSSGTPMLAGVSEYELPEDPR;LSSSGTPMLAGVSEYELPEDPRWELPR;QLVEDLDR;WMAPEALFDR	8	8	8	10.5	91.98	6.5837	8469;23322;26330;28196;40062;40063;49567;67476	Fgfr1	Fibroblast growth factor receptor 1		22.9071	23.646	23.3708	23.3336	23.9884	24.2266	23.0251	23.3585	22.8896	23.7037	24.294	23.5964	22.9006	23.0087	22.3246	22.8421	23.5945	22.6814		P16092	0.54156	1.5	0.0380685	0.170861	up	no		P16092	0.773599	1.7	0.00628327	0.0705351	up	no		P16092	0.294682	1.2
P16110	EISQLGISGDITLTSANHAMI;GNDVAFHFNPR;IQVLVEADHFK;MLITIMGTVK;MLITIMGTVKPNANR;QDNNWGK;QDNNWGKEER;QSAFPFESGK;QSAFPFESGKPFK;RGNDVAFHFNPR;RVIVCNTK;VAVNDAHLLQYNHR;VIVCNTK	13	13	13	39.4	27.515	171.26	14117;23418;30101;42854;42855;48259;48260;50159;50160;51122;51715;61843;63674	Lgals3	Galectin-3		29.5896	30.0226	30.4767	29.6995	30.4732	30.8284	29.5393	29.6189	30.1967	29.3589	29.8056	30.2009	29.6041	29.6546	29.6903	29.2488	29.497	29.0593		P16110	0.304082	1.2	0.198993	0.44404	up	no		P16110	0.0034963	1	0.987746	1	up	no		P16110	-0.381302	-1.3
P16125	DYSVTANSK;FIIPQIVK;GEMMDLQHGSLFLQTPK;GLTSVINQK;IVADKDYSVTANSK;IVVVTAGVR;KSADTLWDIQK;LIASVADDEAAVPNNK;LKDDEVAQLR;MVVDSAYEVIK;SADTLWDIQK;VIGSGCNLDSAR	12	11	11	35	36.572	48.683	11551;18861;21570;23236;30773;31048;32757;36149;36558;43745;51850;63480	Ldhb	L-lactate dehydrogenase B chain		26.85	26.5129	26.3873	27.1088	26.8994	26.7557	26.873	26.2285	26.2478	27.0321	26.1656	26.5713	27.2997	27.2621	26.8627	27.2641	27.5315	27.0889		P16125	0.337896	1.3	0.0793366	0.261582	up	no		P16125	0.139891	1.1	0.440554	0.699944	up	no		P16125	0.153327	1.1
P16254	FQMAYSNLLR;ISTVVSSK;KSSVEGLEPAENK;SSVEGLEPAENK;VLLESEQFLTELTR	5	5	5	40.9	12.51	38.714	19767;30460;32822;56202;64181	Srp14	Signal recognition particle 14 kDa protein;Signal recognition particle 14 kDa protein, N-terminally processed		25.0288	25.2059	25.0144	25.1009	25.1231	25.151	25.2575	24.9555	24.9807	24.9128	25.075	25.1844	25.1779	25.452	25.2145	24.908	25.0878	24.806		P16254	0.0419364	1	0.71111	0.881151	up	no		P16254	-0.00716136	-1	0.949413	0.996305	down	no		P16254	-0.347497	-1.3
P16301	VSNAPGVQIR	1	1	1	2.3	49.746	2.012	65805	Lcat	Phosphatidylcholine-sterol acyltransferase		22.8175	21.8007	22.0788	18.7358	17.4677	17.4677	22.2616	22.4904	17.4677	17.4677	17.4677	17.4677	21.8047	22.3861	21.9199	20.0718	20.3736	20.671		P16301	-4.34199	-20	0.000807572	0.0219651	down	no		P16301	-3.27223	-9.7	0.00546665	0.0657001	down	no		P16301	-1.66476	-3.2
P16332	AAVQVLDDIEK;ADTLDLPEELPGVKPFTR;AGQQGLSVAFDLATHR;EVAQQAVDADVHAVGVSTLAAGHK;GKNPEDLIWHTPEGISIKPLYSR;IDSGSEVIVGVNK;IIADIFQYTAQHMPK;ILFDGIPLEK;LIYEVEEMGGMAK;LSFFWGIGMNFYMEIAKMR;LTGTIQNDILK;MVSGAYR;NPEDLIWHTPEGISIKPLYSR;NTQIIIQEESGIPK;NTYIFPPEPSMK;QYAGFSTVEESNK;TGLQAGLTIDEFAPR;TLVPELIK	18	18	18	32.4	82.843	48.502	714;1099;2243;16972;22725;27415;28386;28977;36541;39734;40374;43727;45690;46337;46390;50727;58399;59491	Mut	Methylmalonyl-CoA mutase, mitochondrial		25.2099	25.3933	25.5605	26.0719	26.1785	26.2488	25.4709	25.611	25.8189	26.1254	26.2866	25.9047	25.6793	25.6788	26.165	26.1381	26.0713	26.3006		P16332	0.778503	1.7	9.56265e-05	0.00768809	up	no		P16332	0.471942	1.4	0.00413811	0.057151	up	no		P16332	0.328973	1.3
P16546	ADVVESWIGEK;ADVVESWIGEKENSLK;AGTFQAFEQFGQQLLAHGHYASPEIK;AINVQEEK;ALINADELANDVAGAEALLDR;ALSSEGKPYVTK;ALSSEGKPYVTKEELYQNLTR;AQLADSFHLQQFFR;ASAFNSWFENAEEDLTDPVR;CNSLEEIK;DADETKEWIEEK;DAEELEK;DCEQAENWMAAR;DLAALEDK;DLAALEDKVK;DLAALGDK;DLAALGDKVNSLGETAQR;DLASVNNLLK;DLASVQALLR;DLIGVQNLLK;DLMSWINGIR;DLNSQADSLMTSSAFDTSQVK;DLSSVQTLLTK;DLTGVQNLR;DLTNVQNLQK;DLTSWVTEMK;DMDDEESWIK;DMDDEESWIKEK;DQLLAAK;DTEQVDNW…	176	176	175	71.9	284.59	323.31	1140;1141;2288;2695;3311;3623;3624;4587;4829;6699;6920;6945;7238;8885;8886;8887;8888;8932;8933;9175;9330;9350;9480;9503;9511;9523;9608;9609;10237;10799;11012;11014;11043;11281;11634;11799;11800;11857;11867;11902;12013;12028;12237;12805;12847;13196;14246;14247;14249;14276;14957;15168;15508;15716;16000;18226;20706;21193;21194;21519;22691;23274;23275;23402;24813;25350;25351;25473;25478;26346;26347;2…	Sptan1	Spectrin alpha chain, non-erythrocytic 1		31.8664	31.832	31.5528	32.287	32.1373	31.8774	31.8437	32.0747	31.927	32.062	32.2642	32.1798	32.1518	32.1924	32.2988	32.4419	32.504	32.6069		P16546	0.350128	1.3	0.0115305	0.0868484	up	no		P16546	0.220199	1.2	0.0836309	0.29093	up	no		P16546	0.303265	1.2
P16675	AAFTMFSR;ALHIPESLPR;CNFYDNKDPECVNNLLEVSR;ECSHITFLTIK;GAGHMVPTDKPR;HFHYWFVESQNDPK;KALHIPESLPR;LYQSMNSQYLK;QYSGYLR;RPWLVDYGESGEQVAGFVK;SGLNIYNLYAPCAGGVPGR;YEDTLVVQDFGNIFTR	12	12	12	31.2	53.844	69.096	262;3279;6691;12261;20790;25609;31357;41574;50807;51553;53346;68169	Ctsa	Lysosomal protective protein;Lysosomal protective protein 32 kDa chain;Lysosomal protective protein 20 kDa chain		26.3624	26.3689	26.1103	26.5921	26.4866	26.5862	26.64	26.945	26.3829	26.5278	26.3234	26.1101	26.6707	26.9546	26.9	26.6384	26.5881	26.6748		P16675	0.274424	1.2	0.0671525	0.237928	up	no		P16675	-0.335566	-1.3	0.0303704	0.169452	down	no		P16675	-0.20804	-1.2
P16858	AENGKLVINGKPITIFQER;GAAQNIIPASTGAAK;GILGYTEDQVVSCDFNSNSHSSTFDAGAGIALNDNFVK;IVSNASCTTNCLAPLAK;LEKPAKYDDIK;LISWYDNEYGYSNR;LTGMAFR;LVINGKPITIFQER;LVINGKPITIFQERDPTNIK;PITIFQER;PITIFQERDPTNIK;QASEGPLK;RVIISAPSADAPMFVMGVNHEK;TVDGPSGK;VEIVAINDPFIDLNYMVYMFQYDSTHGK;VGVNGFGR;VIHDNFGIVEGLMTTVHAITATQK;VIISAPSADAPMFVMGVNHEK;VIISAPSADAPMFVMGVNHEKYDNSLK;VIPELNGK;VIPELNGKLTGMAFR;VKVGVNGFGR;VPTPNVSVVDLTCR;VVDLMA…	26	26	26	86.5	35.81	323.31	1493;20697;22532;30990;34664;36485;40364;40938;40939;47288;47289;48070;51714;60857;62429;63222;63487;63505;63506;63571;63572;63778;65218;66396;66397;67277	Gapdh	Glyceraldehyde-3-phosphate dehydrogenase		32.4442	32.4689	32.5661	32.569	32.6657	32.719	32.4499	32.0972	32.5582	32.5673	32.5566	32.7832	32.2175	32.1531	32.3517	32.2213	32.2819	32.6041		P16858	0.158187	1.1	0.101437	0.299261	up	no		P16858	0.267245	1.2	0.0116343	0.101605	up	no		P16858	0.128341	1.1
P16951	FTNEDHLAVHK;MPLDLSPLATPIIR;NEVAQLK;QLLLAHKDCPVTAMQK	4	2	2	9.9	52.297	1.6887	20229;43188;44328;49371	Atf2	Cyclic AMP-dependent transcription factor ATF-2		19.2729	18.6455	17.4677	20.0423	17.4677	20.4834	19.7795	18.7849	17.4677	20.0637	19.7286	17.4677	18.9701	18.6835	18.7825	19.2829	19.266	19.4208		P16951	0.869087	1.8	0.293302	0.548574	up	no		P16951	0.409296	1.3	0.613441	0.824406	up	no		P16951	0.511206	1.4
P17047	AFQINTFNLK;CNSVLTYNLTPVVQK;EQVLSVSR;HHTGYEQF;NPENFKVPLDVIFK;TITIAVPDK;VPLDVIFK;YLDFIFAVK	8	8	8	17.6	45.681	9.5599	1870;6701;16123;25800;45701;58872;65096;68910	Lamp2	Lysosome-associated membrane glycoprotein 2		27.3514	27.819	27.9545	27.439	27.7517	28.1485	27.4162	27.7995	27.9514	27.3828	27.3747	27.9326	27.3696	28.0616	27.7743	27.4772	27.8185	27.7665		P17047	0.0714249	1.1	0.610326	0.811102	up	no		P17047	-0.159019	-1.1	0.267533	0.535805	down	no		P17047	-0.0477581	-1
P17095	EEEEGISQESSEEEQ;EPSEVPTPK;KLEKEEEEGISQESSEEEQ;KQPPVSPGTALVGSQK;KQPPVSPGTALVGSQKEPSEVPTPK;KVTTAPGR;QPPVSPGTALVGSQK	7	7	7	48.6	11.614	27.506	12635;15775;32212;32719;32720;33029;49855	Hmga1	High mobility group protein HMG-I/HMG-Y		27.4603	27.5332	27.7164	27.3984	27.46	27.4684	27.283	28.1024	27.4134	27.4423	27.6755	27.6065	27.1654	26.9659	27.1104	26.5962	26.3317	26.7133		P17095	-0.127715	-1.1	0.488869	0.715759	down	no		P17095	-0.0248577	-1	0.891681	0.97594	down	no		P17095	-0.53348	-1.4
P17156	ARFEELNADLFR;DAGTITGLNVLR;DNNLLGK;EIAEAYLGGK;FEELNADLFR;GQIQEIVLVGGSTR;GTLEPVEK;IINEPTAAAIAYGLDK;IINEPTAAAIAYGLDKK;IQKLLQDFFNGK;ITITNDK;ITITNDKGR;KFEDATVQSDMK;LLQDFFNGK;LLQDFFNGKELNK;MVQEAER;MVSHLAEEFKR;NAVESYTYNIK;NQMAEKDEYEHK;NQVAMNPTNTIFDAK;RNTTIPTK;STAGDTHLGGEDFDNR;TFFPEEISSMVLTK;TTPSYVAFTDTER;VEIIANDQGNR;VQSAVITVPAYFNDSQR	26	10	10	39.8	69.641	19.814	4797;7017;9849;13817;18231;23953;24569;28566;28567;29978;30625;30626;31724;37515;37516;43708;43731;44013;45924;45978;51411;56253;58118;60728;62424;65464	Hspa2	Heat shock-related 70 kDa protein 2		24.4946	23.9544	23.8547	24.601	24.2153	24.2164	24.6225	24.5481	23.939	24.6808	24.6366	24.0375	24.452	24.6712	24.5305	24.6736	24.9005	24.7932		P17156	0.243022	1.2	0.20695	0.454742	up	no		P17156	0.0817532	1.1	0.660721	0.85449	up	no		P17156	0.237878	1.2
P17182	AAVPSGASTGIYEALELR;AAVPSGASTGIYEALELRDNDK;AAVPSGASTGIYEALELRDNDKTR;AGYTDQVVIGMDVAASEFYR;DATNVGDEGGFAPNILENK;DATNVGDEGGFAPNILENKEALELLK;EALELLK;FGANAILGVSLAVCK;FTASAGIQVVGDDLTVTNPK;FTASAGIQVVGDDLTVTNPKR;GNPTVEVDLYTAK;GVSQAVEHINK;HIADLAGNPEVILPVPAFNVINGGSHAGNK;IDKLMIEMDGTENK;IEEELGSK;IGAEVYHNLK;KVNVVEQEK;KVNVVEQEKIDK;LAMQEFMILPVGASSFR;LAQSNGWGVMVSHR;LMIEMDGTENK;SCNCLLLK;SFVQNYPVVSIEDPFDQDDWGAWQK;SG…	36	36	32	78.8	47.14	323.31	707;708;709;2361;7170;7171;11925;18500;20154;20155;23493;24955;25806;27332;27546;28029;32988;32989;33515;33624;37932;52215;53129;53235;53329;53330;55146;58653;64887;64945;64946;64947;68058;68525;68526;68818	Eno1	Alpha-enolase		32.9599	33.4467	33.4747	32.9285	33.5677	33.5506	33.1236	33.3095	33.5282	33.2319	33.706	33.6646	32.7839	32.7547	33.1482	32.6743	32.6618	33.3678		P17182	0.0551837	1	0.704954	0.878504	up	no		P17182	0.213757	1.2	0.160288	0.40789	up	no		P17182	0.00568505	1
P17225	AQAALQAVNSVQSGNLALAASAAAVDAGMAMAGQSPVLR;EGQEDQGLTK;GQPIYIQFSNHK;IAIPGLAGAGNSVLLVSNLNPER;IIVENLFYPVTLDVLHQIFSK;KLPSDVTEGEVISLGLPFGK;LPSDVTEGEVISLGLPFGK;LSLDGQNIYNACCTLR;LTSLNVK;MDGIVPDIAVGTK;MDGIVPDIAVGTKR;NFQNIFPPSATLHLSNIPPSVSEDDLK;NNQFQALLQYADPVSAQHAK;NQAFIEMNTEEAANTMVNYYTSVAPVLR;SLFSSNGGVVK;VTNLLMLK;VTPQSLFILFGVYGDVQR	17	17	14	52	56.477	323.31	4426;13559;24004;27004;28687;32332;38702;39846;40589;41933;41934;44455;45597;45839;54244;66189;66206	Ptbp1	Polypyrimidine tract-binding protein 1		28.8794	29.1	29.1177	29.1093	29.2476	29.2902	28.8019	28.9186	29.0299	29.2662	29.457	29.3045	29.0749	28.9959	28.8304	28.9668	29.1124	28.9847		P17225	0.183346	1.1	0.0611577	0.226217	up	no		P17225	0.42578	1.3	0.000512317	0.0220538	up	no		P17225	0.0542408	1
P17426	AADLLYAMCDR;ALDGYSK;ALLLSTYIK;ANHPMDAEVTK;ASPDLVPMGEWTAR;ATIQGVLR;DDVQGYAAK;DFLTPPLLSVR;DTSSNDINGGVEPTPSTVSTPSPSADLLGLR;EMGEAFAADIPR;FFQPTEMAAQDFFQR;FINLFPETK;GLAVFISDIR;GPGAASALDDSR;GPGAASALDDSRR;HLCELLAQQF;IAGDYVSEEVWYR;ILVAGDSMDSVK;KGPGAASALDDSR;LEPNAQAQMYR;LINNAIK;LLQCYPPPEDAAVK;LPVTINK;MYLFYGNK;NADVELQQR;NSGVLFENQLLQIGVK;QIVSEMLR;QLSLPLQEAQK;QSAALCLLR;SSPPVQFSLLHSK;THIDTVINALK;TSVQFQNFLPTVVH…	41	41	31	48	107.66	139.2	159;3028;3396;4045;5104;5445;7449;7786;10924;15309;18453;18880;22780;23620;23621;25940;26978;29324;31886;34804;36370;37513;38791;43803;43873;46071;49066;49520;50156;56080;58573;60560;60936;61449;63046;64345;64346;68509;68893;68959;68960	Ap2a1	AP-2 complex subunit alpha-1		27.5635	27.849	27.7549	27.8875	27.7696	27.8492	27.6682	27.8577	27.545	27.6611	27.6633	27.5615	27.6966	27.7463	27.5951	27.7247	27.888	27.811		P17426	0.113013	1.1	0.20967	0.458256	up	no		P17426	-0.0616965	-1	0.482238	0.732128	down	no		P17426	0.128584	1.1
P17427	AKHPMDTEITK;ALDGYSK;ALLLSTYIK;ATIQDVLR;DDVQGYAAK;EMAEAFAGEIPK;FFQPTEMASQDFFQR;FVNLFPEVK;GLAVFISDIR;GPSTVTDLEETKR;HPMDTEITK;IAGDYVSEEVWYR;ILVAGDTMDSVK;KGPSTVTDLEETK;KGPSTVTDLEETKR;LCELLSEQF;LEPNLQAQMYR;LINNAIK;LPITLNK;LSTVASTDILATVLEEMPPFPER;NADVELQQR;NNGVLFENQLLQIGLK;QLSNPQQEVQNIFK;QSAALCLLR;SSPLIQFNLLHSK;THIETVINALK;TSPDLVPMGDWTSR;TSVSLAVSR;TTQIGCLLR;TVFEALQAPACHENLVK;VGGYILGEFGNLIAGDPR;VIQIVINR…	34	24	24	38.9	104.02	197	2874;3028;3396;5444;7449;15239;18454;20420;22780;23810;26306;26978;29325;31892;31893;33815;34806;36370;38557;40125;43873;45549;49521;50156;56074;58575;60465;60563;60735;60935;63046;63606;68510;68893	Ap2a2	AP-2 complex subunit alpha-2		28.0761	28.2304	28.2016	28.1299	28.1296	28.2123	28.2656	28.2191	28.2899	28.406	28.2631	28.1649	28.3308	28.1118	28.2038	28.5507	28.2752	28.3577		P17427	-0.0120812	-1	0.8901	0.978965	down	no		P17427	0.0198279	1	0.820728	0.946608	up	no		P17427	0.179057	1.1
P17439	FLDAYAK;FWEQSVR;GFGGAMTDATALNILALSPPTQK;GQPGDIFHQTWANYFVK;IPLIHQALK;LFPNTMLFASEACVGSK;LLMLDDQR;NFVDSPIIVDIPK;SYFSTNGIEYNIIR;TGTGLLLTLQPEK;TGTGLLLTLQPEKK;VPMASCDFSIR;WAEVVLSDPEAAK	13	13	13	29.7	57.621	45.24	19043;20517;21827;24001;29759;35235;37387;44486;57001;58495;58496;65130;67085	Gba	Glucosylceramidase		25.8078	26.0901	26.1686	26.2612	26.1734	26.3146	25.8703	26.1404	25.9667	26.131	26.0235	25.8834	26.3051	26.3709	26.2795	26.1785	26.4594	26.38		P17439	0.227577	1.2	0.0543953	0.211357	up	no		P17439	0.0202066	1	0.851969	0.959804	up	no		P17439	0.0208066	1
P17665	NLPFSVENK;SHYEEGPGK	2	2	2	28.6	7.3325	2.8126	45260;53612	Cox7c	Cytochrome c oxidase subunit 7C, mitochondrial		23.4624	24.3235	24.1761	23.1059	24.0594	23.9167	23.6257	24.4761	23.876	24.0599	24.3228	23.868	23.4746	23.7389	24.0939	23.8149	23.9077	24.7082		P17665	-0.293313	-1.2	0.260007	0.515394	down	no		P17665	0.0909588	1.1	0.719689	0.890772	up	no		P17665	0.374497	1.3
P17710	AAQLCGAGMAAVVEK;AILQQLGLNSTCDDSILVK;ASGVEGADVVK;ATDCVGHDVATLLR;CTVSFLLSEDGSGK;DYNPTASVK;ESLLFEGR;FLSQIESDR;FTTSDVAAIETDK;FTTSDVAAIETDKEGVQNAK;GAALITAVGVR;GAAMVTAVAYR;GDFIALDLGGSSFR;GKFTTSDVAAIETDKEGVQNAK;GLDHLNVTVGVDGTLYK;GQISEPLK;HIDLVEGDEGR;IDEAVLITWTK;IMHQTVK;ITPELLTR;LALLQVR;LPVGFTFSFPCR;LSDEILIDILTR;LVPDSDVR;MHPQYSR;MISGMYLGEIVR;MLPSYVR;MLPTFVR;MPLGFTFSFPCK;MVSGMYMGELVR;NILIDFTK;QALMEVK;QIEE…	41	41	35	44.3	108.3	149.75	540;2663;4997;5321;6827;11513;16403;19312;20279;20280;20689;20690;21153;22711;22802;23956;25828;27263;29415;30674;33478;38771;39610;41038;42597;42680;42904;42905;43190;43730;44824;48006;48916;50430;51376;52038;52745;53829;57834;60783;66381	Hk1	Hexokinase-1		28.9523	29.2927	29.0576	29.198	29.3013	29.2999	28.9777	29.1486	29.2849	28.9962	29.1911	29.3846	29	28.7846	28.9465	28.87	28.8495	28.9366		P17710	0.165526	1.1	0.139563	0.359112	up	no		P17710	0.0535766	1	0.616503	0.826546	up	no		P17710	-0.0250365	-1
P17742	EGMNIVEAMER;FEDENFILK;HTGPGILSMANAGPNTNGSQFFICTAK;IIPGFMCQGGDFTR;ITISDCGQL;KITISDCGQL;MVNPTVFFDITADDEPLGR;SIYGEKFEDENFILK;TEWLDGK;VKEGMNIVEAMER;VNPTVFFDITADDEPLGR;VSFELFADK;VSFELFADKVPK	13	13	13	71.3	17.971	323.31	13510;18188;26606;28589;30619;32079;43688;53935;58056;63741;64879;65695;65696	Ppia	Peptidyl-prolyl cis-trans isomerase A;Peptidyl-prolyl cis-trans isomerase A, N-terminally processed		32.8867	32.4219	32.4222	33.0853	32.6581	32.6722	32.7318	32.7768	32.4245	32.8207	33.1601	32.6422	32.4868	32.6319	32.7416	32.6114	32.8711	32.7298		P17742	0.228242	1.2	0.203211	0.450144	up	no		P17742	0.230001	1.2	0.200002	0.458646	up	no		P17742	0.117355	1.1
P17751	DLGATWVVLGHSER;ELASQPDVDGFLVGGASLKPEFVDIINAK;FFVGGNWK;HVFGESDELIGQK;IAVAAQNCYK;IIYGGSVTGATCK;RHVFGESDELIGQK;SNVNDGVAQSTR;TATPQQAQEVHEK;VIADNVK;VIADNVKDWSK;VSHALAEGLGVIACIGEK;VTNGAFTGEISPGMIK;VVFEQTK;VVLAYEPVWAIGTGK	15	15	15	72.3	26.712	323.31	9108;14424;18483;26706;27138;28706;51169;55089;57417;63359;63360;65736;66186;66460;66532	Tpi1	Triosephosphate isomerase		31.9653	31.6766	31.5933	32.1769	32.157	32.0711	32.0219	31.5122	31.6328	31.9144	31.9959	32.2584	31.5377	31.2411	31.2284	31.6689	31.3921	31.4308		P17751	0.389956	1.3	0.0102084	0.0815096	up	no		P17751	0.333961	1.3	0.0226096	0.144908	up	no		P17751	0.161557	1.1
P17809	DLQEMKEEGR;QGGASQSDKTPEELFHPLGADSQV;SFEMLILGR;TFDEIASGFR;TPEELFHPLGADSQV;VIEEFYNQTWNHR;VTILELFR	7	7	7	15	53.984	187.52	9412;48690;52959;58080;59809;63414;66117	Slc2a1	Solute carrier family 2, facilitated glucose transporter member 1		27.6776	27.0825	27.4426	27.5248	27.4491	27.8246	27.4279	26.9379	27.7608	27.5528	27.9791	28.0009	27.2459	26.4942	27.1574	27.3312	27.0977	27.5053		P17809	0.198555	1.1	0.31027	0.564947	up	no		P17809	0.468737	1.4	0.0288703	0.165098	up	no		P17809	0.345532	1.3
P17918	AEDNADTLALVFEAPNQEK;ATPLSPTVTLSMSADVPLVVEYK;CAGNEDIITLR;DLSHIGDAVVISCAK;FSASGELGNGNIK;IADMGHLK;LIQGSILK;LMDLDVEQLGIPEQEYSCVIK;LSQTSNVDK;LSQTSNVDKEEEAVTIEMNEPVHLTFALR;MPSGEFAR;NLAMGVNLTSMSK;SEGFDTYR;VSDYEMK;YLNFFTK	15	15	15	72.8	28.785	323.31	1230;5514;6440;9458;19897;26912;36412;37871;40007;40008;43208;44987;52634;65651;69071	Pcna	Proliferating cell nuclear antigen		29.3995	29.6609	29.8801	29.9235	29.9898	30.138	29.6018	29.5399	29.889	29.8791	29.8094	30.1847	29.604	29.5444	29.51	29.756	29.6978	29.5713		P17918	0.370273	1.3	0.0101097	0.0815096	up	no		P17918	0.280818	1.2	0.0384813	0.195748	up	no		P17918	0.122211	1.1
P18052	AEGILDVFQTVK;LEEEINR;TEDVEPQSVPLLAR;VHLTPVEGVPDSDYINASFINGYQEK;VLQIIPYEFNR	5	5	5	8.4	93.696	8.6911	1344;34474;57793;63304;64343	Ptpra	Receptor-type tyrosine-protein phosphatase alpha		22.4553	22.7124	22.9905	22.5994	22.8058	22.7248	22.3696	23.1438	22.5695	22.771	23.0348	22.6816	22.8048	23.0157	22.3536	22.6254	22.7255	22.5548		P18052	-0.0093847	-1	0.9582	1	down	no		P18052	0.134876	1.1	0.457142	0.711118	up	no		P18052	-0.0894827	-1.1
P18155	AAAEVGINSETIVKPASVSEEELLNSIR;DVDGFHVINVGR;EGAAVIDVGINR;KLNNDENVDGLLVQLPLPEHIDER;KVLRPEELEVFK;LNNDENVDGLLVQLPLPEHIDER;LVGDVDFEGVK;LVGDVDFEGVKK;NVGMPIAMLLHTDGAHERPGGDATVTISHR;QEVQQEVEEWVASGNK;TGIPTLGK;VCNAVSPDKDVDGFHVINVGR;VLRPEELEVFK;VQDPVTAKPK	14	14	14	49.4	37.863	276.93	50;11020;13254;32319;32977;38229;40856;40857;46473;48533;58371;61910;64374;65315	Mthfd2	Bifunctional methylenetetrahydrofolate dehydrogenase/cyclohydrolase, mitochondrial;NAD-dependent methylenetetrahydrofolate dehydrogenase;Methenyltetrahydrofolate cyclohydrolase		27.3905	26.857	27.0026	27.8861	27.5286	27.4494	27.7025	26.7621	27.2444	28.0139	27.3748	27.7303	28.1499	27.5444	27.7023	28.0313	27.5407	27.5254		P18155	0.538001	1.5	0.000314671	0.0132331	up	no		P18155	0.470027	1.4	0.000894867	0.030305	up	no		P18155	-0.0997219	-1.1
P18242	AIGAVPLIQGEYMIPCEK;DPEGQPGGELMLGGTDSK;GGCEAIVDTGTSLLVGPVEEVK;GGCEAIVDTGTSLLVGPVEEVKELQK;ILDIACWVHHK;NIFSFYLNR;NIFSFYLNRDPEGQPGGELMLGGTDSK;NYELHPDK;NYELHPDKYILK;QIFGEATK;QPGIVFVAAK;TMTEVGGSVEDLILK;TTEPVSELLK;VGFANAVVL;VSSLPTVYLK;YSMQSSPK	16	16	16	40	44.953	145.56	2594;9973;22009;22010;28868;44772;44773;46738;46739;48934;49813;59600;60627;63020;65871;69708	Ctsd	Cathepsin D		28.2557	28.4105	28.1228	28.7984	28.8697	28.954	28.5795	27.9395	28.36	28.8368	28.4114	28.6735	28.8944	29.1173	28.8641	29.0796	29.5092	29.2037		P18242	0.610989	1.5	0.00531972	0.0569138	up	no		P18242	0.347575	1.3	0.0748008	0.273536	up	no		P18242	0.305599	1.2
P18406	AQSEGRPCEYNSR;CCTPLQTR;CEDGEMFSK;FTYAGCSSVK;GLECNFGASSTALK;ICEVRPCGQPVYSSLK;IYQNGESFQPNCK;LPVFGTEPR;LYSLFNDIHK;NNELIAIGK;QLNEDCSK;RLPVFGTEPR;VLFNPLHAHGQK;VSGQCCEEWVCDEDSIKDSLDDQDDLLGLDASEVELTR;VTNDNPECR;YCGSCVDGR	16	16	16	49.6	41.709	30.679	4710;6474;6523;20304;22834;27197;31232;38768;41597;45529;49425;51348;64030;65723;66179;67973	Cyr61	Protein CYR61		25.4718	26.1221	25.3425	23.7412	25.4118	24.7474	25.2016	25.8508	24.892	24.836	25.1041	25.23	25.0643	25.0477	24.9606	25.4414	25.6082	25.3274		P18406	-1.01198	-2	0.0044815	0.0521285	down	yes		P18406	-0.258115	-1.2	0.383918	0.648203	down	no		P18406	0.434777	1.4
P18572	KPDQTLDEDDPGAAPLK;KSEHSSEGELAK;RKPDQTLDEDDPGAAPLK;SEHSSEGELAK;SEINVEGPPR;SGEYSCIFLPEPVGR;VLQEDTLPDLHTK;YIVDADDR;YVVVSTPEK	9	9	9	21.9	42.444	38.51	32515;32781;51236;52655;52677;53244;64335;68822;70079	Bsg	Basigin		27.0308	26.9356	26.9525	27.3538	27.1993	26.895	27.4538	27.0736	27.156	27.8101	27.4293	27.2929	27.4453	27.067	26.998	27.7892	27.1353	27.3285		P18572	0.176421	1.1	0.129326	0.345058	up	no		P18572	0.283007	1.2	0.0233533	0.147628	up	no		P18572	0.247551	1.2
P18581	AWSGTFDELLNK;ETLESCTNATLK;HSLEGNPR;ISEEFLK;IVTLDSLEDSK;NLSLPFILHEK;QIGQFFK;SPLPVAFEYVR;YTPEKETLESCTNATLK	9	9	9	12.8	71.855	11.513	6260;16759;26497;30221;31020;45341;48949;55285;69868	Slc7a2	Cationic amino acid transporter 2		20.8718	21.1766	20.7745	22.3393	23.2199	22.1707	22.3089	20.7957	22.2844	23.234	22.747	22.9813	23.379	24.4435	23.9666	24.964	25.0954	24.2241		P18581	1.63564	3.1	0.00370737	0.0463803	up	yes		P18581	1.19109	2.3	0.0217758	0.141893	up	yes		P18581	0.831465	1.8
P18608	QADVADQQTTELPAENGETENQSPASEEEK;QADVADQQTTELPAENGETENQSPASEEEKEAK	2	2	2	34.4	10.152	304.8	47896;47897	Hmgn1	Non-histone chromosomal protein HMG-14		23.9972	25.1087	24.7451	25.1189	25.6326	24.7921	25.133	24.8563	24.2906	25.5729	25.5428	25.5964	25.2879	24.9999	24.4491	25.875	25.0379	24.8226		P18608	0.564219	1.5	0.11005	0.313592	up	no		P18608	0.810715	1.8	0.0295963	0.167498	up	no		P18608	0.332864	1.3
P18654	ADPSQFELLK;AENGLLMTPCYTANFVAPEVLK;DILVEVNHPFIVK;DLKPENILLDEEGHIK;DLKPSNILYVDESGNPESIR;DPTEEIEILLR;DVYDDGKYVYVVTELMK;EASAVLFTITK;EDIGVGSYSVCK;EIHPPFKPATGRPEDTFYFDPEFTAK;ETMTMILK;EVMFTEEDVK;FSLSGGYWNSVSDTAK;GFSFVAITSDDESQAMQTVGVHSIVQQLHR;GGDLFTR;HSFFSTIDWNK;LGAGPDGVEEIK;LGAGPDGVEEIKR;LGMPQFLSPEAQSLLR;LHYAFQTEGK;LTAALVLR;LTDFGLSK;MAVESPSDSAENGQQIMDEPMGEEEINPQTEEGSIK;MLHVDPHQR;NQSPVLEPVGR;NSIQFTDGYEV…	33	33	32	55.1	83.693	215.6	1051;1494;8552;9208;9233;10108;11339;12087;12387;13953;16793;17265;20010;21934;22023;26470;35392;35393;35737;36119;40194;40253;41844;42843;45960;46086;46976;47309;50940;60929;64078;68585;70087	Rps6ka3	Ribosomal protein S6 kinase alpha-3		27.7033	27.8623	28.0686	28.0356	27.9683	28.2699	27.8032	28.0585	28.1004	27.9352	28.2157	28.3316	27.4052	27.6199	27.8009	27.6353	27.8069	28.1019		P18654	0.213257	1.2	0.0125152	0.0909188	up	no		P18654	0.17348	1.1	0.0337813	0.181774	up	no		P18654	0.23937	1.2
P18760	ASGVAVSDGVIK;AVLFCLSEDK;AVLFCLSEDKK;EILVGDVGQTVDDPYTTFVK;ESKKEDLVFIFWAPENAPLK;HELQANCYEEVK;HELQANCYEEVKDR;KAVLFCLSEDK;KAVLFCLSEDKK;KEDLVFIFWAPENAPLK;KNIILEEGK;KNIILEEGKEILVGDVGQTVDDPYTTFVK;KSSTPEEVK;KSSTPEEVKK;LGGSAVISLEGK;LGGSAVISLEGKPL;LTGIKHELQANCYEEVK;LTGIKHELQANCYEEVKDR;MIYASSK;MLPDKDCR;NIILEEGK;NIILEEGKEILVGDVGQTVDDPYTTFVK;SSTPEEVK;SSTPEEVKK;YALYDATYETK	25	25	23	84.9	18.559	323.31	4996;5950;5951;14029;16373;25531;25532;31410;31411;31559;32453;32454;32820;32821;35585;35586;40360;40361;42703;42894;44799;44800;56186;56187;67896	Cfl1	Cofilin-1		31.6781	32.0457	32.1526	31.9437	32.1728	32.2898	31.7762	31.722	32.1786	31.5825	31.8953	32.2596	31.4834	31.6985	31.8985	31.4272	31.6514	31.5852		P18760	0.176587	1.1	0.112034	0.317238	up	no		P18760	0.0202002	1	0.847009	0.958878	up	no		P18760	-0.138844	-1.1
P18828	KKDEGSYSLEEPK;NQPPVDEGATGASQSLLDR	2	2	2	10.3	32.904	3.0423	32094;45938	Sdc1	Syndecan-1		17.4677	17.4677	22.0525	21.2985	17.4677	17.4677	22.1714	21.2461	21.357	21.6963	17.4677	17.4677	22.2842	22.2801	21.7838	21.863	21.2368	17.4677		P18828	-0.251301	-1.2	0.87206	0.971042	down	no		P18828	-2.71429	-6.6	0.102842	0.320761	down	no		P18828	-1.92688	-3.8
P18872	AMDTLGVEYGDK;AMDTLGVEYGDKER;EYQLNDSAK;IGAGDYQPTEQDILR;IIHEDGFSGEDVK;LFDVGGQR;LLLLGAGESGK;MVCDVVSR;NLKEDGISAAK;QYKPVVYSNTIQSLAAIVR;TTGIVETHFTFK;YYLDSLDR	12	10	10	36.2	40.084	23.059	3830;3831;17664;28031;28503;35051;37314;43598;45169;50762;60652;70161	Gnao1	Guanine nucleotide-binding protein G(o) subunit alpha		27.2189	26.7628	26.9321	27.4053	26.9093	27.0024	26.7908	26.7998	26.8945	27.1662	26.5973	26.6881	26.6603	26.3614	26.4354	26.6255	26.4411	26.8801		P18872	0.134371	1.1	0.32591	0.581701	up	no		P18872	-0.0111538	-1	0.933522	0.992019	down	no		P18872	0.163145	1.1
P19096	AADQYKPK;AAMLGQEDPPQHGLPR;ACVDTALENLSTLK;AGLYGLPK;AIPQEKPIFLSVEDTSFQWVDSLK;ALHLVGLK;ALIAEATK;AQVEDAFR;AVAHGDGDTQR;AVAHILGIR;CILLSNLSNTSHAPK;DAMLENQTPELFQDVNKPK;DCMLGMEFSGR;DGAWGAFR;DHKDNLEFFLTNLGK;DIMLATGK;DNLEFFLTNLGK;DPETLLGYSMVGCQR;DTSFEQHVLLHTGGK;EACPELDYFVAFSSVSCGR;EAVLAAYWR;EDTQVADVTTSR;EEEPEAVLPGAQPTLISAISK;EGGFLLVHTVLK;EHDLVLPMR;ELSFAAVSFYHK;EQTAHAFVNVLTR;FDASFFGVHPK;FDLSNNHPLGMAIFLK;FPQL…	103	103	103	54	272.43	323.31	163;452;795;2182;2705;3282;3292;4750;5663;5666;6621;7091;7251;7948;8311;8563;9828;9986;10912;11670;12181;12532;12669;13386;13688;15080;16101;17996;18078;19652;20370;22161;23337;23400;23797;24595;24609;24741;25137;25284;25443;25629;29648;29649;32343;34153;35035;35735;36598;36949;37330;39020;39419;39451;39731;39920;40548;42148;43561;47337;47976;48036;48039;48594;48718;48868;49744;49923;50623;51594;…	Fasn	Fatty acid synthase;[Acyl-carrier-protein] S-acetyltransferase;[Acyl-carrier-protein] S-malonyltransferase;3-oxoacyl-[acyl-carrier-protein] synthase;3-oxoacyl-[acyl-carrier-protein] reductase;3-hydroxyacyl-[acyl-carrier-protein] dehydratase;Enoyl-[acyl-carrier-protein] reductase;Oleoyl-[acyl-carrier-protein] hydrolase		30.7908	30.7261	31.0503	31.3544	31.5524	31.4368	30.7933	30.8541	30.8449	31.3488	31.6504	31.4249	30.6587	30.9371	30.7872	31.0322	31.3231	30.9278		P19096	0.592112	1.5	0.00017021	0.0095932	up	no		P19096	0.643954	1.6	8.33227e-05	0.0133903	up	no		P19096	0.299981	1.2
P19157;P46425	AFLSSPEHVNRPINGNGK;AFLSSPEHVNRPINGNGKQ;ALPGHLKPFETLLSQNQGGK;EAAQMDMVNDGVEDLR;EAAQMDMVNDGVEDLRGK;FEDGDLTLYQSNAILR;MLLADQGQSWK;MPPYTIVYFPVR;PPYTIVYFPVR;PTCLYGQLPK;YVTLIYTNYENGK;YVTLIYTNYENGKNDYVK	12	12	12	59	23.609	323.31	1834;1835;3483;11645;11646;18190;42859;43205;47510;47682;70065;70066	Gstp1;Gstp2	Glutathione S-transferase P 1;Glutathione S-transferase P 2		28.1719	29.0735	28.954	28.1329	28.9727	28.9853	29.0192	28.6309	29.0439	28.5243	28.5836	28.8264	28.6428	28.6427	28.6146	28.7031	28.46	28.2405		P19157;P46425	-0.0361928	-1	0.888381	0.9784	down	no		P19157;P46425	-0.253263	-1.2	0.336375	0.609238	down	no		P19157;P46425	-0.16546	-1.1
P19182	EVLGSGMQYHLQTNEFLR;GGGGGGGSGAATSAATAGGPHR;GLIDLTLDK;LPSLLSCDDVNMR;MTLTDSIER;MYIDSWVK;VLYEFVLER	7	7	7	19.6	49.935	9.2089	17206;22079;22983;38715;43551;43798;64567	Ifrd1	Interferon-related developmental regulator 1		23.3617	23.6824	23.3885	22.224	22.9273	22.5249	23.2737	23.7442	23.575	21.697	22.6825	22.5568	23.116	23.1791	22.7273	22.4589	22.7783	22.406		P19182	-0.918826	-1.9	0.000328075	0.0136915	down	no		P19182	-1.21882	-2.3	2.91203e-05	0.00692176	down	yes		P19182	-0.459691	-1.4
P19253	AEGQVLVLDGR;CEGINISGNFYR;LAHEVGWK;MNTNPSR;MVVPAALK;RGQAALER;VLDGIPPPYDK;VLDGIPPPYDKK;YQAVTATLEEK	9	9	9	37.9	23.464	47.537	1353;6533;33406;43136;43752;51144;63866;63867;69463	Rpl13a	60S ribosomal protein L13a		29.6012	29.5888	29.6798	29.6944	29.7986	29.6334	29.5956	29.5748	29.6644	29.8006	29.7225	29.6813	29.5897	29.674	29.6561	29.6193	29.6912	29.9441		P19253	0.0855288	1.1	0.321666	0.576761	up	no		P19253	0.12324	1.1	0.162917	0.411504	up	no		P19253	0.111607	1.1
P19258	GLQQHQAGR;VLDHLIPGTTK;VQVLTAGSLMGVGDMISQQLVER	3	3	3	24.4	19.686	3.3513	23149;63873;65512	Mpv17	Protein Mpv17		22.285	22.2869	22.9373	23.0253	23.489	23.4763	22.5021	22.4529	22.669	23.1851	22.5643	23.0922	22.6601	22.3663	22.7069	23.1809	22.793	23.1886		P19258	0.827159	1.8	0.000563817	0.0174328	up	no		P19258	0.405842	1.3	0.0387056	0.196261	up	no		P19258	0.476391	1.4
P19324	ATTLAER;ATTLAERSTGLAFSLYQAMAK;AVAISLPK;DEEVHTGLGELLR;DNQSGSLLFIGR;DQAVENILLSPLVVASSLGLVSLGGK;GVVEVTHDLQK;HLAGLGLTEAIDK;HLAGLGLTEAIDKNK;KAVAISLPK;KPLEAAAPGTAEK;LFYADHPFIFLVR;LQMVEMPLAHK;LRDEEVHTGLGELLR;LSSLIILMPHHVEPLER;LYGPSSVSFADDFVR;QHYNCEHSK;SALQSINEWASQTTDGK;SALQSINEWASQTTDGKLPEVTK;SALQSINEWASQTTDGKLPEVTKDVER;STGLAFSLYQAMAK;SYTVGVTMMHR;TDGALLVNAMFFK;TDGALLVNAMFFKPHWDEK;TGLYNYYDDEK;TGLYNYYDDEK…	27	27	27	61.6	46.533	323.31	5566;5567;5669;7519;9876;10155;25004;25925;25926;31407;32559;35363;39221;39474;40043;41459;48885;52010;52011;52012;56328;57102;57578;57579;58409;58410;58411	Serpinh1	Serpin H1		31.9618	31.5745	31.2722	31.8131	31.6248	31.251	31.8914	31.5283	31.5363	31.7385	31.6477	31.6101	32.4631	32.413	32.0389	32.3167	32.2273	31.8759		P19324	-0.0398507	-1	0.708502	0.880514	down	no		P19324	0.0134454	1	0.899329	0.980035	up	no		P19324	-0.165067	-1.1
P19426	ELGQDGEEAEAPGAGDGPPR;GFDWSYEEHGSAR;KGNTLYVYGEDMTPTLLR;MESADQAVAELNGTQVESVQLK;QSSSGPASQGGVK;SLSEQPVVDTATATEQAK;SLYESFVSSSDR;SMSADEDLQEPSR;SVWGSLAVQNSPK	9	9	9	37.9	42.554	25.704	14694;21757;31875;42273;50279;54620;54768;54898;56880	Nelfe	Negative elongation factor E		24.2418	23.8123	23.9112	24.2648	24.2277	23.927	23.7163	23.923	24.0144	24.5408	24.424	24.2454	23.9419	23.8957	23.7363	24.2701	24.1294	24.0913		P19426	0.151384	1.1	0.234699	0.486206	up	no		P19426	0.518828	1.4	0.00122638	0.0347528	up	no		P19426	0.305587	1.2
P19536	EDPNLVPSISNK;EDPNLVPSISNKR;EIMIAAQK;GLDPYNMLPPK;GVGALAAQALR;LVPHQMAH	6	6	6	39.8	13.813	9.3582	12477;12478;14035;22818;24790;41050	Cox5b	Cytochrome c oxidase subunit 5B, mitochondrial		25.7973	26.5436	26.2875	25.6721	26.0799	26.0758	25.8849	26.4137	26.0975	25.9522	26.0144	26.0012	25.2652	26.0063	25.943	25.9175	25.8576	26.3871		P19536	-0.266919	-1.2	0.135336	0.35264	down	no		P19536	-0.142794	-1.1	0.407076	0.669521	down	no		P19536	0.315932	1.2
P19783	ADWSSLSR;ANPIQGFSAK;DWVAMQTK;DYPLPDVAHVTMLSASQK;EKADWSSLSR;IQFNESFAEMNR;SEDYAFPTYADR;SEDYAFPTYADRR;SYVYGPIPHTFDR;SYVYGPIPHTFDRDWVAMQTK;WDYDKNEWK;WDYDKNEWKK	12	12	12	55.6	19.53	31.207	1148;4096;11393;11522;14189;29949;52581;52582;57118;57119;67175;67176	Cox4i1	Cytochrome c oxidase subunit 4 isoform 1, mitochondrial		28.1929	28.5346	28.5366	28.2528	28.4069	28.3269	28.3224	28.6268	28.4736	28.5164	28.5366	28.3735	28.3341	28.5204	28.4696	28.4099	28.3449	28.722		P19783	-0.0924748	-1.1	0.40717	0.649939	down	no		P19783	0.00126462	1	0.990808	1	up	no		P19783	0.0509127	1
P19973	SSELDEDEGFGDWSQKPEPR	1	1	1	6.1	36.713	1.8427	55855	Lsp1	Lymphocyte-specific protein 1		22.3042	17.4677	17.4677	21.6063	17.4677	17.4677	17.4677	17.4677	17.4677	17.4677	17.4677	17.4677	17.4677	17.4677	17.4677	17.4677	17.4677	17.4677		P19973	-0.232638	-1.2	0.829246	0.952122	down	no		P19973	-3.55271e-15	-1	1	1	down	no		P19973	0	0
P20029	AKFEELNMDLFR;ALSSQHQAR;AVEEKIEWLESHQDADIEDFKAK;DAGTIAGLNVMR;DNHLLGTFDLTGIPPAPR;EDVGTVVGIDLGTTYSCVGVFK;EFFNGKEPSR;ELEEIVQPIISK;ETAEAYLGK;FAEEDKK;FEELNMDLFR;IEIESFFEGEDFSETLTR;IEWLESHQDADIEDFK;IEWLESHQDADIEDFKAK;IINEPTAAAIAYGLDK;IINEPTAAAIAYGLDKR;ITITNDQNR;ITPSYVAFTPEGER;KELEEIVQPIISK;KKELEEIVQPIISK;KSDIDEIVLVGGSTR;KSQIFSTASDNQPTVTIK;KVTHAVVTVPAYFNDAQR;LTPEEIER;LYGSGGPPPTGEEDTSEKDEL;MKETAEAYLGK;MKE…	51	49	49	62	72.421	323.31	2866;3627;5776;7016;9806;12539;13063;14538;16602;17778;18232;27667;27810;27811;28566;28568;30627;30680;31633;32105;32765;32812;33024;40485;41462;42719;42720;43679;43680;43681;44265;44618;45922;45923;46385;46386;47835;50860;52342;55575;56402;58065;58955;61267;62424;63928;63929;63930;64623;66102;66898	Hspa5	78 kDa glucose-regulated protein		32.1199	32.1278	31.9774	32.1425	32.165	32.1522	32.4569	31.9789	32.2296	32.2038	32.0867	32.1679	32.7114	32.2856	32.4378	32.409	32.1835	32.3101		P20029	0.0781687	1.1	0.4422	0.680283	up	no		P20029	-0.0689775	-1	0.496391	0.740168	down	no		P20029	-0.177418	-1.1
P20060	ANSVWGALR;GFGSDFR;GILIDTSR;GSYSLSHVYTPNDVR;ILEIISSLK;LESFYIK;LQPALWPFPR;MVLEYAR;NLLTPCYNQK;NSIVWQEVFDDK;SEHYSYELK;TLDAMAFNK;TVTDLENAYK;TVTDLENAYKR;VEPLNFEGSEK;VIPEFDTPGHTQSWGK	16	16	16	28	61.115	24.263	4112;21834;22535;24429;28935;34887;39264;43662;45212;46091;52658;59005;61176;61177;62519;63570	Hexb	Beta-hexosaminidase subunit beta		25.9631	26.1304	26.1457	26.4257	26.3595	26.3348	26.22	26.4795	26.3514	26.2893	26.3898	26.3321	26.769	26.9148	26.7919	26.6755	26.945	27.0998		P20060	0.293609	1.2	0.00631745	0.0629099	up	no		P20060	-0.0132112	-1	0.882535	0.972259	down	no		P20060	0.0815242	1.1
P20065	ETIEQEK;ETIEQEKQAGES;NPLPSKETIEQEK;TETQEKNPLPSKETIEQEK	4	3	3	48	5.6794	7.1334	16727;16728;45746;58017	Tmsb4x	Thymosin beta-4;Hematopoietic system regulatory peptide		23.1038	22.6891	23.0252	21.8291	17.4677	22.9904	24.4522	23.3584	24.378	23.1374	23.645	22.7661	23.9895	23.8109	24.1848	23.1224	23.1293	23.6312		P20065	-2.17699	-4.5	0.0389043	0.173059	down	yes		P20065	-0.88004	-1.8	0.36325	0.63055	down	no		P20065	-0.70077	-1.6
P20108	AFQFVETHGEVCPANWTPESPTIKPSPTASK;DYGVLLESAGIALR;ELSLDDFK;GLFIIDPNGVVK;GTAVVNGEFK;HLSVNDLPVGR;NGGLGHMNITLLSDITK;SVEETLR	8	8	8	42.8	28.127	67.616	1869;11466;15089;22898;24445;26111;44561;56585	Prdx3	Thioredoxin-dependent peroxide reductase, mitochondrial		27.3008	27.4532	27.1003	27.4382	27.602	27.2398	27.4951	27.412	27.5085	27.5066	27.7403	27.5207	27.8366	27.8788	27.7267	27.6815	27.4681	27.5254		P20108	0.141923	1.1	0.176268	0.413123	up	no		P20108	0.117313	1.1	0.257383	0.526499	up	no		P20108	-0.255694	-1.2
P20152	DGQVINETSQHHDDLE;DNLAEDIMR;EEAESTLQSFR;EEAESTLQSFRQDVDNASLAR;EKLQEEMLQR;EKLQEEMLQREEAESTLQSFR;EMEENFALEAANYQDTIGR;EMEENFALEAANYQDTIGRLQDEIQNMK;ETNLESLPLVDTHSK;ETNLESLPLVDTHSKR;EYQDLLNVK;FADLSEAANR;FADLSEAANRNNDALR;FANYIDK;FANYIDKVR;FLEQQNK;GTNESLER;ILLAELEQLK;ILLAELEQLKGQGK;ISLPLPTFSSLNLR;KLHDEEIQELQAQIQEQHVQIDVDVSKPDLTAALR;KLLEGEESR;KVESLQEEIAFLK;KVESLQEEIAFLKK;LGDLYEEEMR;LGDLYEEEMRELR;LHDEEIQEL…	66	66	58	90.3	53.687	323.31	8148;9825;12573;12574;14286;14287;15273;15274;16799;16800;17659;17764;17765;17874;17875;19102;24592;29081;29082;30346;32278;32294;32952;32953;35455;35456;35977;36995;37522;37523;38898;38899;38965;38966;38967;41749;41750;42372;42373;45296;47010;48298;48504;48505;50118;50487;50488;50627;50628;51615;51616;51619;54781;55776;56823;57116;59638;59639;60922;61378;61379;62457;62458;62564;62565;62609	Vim	Vimentin		34.0752	33.9073	34.1665	34.1189	34.0889	34.263	34.216	34.0249	34.2008	34.2291	34.278	34.0667	33.9093	34.0539	34.0921	33.6667	33.5309	33.9212		P20152	0.107301	1.1	0.310734	0.564947	up	no		P20152	0.044028	1	0.671294	0.860484	up	no		P20152	-0.312149	-1.2
P20352	DLGYIITYR;DSLTLVR;DTNLGQPVIQQFEQDGR;DVTWAYEAK;NSVHGDGDQLVIHGEEPPFTNAPK;TILEWQPK	6	6	6	25.2	32.935	47.126	9153;10597;10873;11298;46198;58764	F3	Tissue factor		24.0171	23.9886	22.7506	24.2033	24.0624	22.858	24.5859	24.411	23.0742	24.8473	23.7779	24.0496	24.8546	24.3537	24.4461	25.5956	25.4804	24.924		P20352	0.122483	1.1	0.686638	0.86694	up	no		P20352	0.201206	1.1	0.510222	0.749835	up	no		P20352	0.781897	1.7
P20444	ADVYPANDSTASQDVANR;CDTCDMNVHK;DVVIQDDDVECTMVEK;EHMMDGVTTR;GAENFDK;GAENFDKFFTR;GPDTDDPR;GTEELYAIK;KDVVIQDDDVECTMVEK;KGTEELYAIK;LGCGPEGER;LSVEIWDWDR;LTDFNFLMVLGK;MPASGWYK;NDFMGSLSFGVSELMK;NLIPMDPNGLSDPYVK;TFCGTPDYIAPEIIAYQPYGK;VISPSEDR	18	18	13	27.4	76.851	39.766	1144;6512;11317;13744;20750;20751;23581;24477;31525;31914;35430;40138;40254;43159;44096;45164;58071;63649	Prkca	Protein kinase C alpha type		25.8554	25.2399	25.2932	25.17	25.1441	25.3165	25.6763	25.6891	25.325	25.317	25.3966	25.2415	25.3647	26.0562	25.8586	25.4071	25.754	25.8563		P20444	-0.252637	-1.2	0.250801	0.503906	down	no		P20444	-0.245086	-1.2	0.264407	0.533407	down	no		P20444	-0.0873688	-1.1
P20664	EFSFTLK;ELDMVSTHEK;ILALVPETIHDELQR;LDVNVSK;LFPYAQYYR;LGAFQAQEK;MEPFDPAELPELLK;SGIVEYLSLVK;VFEQFLENLDK;WLNYGGVTK;YFEEYALVGQDILENKENWDK;YQSFNNQSELEK	12	12	12	32.4	49.295	26.475	13188;14468;28808;34281;35240;35390;42247;53322;62719;67442;68340;69554	Prim1	DNA primase small subunit		24.4864	24.7242	25.0236	24.8024	24.8091	24.8807	24.8415	24.792	24.8681	25.0449	25.0191	25.0041	24.3155	24.8199	24.5316	24.4076	24.5587	24.3248		P20664	0.0859971	1.1	0.515203	0.737913	up	no		P20664	0.188828	1.1	0.167805	0.41649	up	no		P20664	-0.12528	-1.1
P20934	ELTGSNLLLQSPGVLTAAR	1	1	1	8.5	24.087	2.476	15133	Evi2a	Protein EVI2A		17.4677	19.9084	17.4677	20.5854	20.5775	20.963	20.3347	19.2932	17.4677	20.6083	20.8779	20.2922	17.4677	17.4677	17.4677	17.4677	20.0693	17.4677		P20934	2.42739	5.4	0.00704705	0.0661369	up	no		P20934	1.56096	3	0.0569532	0.242117	up	no		P20934	0.867227	1.8
[truncated: 4,799 more rows]
[truncated: 32 more columns]
