# Supplementary material for: Erk1R84H is an oncoprotein that causes hepatocellular carcinoma in mice and imposes a rigorous negative feedback loop
Source: Oncogene. 2025 May 20;44(31):2689–714. doi: 10.1038/s41388-025-03437-6 (PMC12301236; doi:10.1038/s41388-025-03437-6)
Supplement: Supplementary file 3 — Supplemental file S4 [file 41388_2025_3437_MOESM3_ESM.xlsx]

## Sheet: DEoutput
Pid																					Raw Counts																			RH_3d_vs_1d
Pid	Proteins	Positions.within.proteins	pos	Leading.proteins	Protein	Protein_Name	Gene.names	Phosphorylated.Amino.acid	Localization.prob	Fasta.headers	Multiplicity	Score	Delta.score	Score.for.localization	Sequence.window	Number.of.Phospho..STY.	sequence.window	Phospho_STY_num	Phospho_STY_probabilities		RH1_DAY1	RH2_DAY1	RH3_DAY1	RH1_DAY3	RH2_DAY3	RH3_DAY3	RS1_DAY1	RS2_DAY1	RS3_DAY1	RS1_DAY3	RS2_DAY3	RS3_DAY3	WT1_DAY1	WT2_DAY1	WT3_DAY1	WT1_DAY3	WT2_DAY3	WT3_DAY3		Pid	logFC	FoldChange	P.Value	adj.P.Val	Direction	pass	Protein_all_global	P.Value_global	logFC_global
1	Q9Z2C4	657	657	Q9Z2C4	Q9Z2C4	Myotubularin-related protein 1	Mtmr1	S	0.891829	sp|Q9Z2C4|MTMR1_MOUSE Myotubularin-related protein 1 OS=Mus musculus OX=10090 GN=Mtmr1 PE=1 SV=1	___1	120.87	107.28	74.78	EMATRTISSSSERGSSPTHSATPVHTSV___	1	Q9Z2C4_657	1	GS(0.05)S(0.892)PT(0.042)HS(0.008)AT(0.008)PVHTSV		-8	-8	-8	-8	-8	-8	-8	-8	-8	-8	-8	-8	-8	-8	-8	-8	-8	-8		1	-8.88178e-16	-1	1	1	down	no
10	E9PVX6	1159	1159	E9PVX6	E9PVX6		Mki67	T	1	sp|E9PVX6|KI67_MOUSE Proliferation marker protein Ki-67 OS=Mus musculus OX=10090 GN=Mki67 PE=1 SV=1	___2	130.89	118.58	130.89	STLGKRTKSPGRAPGTPAPVQEENDSTAFME	1;2	E9PVX6_1159	1;2	APGT(1)PAPVQEENDSTAFMET(1)PKQK		-0.448622	-0.787218	-0.783312	-8	-8	-8	-1.05152	-0.705877	-0.302134	-8	-8	-8	-1.32467	-0.822229	-0.618414	-8	-8	-8		10	-7.32695	-160	3.99046e-10	2.04018e-07	down	yes	E9PVX6	-0.189309	0.281544
100	Q1HFZ0	723	723	Q1HFZ0	Q1HFZ0	tRNA (cytosine(34)-C(5))-methyltransferase	Nsun2	S	1	sp|Q1HFZ0|NSUN2_MOUSE RNA cytosine C(5)-methyltransferase NSUN2 OS=Mus musculus OX=10090 GN=Nsun2 PE=1 SV=2	___1	466.68	439	364.05	EKKKEGVILTNENAASPEQPGDEDAKQTAQD	1	Q1HFZ0_723	1	EGVILTNENAAS(1)PEQPGDEDAK		5.2163	4.99991	5.17678	5.96591	5.8764	5.83278	5.09419	5.23521	5.33791	5.91152	5.74979	5.57799	5.26505	4.94593	5.11825	5.58717	5.50538	5.12428		100	0.760706	1.7	0.0445644	0.247275	up	no	Q1HFZ0	0.186679	0.0287668
1000	Q62059	2586	2586	Q62059	Q62059	Versican core protein	Vcan	S	0.999997	sp|Q62059|CSPG2_MOUSE Versican core protein OS=Mus musculus OX=10090 GN=Vcan PE=1 SV=2	___1	316.97	279.2	155.2	QTDLDPEIKLESHGSSEESLQVQEKYEGAVT	1;2;3	Q62059_2586	1;2;3	LESHGS(1)S(1)EES(1)LQVQEK		-0.52346	-1.32606	0.359123	0.595346	-0.0579909	-8	-2.14446	-1.52122	-2.19298	-1.46284	-8	-8	-8	-8	-8	-8	-8	-8		1000	-1.99075	-4	0.3219	0.635389	down	no	Q62059	0.389668	0.0178941
10000	Q8C6M1	132	132	Q8C6M1	Q8C6M1	Ubiquitin carboxyl-terminal hydrolase 20	Usp20	S	1	sp|Q8C6M1|UBP20_MOUSE Ubiquitin carboxyl-terminal hydrolase 20 OS=Mus musculus OX=10090 GN=Usp20 PE=1 SV=1	___1	186.82	161.22	48.337	HPLKAVPIAVADEGESESEDDDLKPRGLTGM	1;2	Q8C6M1_132	1;2	AVPIAVADEGES(1)ES(1)EDDDLKPR		-8	-0.070055	0.24303	0.542898	1.02854	1.11333	-8	-0.256039	0.463795	0.798063	0.867142	0.731697	0.690884	0.627006	0.609917	0.8653	0.964745	0.557375		10000	3.50393	11	0.0918675	0.342189	up	no
10001	Q61070	326	326	Q61070	Q61070	Etoposide-induced protein 2.4	Ei24	S	1	sp|Q61070|EI24_MOUSE Etoposide-induced protein 2.4 OS=Mus musculus OX=10090 GN=Ei24 PE=1 SV=3	___1	91.549	91.549	43.613	LQSALSSSSSAEKFPSPHPSPAKLKAAAGH_	1;2	Q61070_326	1;2	FPS(1)PHPS(1)PAK		0.3603	-0.463324	-0.0778504	-8	0.0613974	-0.921045	-8	0.345873	-0.192194	-0.612274	-8	-8	-0.0386638	-0.317207	-8	-0.841593	-1.47693	-0.325245		10001	-2.89292	-7.4	0.368267	0.664326	down	no
10002	Q99K30	462	462	Q99K30	Q99K30	Epidermal growth factor receptor kinase substrate 8-like protein 2	Eps8l2	S	1	sp|Q99K30|ES8L2_MOUSE Epidermal growth factor receptor kinase substrate 8-like protein 2 OS=Mus musculus OX=10090 GN=Eps8l2 PE=1 SV=1	___1	100.58	62.166	100.58	PSDQLTPKNRLSVRHSPKHSLSSESQAPEDI	1	Q99K30_462	1	LSVRHS(1)PK		-0.490486	-8	-8	0.0416397	0.620203	1.11108	0.322649	-8	0.704821	-8	0.0875457	1.1628	0.718537	-8	0.260134	0.615061	0.305639	0.535795		10002	6.0878	68	0.0709793	0.304865	up	no	Q99K30	0.513437	0.101032
10003	P52651	141	141	P52651	P52651	Homeobox protein Rhox5	Rhox5	S	0.994815	sp|P52651|RHOX5_MOUSE Homeobox protein Rhox5 OS=Mus musculus OX=10090 GN=Rhox5 PE=2 SV=1	___1	77.379	48.867	77.379	QHRLRELESILQRTNSFDVPREDLDRLMDAC	1	P52651_141	1	T(0.005)NS(0.995)FDVPR		-8	-8	-1.50542	-8	-3.43087	-8	-8	-1.49008	-4.05741	-2.72596	-1.09207	-3.31956	-3.31307	-8	-8	-2.03863	-8	-3.35675		10003	-0.641815	-1.6	0.800435	1	down	no	P52651	-1.07046	0.762189
10004	Q6NS46	1468	1468	Q6NS46	Q6NS46	Protein RRP5 homolog	Pdcd11	S	1	sp|Q6NS46|RRP5_MOUSE Protein RRP5 homolog OS=Mus musculus OX=10090 GN=Pdcd11 PE=1 SV=2	___2	387.07	309.85	71.076	QKSQRGGRGKRERQESESEQELVNKRPKKSG	1;2	Q6NS46_1468	1;2	QES(1)ES(1)EQELVNK		-0.75396	-8	1.54221	1.96607	2.36085	1.66272	1.81233	1.77206	-8	1.81056	1.34932	2.34468	1.75331	2.08443	2.27817	2.3359	2.26875	2.09703		10004	4.40046	21	0.118157	0.374785	up	no	Q6NS46	-0.0462233	0.595482
10005	Q6NS46	1470	1470	Q6NS46	Q6NS46	Protein RRP5 homolog	Pdcd11	S	1	sp|Q6NS46|RRP5_MOUSE Protein RRP5 homolog OS=Mus musculus OX=10090 GN=Pdcd11 PE=1 SV=2	___2	236.12	185.83	71.076	SQRGGRGKRERQESESEQELVNKRPKKSGAA	2	Q6NS46_1470	2	QES(1)ES(1)EQELVNK		-0.75396	-8	1.54221	1.96607	2.36085	1.66272	1.81233	1.77206	-8	1.81056	1.34932	2.34468	1.75331	2.08443	2.27817	2.3359	2.26875	2.09703		10005	4.40046	21	0.118157	0.374785	up	no	Q6NS46	-0.0462233	0.595482
10006	P47809	392	392	P47809	P47809	Dual specificity mitogen-activated protein kinase kinase 4	Map2k4	S	0.786671	sp|P47809|MP2K4_MOUSE Dual specificity mitogen-activated protein kinase kinase 4 OS=Mus musculus OX=10090 GN=Map2k4 PE=1 SV=2	___1	67.102	43.115	67.102	CYVCKILDQMPATPSSPMYVD__________	1	P47809_392	1	ILDQMPAT(0.009)PS(0.178)S(0.787)PMY(0.026)VD		-8	-1.40503	-8	-8	-0.97656	-8	-8	-8	-8	-8	-0.816996	-8	-8	-1.72469	-8	-8	-8	-8		10006	0.142822	1.1	0.930902	1	up	no	P47809	0.0175902	0.916392
10007	O35495	122	122	O35495	O35495	Cyclin-dependent kinase 14	Cdk14	S	0.814268	sp|O35495|CDK14_MOUSE Cyclin-dependent kinase 14 OS=Mus musculus OX=10090 GN=Cdk14 PE=1 SV=2	___2	127.87	108.62	60.157	SAGKESPKVRRHSSPSSPTSPKFGKADSYEK	1;2	O35495_122	1;2	RHS(0.945)S(0.065)PS(0.814)S(0.143)PT(0.023)S(0.01)PK		-8	-0.953428	-8	-8	-8	-4.05146	-1.51271	-8	-1.17403	-2.82457	-8	-0.798883	-0.431376	-1.59456	-8	-8	-1.41964	-1.34415		10007	-1.03268	-2	0.748526	0.977369	down	no	O35495	-0.310315	0.159464
10008	A6H8H2	1043	1043	A6H8H2	A6H8H2	DENN domain-containing protein 4C	Dennd4c	S	0.980301	sp|A6H8H2|DEN4C_MOUSE DENN domain-containing protein 4C OS=Mus musculus OX=10090 GN=Dennd4c PE=1 SV=1	___1	56.404	40.251	48.998	DRGEKKQKHFPERSCSFSSESRAGMLLKKSS	1	A6H8H2_1043	1	S(0.004)CS(0.98)FS(0.011)S(0.003)ES(0.001)R		1.00414	0.492957	0.0445704	-2.66937	-2.64727	-3.12344	0.599896	-8	-8	-0.829197	-0.696627	0.013235	-8	0.183899	-0.186129	-8	-8	0.335448		10008	-3.32725	-10	0.270518	0.592674	down	no	A6H8H2	0.195818	0.0245818
10009	Q6PGL7	613	613	Q6PGL7	Q6PGL7	WASH complex subunit FAM21	Fam21	S	0.999996	sp|Q6PGL7|WASC2_MOUSE WASH complex subunit 2 OS=Mus musculus OX=10090 GN=Washc2 PE=1 SV=1	___2	167.99	148.24	150.72	KPSEQPSKKTSALLFSSDEEDQWNIADSHTK	1;2	Q6PGL7_613	1;2	TSALLFS(1)S(1)DEEDQWNIADSHTK		-8	-0.752247	-0.884127	0.797775	-0.357513	0.996946	0.523224	-0.889122	0.692976	0.563124	-0.348595	-0.438452	-2.95838	-0.718754	0.199033	0.732513	0.264498	-0.341335		10009	3.69119	13	0.0349405	0.216998	up	yes	Q6PGL7	0.293833	0.00374176
1001	A2A7S8	402	402	A2A7S8	A2A7S8	Uncharacterized protein KIAA1522	Kiaa1522	S	0.999421	sp|A2A7S8|K1522_MOUSE Uncharacterized protein KIAA1522 OS=Mus musculus OX=10090 GN=Kiaa1522 PE=1 SV=1	___1	318.18	291.35	282.55	SNNVAPPPPGGSGRGSPSGGSTAETSDTASI	1;2	A2A7S8_402	1;2	GS(0.999)PS(0.001)GGSTAETSDTASIR		1.9017	1.55154	1.43436	2.50632	2.36063	2.32262	1.60504	1.71419	1.34239	2.01893	1.32644	2.45272	1.11703	0.77075	0.989757	1.38763	0.837511	2.08901		1001	0.767318	1.7	0.0931518	0.343597	up	no	A2A7S8	1.28237	0.542216
10010	Q6PGL7	614	614	Q6PGL7	Q6PGL7	WASH complex subunit FAM21	Fam21	S	0.999995	sp|Q6PGL7|WASC2_MOUSE WASH complex subunit 2 OS=Mus musculus OX=10090 GN=Washc2 PE=1 SV=1	___2	291.91	265.43	150.72	PSEQPSKKTSALLFSSDEEDQWNIADSHTKL	1;2	Q6PGL7_614	1;2	TSALLFS(1)S(1)DEEDQWNIADSHTK		-8	-0.752247	-0.884127	0.797775	-0.357513	0.996946	0.523224	-0.889122	0.692976	0.563124	-0.348595	-0.438452	-2.95838	-0.718754	0.199033	0.732513	0.264498	-0.341335		10010	3.69119	13	0.0349405	0.216998	up	yes	Q6PGL7	0.293833	0.00374176
10011	Q8BH50	34	34	Q8BH50	Q8BH50	Uncharacterized protein C18orf25 homolog		S	0.999619	sp|Q8BH50|CR025_MOUSE Uncharacterized protein C18orf25 homolog OS=Mus musculus OX=10090 PE=1 SV=1	___1	104.51	81.637	86.869	PPKASEQETAKEEDGSVELESQVQKDGVADS	1	Q8BH50_34	1	ASEQETAKEEDGS(1)VELESQVQK		0.113016	-0.256397	0.212839	-1.17614	-0.403969	-0.119406	-0.694517	-0.241478	0.0405558	-1.40457	-0.46559	0.217431	-0.582853	-0.971111	-0.372732	-1.08798	-0.802032	-8		10011	-0.589659	-1.5	0.694663	0.930446	down	no	Q8BH50	-0.141831	0.49834
10012	Q5U3K5	483	483	Q5U3K5	Q5U3K5	Rab-like protein 6	Rabl6	S	0.999906	sp|Q5U3K5|RABL6_MOUSE Rab-like protein 6 OS=Mus musculus OX=10090 GN=Rabl6 PE=1 SV=2	___1	186.45	141.45	146.76	LLPSDPMPSKNISLSSEEEAEGLAGHPRVAP	1;2	Q5U3K5_483	1;2	NIS(0.001)LS(0.999)S(1)EEEAEGLAGHPR		-2.48569	-8	-8	-1.00669	-1.28352	-8	-8	-8	-8	-8	-8	-8	-2.74034	-8	-8	-8	-8	-8		10012	2.73182	6.6	0.126292	0.388278	up	no	Q5U3K5	0.40488	0.058949
10013	Q8CI95	179	179	Q8CI95	Q8CI95	Oxysterol-binding protein-related protein 11	Osbpl11	S	0.999819	sp|Q8CI95|OSB11_MOUSE Oxysterol-binding protein-related protein 11 OS=Mus musculus OX=10090 GN=Osbpl11 PE=1 SV=2	___1	195.45	165.34	163.18	EAIGKNNPPLKSRSFSLASSGNSPISQRRPS	1;2	Q8CI95_179	1;2	SFS(1)LASS(0.012)GNS(0.963)PIS(0.024)QR		-0.822561	-0.959004	-0.572603	-8	-2.00441	-8	-8	-0.478426	-0.249588	-0.0539684	-0.078165	-8	-8	-1.11789	-8	0.675969	0.226261	0.194103		10013	-5.21675	-37	0.0517097	0.265859	down	no	Q8CI95	0.745893	0.46858
10014	Q8BGD9	504	504	Q8BGD9	Q8BGD9	Eukaryotic translation initiation factor 4B	Eif4b	S	0.996398	sp|Q8BGD9|IF4B_MOUSE Eukaryotic translation initiation factor 4B OS=Mus musculus OX=10090 GN=Eif4b PE=1 SV=1	___2	354.96	323.09	233.38	SNPPARSQSSDTEQPSPTSGGGKVAAVQPPE	1;2	Q8BGD9_504	1;2	SQS(0.043)S(0.956)DTEQPS(0.996)PT(0.003)SGGGK		1.94293	-8	2.78756	3.00412	2.66273	2.90493	2.561	2.77002	2.72853	3.03537	2.89295	3.29843	3.28113	3.06819	2.98578	3.41976	2.97827	3.11772		10014	3.9471	15	0.0633864	0.290479	up	no	Q8BGD9	0.120159	0.226415
10015	Q9JIK5	118	118	Q9JIK5	Q9JIK5	Nucleolar RNA helicase 2	Ddx21	S	1	sp|Q9JIK5|DDX21_MOUSE Nucleolar RNA helicase 2 OS=Mus musculus OX=10090 GN=Ddx21 PE=1 SV=3	___2	274.6	240.81	48.547	KQADSETKEIITEEPSEEEADMPKPKKMKKG	1;2	Q9JIK5_118	1;2	EIIT(1)EEPS(1)EEEADMPKPK		-8	-8	-8	-0.575829	-0.522902	-8	-0.0479832	-8	-8	-8	-8	-0.258471	-0.925123	-8	-0.139542	-8	-0.235426	-0.774889		10015	4.96709	31	0.172248	0.468843	up	no	Q9JIK5	-0.156669	0.102022
10016	Q9JIK5	114	114	Q9JIK5	Q9JIK5	Nucleolar RNA helicase 2	Ddx21	T	1	sp|Q9JIK5|DDX21_MOUSE Nucleolar RNA helicase 2 OS=Mus musculus OX=10090 GN=Ddx21 PE=1 SV=3	___2	61.767	53.774	48.547	EPLEKQADSETKEIITEEPSEEEADMPKPKK	1;2	Q9JIK5_114	1;2	EIIT(1)EEPS(1)EEEADMPKPK		-8	-8	-8	-0.575829	-0.522902	-8	-0.0479832	-8	-8	-8	-8	-0.258471	-0.925123	-8	-0.139542	-8	-0.235426	-0.774889		10016	4.96709	31	0.172248	0.468843	up	no	Q9JIK5	-0.156669	0.102022
10017	Q923A2	558	558	Q923A2	Q923A2	Protein Spindly	Spdl1	S	0.99567	sp|Q923A2|SPDLY_MOUSE Protein Spindly OS=Mus musculus OX=10090 GN=Spdl1 PE=1 SV=2	___1	219.09	194.69	148.22	ANIEVLHEQSGNTPNSPRLTAESKLPTEVKE	1	Q923A2_558	1	LVDSPANIEVLHEQSGNT(0.004)PNS(0.996)PR		-8	2.34202	2.53432	1.39777	1.40369	-8	2.95871	3.22175	2.69646	1.55127	2.14257	-8	2.89243	3.26402	2.97838	1.36059	0.936726	1.29294		10017	-0.691628	-1.6	0.831583	1	down	no
10018	C0HKD9;C0HKD8	132;132	132	C0HKD9	C0HKD9			S	1	sp|C0HKD9|MFA1B_MOUSE Microfibrillar-associated protein 1B OS=Mus musculus OX=10090 GN=Mfap1b PE=1 SV=1;sp|C0HKD8|MFA1A_MOUSE Microfibrillar-associated protein 1A OS=Mus musculus OX=10090 GN=Mfap1a PE=1 SV=1	___1	293.52	271.44	118.61	DSEVEGDAWRLEREDSSEEEEEEIDDEEIER	1;2	C0HKD9_132	1;2	LEREDS(1)S(1)EEEEEEIDDEEIER		-1.04671	-1.40064	-0.48757	2.19108	1.50555	1.68417	-0.937511	-2.15733	-0.993686	0.703358	0.608585	0.227056	-0.632452	-1.42319	-8	-0.244259	-0.0594216	-8		10018	2.7719	6.8	0.155336	0.439629	up	no	C0HKD9;C0HKD8	0.0742279	0.472322
10019	P26645	167	167	P26645	P26645	Myristoylated alanine-rich C-kinase substrate	Marcks	S	1	sp|P26645|MARCS_MOUSE Myristoylated alanine-rich C-kinase substrate OS=Mus musculus OX=10090 GN=Marcks PE=1 SV=2	___1	113.54	113.54	113.54	SFKKSFKLSGFSFKKSKKESGEGAEAEGATA	1;2	P26645_167	1;2	LSGFS(1)FKKS(1)K		-8	-8	-2.1859	-0.547674	-8	-1.1166	-8	-8	-8	-8	-1.57971	-1.21027	-2.35498	-2.62494	-2.16887	-0.970365	-8	-8		10019	2.84054	7.2	0.285893	0.606749	up	no	P26645	0.216298	0.154068
1002	Q8BRT1	461	461	Q8BRT1	Q8BRT1	CLIP-associating protein 2	Clasp2	S	0.99744	sp|Q8BRT1|CLAP2_MOUSE CLIP-associating protein 2 OS=Mus musculus OX=10090 GN=Clasp2 PE=1 SV=1	___1	86.014	78.447	69.451	KTDSRGRSRTKMVSQSQPGSRSGSPGRVLTT	1;2	Q8BRT1_461	1;2	MVS(0.003)QS(0.997)QPGS(1)R		-0.567993	-0.932098	-1.60712	-8	-8	-8	-1.43944	-1.2299	-1.4836	-2.68837	-8	-8	-1.16055	-1.4993	-1.54149	-8	-0.462851	-8		1002	-6.96426	-120	0.00246884	0.0487193	down	yes	Q8BRT1	0.303248	0.0114787
10020	Q61122	182	182	Q61122	Q61122	NGFI-A-binding protein 1	Nab1	S	0.999742	sp|Q61122|NAB1_MOUSE NGFI-A-binding protein 1 OS=Mus musculus OX=10090 GN=Nab1 PE=1 SV=2	___1	151.67	132.12	132.6	ESEHSLSPADLGSPASPKESSEALDAAAALS	1	Q61122_182	1	LWQGHHATESEHSLSPADLGSPAS(1)PK		0.926724	0.334238	1.17078	1.02438	1.00189	1.71564	0.472435	0.574371	0.784355	0.398053	0.803986	0.891362	-0.957128	0.23452	0.359272	1.07655	0.951305	0.578701		10020	0.436725	1.4	0.338866	0.644867	up	no	Q61122	0.787273	0.225882
10021	Q62167;Q62095;P16381	594;592;592	594	Q62167	Q62167	ATP-dependent RNA helicase DDX3X;ATP-dependent RNA helicase DDX3Y;Putative ATP-dependent RNA helicase Pl10	Ddx3x;Ddx3y;D1Pas1	S	1	sp|Q62167|DDX3X_MOUSE ATP-dependent RNA helicase DDX3X OS=Mus musculus OX=10090 GN=Ddx3x PE=1 SV=3;sp|Q62095|DDX3Y_MOUSE ATP-dependent RNA helicase DDX3Y OS=Mus musculus OX=10090 GN=Ddx3y PE=1 SV=2;sp|P16381|DDX3L_MOUSE Putative ATP-dependent RNA helicase	___1	78.516	78.516	78.516	HYKGSSRGRSKSSRFSGGFGARDYRQSSGAS	1	Q62167_594	1	FS(1)GGFGAR		1.41823	-8	1.12267	-1.23924	-0.585302	-1.40463	1.24248	1.55102	1.2989	-0.54586	0.427429	0.734371	1.54329	1.84804	1.89985	-0.493015	-0.0831452	-0.653633		10021	0.743306	1.7	0.690838	0.92804	up	no	Q62167;P16381	0.0453778	0.770985
10022	Q9WVA4	163	163	Q9WVA4	Q9WVA4	Transgelin-2	Tagln2	S	1	sp|Q9WVA4|TAGL2_MOUSE Transgelin-2 OS=Mus musculus OX=10090 GN=Tagln2 PE=1 SV=4	___1	210.95	189.49	120.57	PNWFPKKSKENPRNFSDNQLQEGKNVIGLQM	1	Q9WVA4_163	1	NFS(1)DNQLQEGK		-0.566372	-0.405956	0.183843	-0.0113086	0.385386	0.0459503	-0.717384	-0.83188	-0.216711	-1.0548	-0.74601	-0.187567	-0.234835	-0.031044	0.179083	-0.631441	-0.82847	0.114964		10022	0.402837	1.3	0.293721	0.614041	up	no	Q9WVA4	-0.273245	0.0077674
10023	P46664;P28650	451;452	451	P46664	P46664	Adenylosuccinate synthetase isozyme 2;Adenylosuccinate synthetase isozyme 1	Adss;Adssl1	S	0.86529	sp|P46664|PURA2_MOUSE Adenylosuccinate synthetase isozyme 2 OS=Mus musculus OX=10090 GN=Adss2 PE=1 SV=2;sp|P28650|PURA1_MOUSE Adenylosuccinate synthetase isozyme 1 OS=Mus musculus OX=10090 GN=Adss1 PE=1 SV=2	___1	58.37	52.267	58.37	LQIPVKWIGVGKSRESMIQLF__________	1	P46664_451	1	S(0.135)RES(0.865)MIQLF		-1.75699	-8	-1.80371	-8	-1.90498	-8	-8	-2.21821	-1.8403	-8	-8	-8	-8	-2.1225	-1.6017	-1.91406	-1.24129	-1.34868		10023	-2.11476	-4.3	0.369085	0.664465	down	no	P46664	0.157757	0.0330053
10024	P19096	207	207	P19096	P19096	Fatty acid synthase;[Acyl-carrier-protein] S-acetyltransferase;[Acyl-carrier-protein] S-malonyltransferase;3-oxoacyl-[acyl-carrier-protein] synthase;3-oxoacyl-[acyl-carrier-protein] reductase;3-hydroxyacyl-[acyl-carrier-protein] dehydratase;Enoyl-[acyl-carrier-protein] reductase;Oleoyl-[acyl-carrier-protein] hydrolase	Fasn	S	0.996955	sp|P19096|FAS_MOUSE Fatty acid synthase OS=Mus musculus OX=10090 GN=Fasn PE=1 SV=2	___1	69.451	52.819	69.451	LKPNTSVQFMKLGMLSPDGTCRSFDDSGSGY	1	P19096_207	1	LGMLS(0.997)PDGT(0.003)CR		-8	-2.84917	-2.70635	-8	-8	-1.71937	-8	-8	-8	-8	-1.77092	-2.02871	-8	-2.9572	-8	-8	-8	-8		10024	-1.38795	-2.6	0.466733	0.719441	down	no	P19096	0.589216	0.00018828
10025	Q5U3K5	482	482	Q5U3K5	Q5U3K5	Rab-like protein 6	Rabl6	S	0.998597	sp|Q5U3K5|RABL6_MOUSE Rab-like protein 6 OS=Mus musculus OX=10090 GN=Rabl6 PE=1 SV=2	___2	186.45	141.45	146.76	SLLPSDPMPSKNISLSSEEEAEGLAGHPRVA	2	Q5U3K5_482	2	NIS(0.001)LS(0.999)S(1)EEEAEGLAGHPR		-8	1.23731	1.72619	2.76957	2.15896	2.66978	1.74914	1.0509	1.95585	2.0581	1.37842	1.49407	0.683642	1.7168	1.95909	2.16449	2.25421	0.202923		10025	4.21161	19	0.0469479	0.253919	up	yes	Q5U3K5	0.40488	0.058949
10026	Q5U3K5	483	483	Q5U3K5	Q5U3K5	Rab-like protein 6	Rabl6	S	0.999906	sp|Q5U3K5|RABL6_MOUSE Rab-like protein 6 OS=Mus musculus OX=10090 GN=Rabl6 PE=1 SV=2	___2	186.45	141.45	146.76	LLPSDPMPSKNISLSSEEEAEGLAGHPRVAP	1;2	Q5U3K5_483	1;2	NIS(0.001)LS(0.999)S(1)EEEAEGLAGHPR		-8	1.23731	1.72619	2.76957	2.15896	2.66978	1.74914	1.0509	1.95585	2.0581	1.37842	1.49407	0.683642	1.7168	1.95909	2.16449	2.25421	0.202923		10026	4.21161	19	0.0469479	0.253919	up	yes	Q5U3K5	0.40488	0.058949
10027	Q61191	6	6	Q61191	Q61191	Host cell factor 1;HCF N-terminal chain 1;HCF N-terminal chain 2;HCF N-terminal chain 3;HCF N-terminal chain 4;HCF N-terminal chain 5;HCF N-terminal chain 6;HCF C-terminal chain 1;HCF C-terminal chain 2;HCF C-terminal chain 3;HCF C-terminal chain 4;HCF C-terminal chain 5;HCF C-terminal chain 6	Hcfc1	S	1	sp|Q61191|HCFC1_MOUSE Host cell factor 1 OS=Mus musculus OX=10090 GN=Hcfc1 PE=1 SV=2	___1	228.73	214.5	228.73	__________MASAVSPANLPAVLLQPRWKR	1	Q61191_6	1	ASAVS(1)PANLPAVLLQPR		-2.1085	0.216707	0.327986	1.04951	1.43064	-0.73357	-0.0327301	-1.48451	0.344934	0.0297751	-8	-8	-1.07917	-8	-2.20969	-1.42929	0.117868	0.48945		10027	1.10346	2.1	0.604175	0.845265	up	no	Q61191	0.125772	0.212625
10028	Q91YE5	1755	1755	Q91YE5	Q91YE5	Bromodomain adjacent to zinc finger domain protein 2A	Baz2a	S	0.999215	sp|Q91YE5|BAZ2A_MOUSE Bromodomain adjacent to zinc finger domain protein 2A OS=Mus musculus OX=10090 GN=Baz2a PE=1 SV=2	___1	50.292	13.959	50.292	PEGDSRRRMLSRSRDSPAVPRYPEDGLSPPK	1	Q91YE5_1755	1	S(0.001)RDS(0.999)PAVPR		-1.70882	-1.22567	-1.9088	-1.21051	-1.30679	-1.29223	-1.94878	-1.86158	-2.50484	-8	-2.07702	-1.27258	-1.60135	-1.81986	-1.95753	-1.58705	-1.97238	-0.941212		10028	0.344589	1.3	0.78749	1	up	no
10029	Q9D824	479	479	Q9D824	Q9D824	Pre-mRNA 3'-end-processing factor FIP1	Fip1l1	S	1	sp|Q9D824|FIP1_MOUSE Pre-mRNA 3'-end-processing factor FIP1 OS=Mus musculus OX=10090 GN=Fip1l1 PE=1 SV=1	___3	304.23	274.7	250.27	RERERTRERERERDHSPTPSVFNSDEERYRY	1;2;3	Q9D824_479	1;2;3	DHS(1)PTPSVFNS(1)DEER		-8	-0.905292	-8	-0.212179	-0.472366	-0.416243	-0.702063	-1.12129	-0.270695	-0.163803	-0.990843	0.912672	-8	-1.29329	-0.782146	-8	-0.420639	-8		10029	5.26817	39	0.0314595	0.206221	up	yes	Q9D824	0.176181	0.280607
1003	P35601	535	535	P35601	P35601	Replication factor C subunit 1	Rfc1	S	1	sp|P35601|RFC1_MOUSE Replication factor C subunit 1 OS=Mus musculus OX=10090 GN=Rfc1 PE=1 SV=2	___1	163.51	124.73	163.51	KESESKKCKLTLLKNSPMKAVKKEASTCPRG	1	P35601_535	1	LTLLKNS(1)PMK		-0.631325	-0.574777	-0.417253	-1.4795	-1.22103	-2.06615	0.0145724	-0.633327	-0.760614	-0.699902	-0.326323	-0.705317	-0.0985298	0.123058	-0.672396	-1.47904	-1.54297	-2.17776		1003	-1.04777	-2.1	0.0188267	0.157642	down	yes	P35601	0.366931	0.00736533
10030	Q9D824	487	487	Q9D824	Q9D824	Pre-mRNA 3'-end-processing factor FIP1	Fip1l1	S	1	sp|Q9D824|FIP1_MOUSE Pre-mRNA 3'-end-processing factor FIP1 OS=Mus musculus OX=10090 GN=Fip1l1 PE=1 SV=1	___3	250.27	225.98	106.28	RERERDHSPTPSVFNSDEERYRYREYAERGY	1;2;3	Q9D824_487	1;2;3	DHSPTPSVFNS(1)DEER		-8	-0.905292	-8	-0.212179	-0.472366	-0.416243	-0.702063	-1.12129	-0.270695	-0.163803	-0.990843	0.912672	-8	-1.29329	-0.782146	-8	-0.420639	-8		10030	5.26817	39	0.0314595	0.206221	up	yes	Q9D824	0.176181	0.280607
10031	Q3TLH4	1221	1221	Q3TLH4	Q3TLH4	Protein PRRC2C	Prrc2c	S	0.995951	sp|Q3TLH4|PRC2C_MOUSE Protein PRRC2C OS=Mus musculus OX=10090 GN=Prrc2c PE=1 SV=3	___3	96.551	67.648	96.551	SGPLRQREESETRSESSDFEVVPKRRRQRGS	2;3	Q3TLH4_1221	2;3	S(0.008)ES(0.996)S(0.996)DFEVVPK		-8	1.94835	1.68813	2.06228	-1.34056	2.17126	-0.749426	-8	-8	-0.483713	1.96692	2.21661	0.870678	1.95616	2.37951	2.44019	2.91063	1.30071		10031	2.41883	5.3	0.377048	0.667037	up	no	Q3TLH4	-0.0292005	0.717539
10032	C0HKD9;C0HKD8	132;132	132	C0HKD9	C0HKD9			S	1	sp|C0HKD9|MFA1B_MOUSE Microfibrillar-associated protein 1B OS=Mus musculus OX=10090 GN=Mfap1b PE=1 SV=1;sp|C0HKD8|MFA1A_MOUSE Microfibrillar-associated protein 1A OS=Mus musculus OX=10090 GN=Mfap1a PE=1 SV=1	___2	293.52	271.44	118.61	DSEVEGDAWRLEREDSSEEEEEEIDDEEIER	1;2	C0HKD9_132	1;2	LEREDS(1)S(1)EEEEEEIDDEEIER		-8	3.67104	3.32075	4.51577	3.76409	4.56888	4.29288	3.04309	4.43245	4.76889	4.14106	4.37594	2.43646	3.44954	4.17144	4.64261	4.46527	2.25843		10032	4.61898	25	0.0674284	0.297462	up	no	C0HKD9;C0HKD8	0.0742279	0.472322
10033	C0HKD9;C0HKD8	133;133	133	C0HKD9	C0HKD9			S	1	sp|C0HKD9|MFA1B_MOUSE Microfibrillar-associated protein 1B OS=Mus musculus OX=10090 GN=Mfap1b PE=1 SV=1;sp|C0HKD8|MFA1A_MOUSE Microfibrillar-associated protein 1A OS=Mus musculus OX=10090 GN=Mfap1a PE=1 SV=1	___2	246.34	213.48	118.61	SEVEGDAWRLEREDSSEEEEEEIDDEEIERR	1;2	C0HKD9_133	1;2	LEREDS(1)S(1)EEEEEEIDDEEIER		-8	3.67104	3.32075	4.51577	3.76409	4.56888	4.29288	3.04309	4.43245	4.76889	4.14106	4.37594	2.43646	3.44954	4.17144	4.64261	4.46527	2.25843		10033	4.61898	25	0.0674284	0.297462	up	no	C0HKD9;C0HKD8	0.0742279	0.472322
10034	B7ZNG0	898	898	B7ZNG0	B7ZNG0	Kinesin-like protein KIF7	Kif7	S	0.612223	sp|B7ZNG0|KIF7_MOUSE Kinesin-like protein KIF7 OS=Mus musculus OX=10090 GN=Kif7 PE=1 SV=1	___1	152.88	134.61	152.11	KIKTEEIAAFQRKRRSGSNGSVVSLEQQQKI	1	B7ZNG0_898	1	S(0.612)GS(0.388)NGSVVSLEQQQK		-0.109924	-8	-0.212662	-8	-0.585695	-8	-8	-0.547073	-8	-8	-8	0.0887034	-8	-8	-8	-0.251587	-0.298279	-8		10034	-2.75437	-6.7	0.440778	0.700562	down	no
10035	P58871	298	298	P58871	P58871	182 kDa tankyrase-1-binding protein	Tnks1bp1	S	0.848916	sp|P58871|TB182_MOUSE 182 kDa tankyrase-1-binding protein OS=Mus musculus OX=10090 GN=Tnks1bp1 PE=1 SV=2	___1	162.48	139.16	128.76	GSTSAVRLANISVPASESPRLSSRPSSPCHS	1	P58871_298	1	LANIS(0.017)VPAS(0.849)ES(0.134)PR		-8	2.62056	2.43896	1.99675	-8	1.90428	-8	-8	-8	2.36937	2.26671	2.11292	3.3089	-8	-8	-8	2.6584	-8		10035	-0.386165	-1.3	0.929975	1	down	no	P58871	0.240955	0.0109743
10036	Q9QXN0	439	439	Q9QXN0	Q9QXN0	Protein Shroom3	Shroom3	S	0.998643	sp|Q9QXN0|SHRM3_MOUSE Protein Shroom3 OS=Mus musculus OX=10090 GN=Shroom3 PE=1 SV=2	___2	92.238	81.434	85.745	KTPFAEDQLHTVPERSPENSPPVKSKHNYTQ	2	Q9QXN0_439	2	TPFAEDQLHT(0.002)VPERS(0.999)PENS(1)PPVK		-0.897133	-8	-8	-0.569044	-8	-8	-8	-0.21887	0.236948	-8	-0.51837	-8	0.723139	0.299608	-8	-8	-8	0.632198		10036	0.109363	1.1	0.97796	1	up	no
10037	Q9QXN0	443	443	Q9QXN0	Q9QXN0	Protein Shroom3	Shroom3	S	0.999758	sp|Q9QXN0|SHRM3_MOUSE Protein Shroom3 OS=Mus musculus OX=10090 GN=Shroom3 PE=1 SV=2	___2	92.238	81.434	85.745	AEDQLHTVPERSPENSPPVKSKHNYTQKAQP	2	Q9QXN0_443	2	TPFAEDQLHT(0.002)VPERS(0.999)PENS(1)PPVK		-0.897133	-8	-8	-0.569044	-8	-8	-8	-0.21887	0.236948	-8	-0.51837	-8	0.723139	0.299608	-8	-8	-8	0.632198		10037	0.109363	1.1	0.97796	1	up	no
10038	P35585	152	152	P35585	P35585	AP-1 complex subunit mu-1	Ap1m1	T	0.999957	sp|P35585|AP1M1_MOUSE AP-1 complex subunit mu-1 OS=Mus musculus OX=10090 GN=Ap1m1 PE=1 SV=3	___1	111.11	81.344	103.84	QEGHKLETGAPRPPATVTNAVSWRSEGIKYR	1;2	P35585_152	1;2	LETGAPRPPAT(1)VT(0.998)NAVS(0.002)WR		0.214605	-8	-0.725454	-1.19284	-8	-2.27998	-0.532953	-8	-0.888914	-0.610071	-0.0196857	-0.688326	-0.875584	-0.478354	-0.115397	-0.456455	-0.0752812	-0.518883		10038	-0.987324	-2	0.613049	0.854895	down	no	P35585	0.181224	0.161083
10039	Q9JMA1	222	222	Q9JMA1	Q9JMA1	Ubiquitin carboxyl-terminal hydrolase 14	Usp14	S	0.931247	sp|Q9JMA1|UBP14_MOUSE Ubiquitin carboxyl-terminal hydrolase 14 OS=Mus musculus OX=10090 GN=Usp14 PE=1 SV=3	___1	123.89	96.465	123.89	MMRVLQQKLEAIEDDSGRETDSSSAPAVTPS	1	Q9JMA1_222	1	LEAIEDDS(0.931)GRET(0.029)DS(0.029)S(0.005)S(0.006)APAVTPSK		-8	-0.787258	-0.405714	-8	-1.06688	-1.01709	-8	-8	-0.22176	-8	-8	-8	-8	-8	-8	-8	-8	-8		10039	-0.296998	-1.2	0.886723	1	down	no	Q9JMA1	0.225204	0.196948
1004	Q63943	251	251	Q63943	Q63943	Myocyte-specific enhancer factor 2D	Mef2d	S	0.999989	sp|Q63943|MEF2D_MOUSE Myocyte-specific enhancer factor 2D OS=Mus musculus OX=10090 GN=Mef2d PE=1 SV=2	___1	112.86	88.456	112.86	PVANGNSLNKVIPAKSPPPPTHNTQLGAPSR	1	Q63943_251	1	VIPAKS(1)PPPPTHNTQLGAPSR		0.790338	0.680517	1.11371	-0.785883	0.142888	-0.0589218	1.387	0.911089	1.28408	1.4452	1.43139	1.99038	1.26358	0.968614	1.46962	-8	-8	0.734835		1004	-1.09549	-2.1	0.504198	0.748046	down	no	Q63943	1.90358	0.161236
10040	Q3U0M1	953	953	Q3U0M1	Q3U0M1	Trafficking protein particle complex subunit 9	Trappc9	S	0.999973	sp|Q3U0M1|TPPC9_MOUSE Trafficking protein particle complex subunit 9 OS=Mus musculus OX=10090 GN=Trappc9 PE=1 SV=2	___1	134.06	104.51	134.04	MAIQVDKFNFESVPESPGEKGHFANLKQLEE	1	Q3U0M1_953	1	FNFESVPES(1)PGEK		0.240793	-0.203062	0.244482	0.329953	0.906578	0.373026	-0.136595	0.267339	0.441376	0.353337	0.247952	0.582949	-8	-0.130688	0.529701	0.87447	0.745964	0.80484		10040	0.442448	1.4	0.777981	1	up	no	Q3U0M1	0.615468	0.0289766
10041	Q9ERG0	371	371	Q9ERG0	Q9ERG0	LIM domain and actin-binding protein 1	Lima1	S	0.869501	sp|Q9ERG0|LIMA1_MOUSE LIM domain and actin-binding protein 1 OS=Mus musculus OX=10090 GN=Lima1 PE=1 SV=3	___2	158.41	124.44	116.03	PKPLSPDARTSSLPESSPSKTAKKFQAPAKE	1;2	Q9ERG0_371	1;2	TSS(1)LPES(0.87)S(0.123)PS(0.008)K		1.31172	-8	1.08862	1.47889	0.277243	0.0333842	1.12705	0.527403	-0.0849858	0.754322	0.248217	0.0907112	1.33689	0.798248	0.192833	-8	-0.150017	-0.0977973		10041	2.46306	5.5	0.333907	0.641829	up	no	Q9ERG0	-0.384551	0.00444046
10042	Q9D3U0	82	82	Q9D3U0	Q9D3U0	Putative tRNA pseudouridine synthase Pus10	Pus10	S	0.998232	sp|Q9D3U0|PUS10_MOUSE tRNA pseudouridine synthase Pus10 OS=Mus musculus OX=10090 GN=Pus10 PE=1 SV=1	___1	130.89	120.38	112.72	PLKKIRLHEDGIDNLSEDGKEGVSVTEDESM	1	Q9D3U0_82	1	LHEDGIDNLS(0.998)EDGKEGVS(0.001)VTEDESMAEKPSK		-8	-8	-0.652351	-0.199011	0.0377125	-8	-0.651266	-8	-1.1145	-8	-8	-8	-8	-1.0381	-0.259342	-0.135147	-0.683414	-8		10042	2.83035	7.1	0.421126	0.691456	up	no	Q9D3U0	4.38434	0.00151479
10043	Q9Z1D1	42	42	Q9Z1D1	Q9Z1D1	Eukaryotic translation initiation factor 3 subunit G	Eif3g	S	0.985075	sp|Q9Z1D1|EIF3G_MOUSE Eukaryotic translation initiation factor 3 subunit G OS=Mus musculus OX=10090 GN=Eif3g PE=1 SV=2	___2	149.16	112.05	97.304	TSELLKGIPLPTGDTSPEPELLPGDPLPPPK	1;2	Q9Z1D1_42	1;2	GIPLPT(0.058)GDT(0.957)S(0.985)PEPELLPGDPLPPPK		-8	1.68903	1.10721	1.9438	3.98693	1.12383	1.70262	-8	1.84169	1.95596	3.92057	0.910923	1.67089	0.135708	-8	-8	2.85896	2.44125		10043	4.08611	17	0.316066	0.6324	up	no	Q9Z1D1	0.0214031	0.782466
10044	Q9Z1D1	41	41	Q9Z1D1	Q9Z1D1	Eukaryotic translation initiation factor 3 subunit G	Eif3g	T	0.956614	sp|Q9Z1D1|EIF3G_MOUSE Eukaryotic translation initiation factor 3 subunit G OS=Mus musculus OX=10090 GN=Eif3g PE=1 SV=2	___2	101.74	79.179	97.304	VTSELLKGIPLPTGDTSPEPELLPGDPLPPP	2	Q9Z1D1_41	2	GIPLPT(0.058)GDT(0.957)S(0.985)PEPELLPGDPLPPPK		-8	1.68903	1.10721	1.9438	3.98693	1.12383	1.70262	-8	1.84169	1.95596	3.92057	0.910923	1.67089	0.135708	-8	-8	2.85896	2.44125		10044	4.08611	17	0.316066	0.6324	up	no	Q9Z1D1	0.0214031	0.782466
10045	Q8JZQ9	84	84	Q8JZQ9	Q8JZQ9	Eukaryotic translation initiation factor 3 subunit B	Eif3b	S	0.99882	sp|Q8JZQ9|EIF3B_MOUSE Eukaryotic translation initiation factor 3 subunit B OS=Mus musculus OX=10090 GN=Eif3b PE=1 SV=1	___3	247.87	233.06	90.164	EEETATSPAASPTPQSAERSPSQEPSAPGKA	1;2;3;4;5	Q8JZQ9_84	1;2;3;4;5	AKPAAQS(0.016)EEET(0.013)AT(0.372)S(0.599)PAAS(0.907)PT(0.094)PQS(0.999)AER		0.927278	0.105085	5.2867	6.03488	1.93399	5.74582	4.8269	4.88906	1.3093	1.97859	1.49973	1.46045	1.14131	1.58948	1.24906	6.17015	1.47744	5.39613		10045	2.46521	5.5	0.139124	0.409835	up	no	Q8JZQ9	0.00194422	0.972853
10046	A2AJI0	552	552	A2AJI0	A2AJI0	MAP7 domain-containing protein 1	Map7d1	S	0.932131	sp|A2AJI0|MA7D1_MOUSE MAP7 domain-containing protein 1 OS=Mus musculus OX=10090 GN=Map7d1 PE=1 SV=1	___2	105.21	87.272	85.939	KEPAAPASPAPSPVPSPTPAQPQKEQSSTQI	1;2;3	A2AJI0_552	1;2;3	AAEEKEPAAPAS(1)PAPS(1)PVPS(0.932)PT(0.068)PAQPQK		-8	-8	-0.218979	1.13156	0.501423	-8	-8	-8	-8	0.432474	0.36393	-8	-8	-0.234015	0.0748233	0.204096	-0.0285264	-0.191111		10046	3.28399	9.7	0.337269	0.643903	up	no	A2AJI0	-0.0480738	0.639399
10047	Q04735	153	153	Q04735	Q04735	Cyclin-dependent kinase 16	Cdk16	S	0.999688	sp|Q04735|CDK16_MOUSE Cyclin-dependent kinase 16 OS=Mus musculus OX=10090 GN=Cdk16 PE=1 SV=1	___1	142.38	106.08	139.3	SPIFDKPLSRRLRRVSLSEIGFGKLETYIKL	1	Q04735_153	1	RVS(1)LSEIGFGK		0.71994	0.422575	-0.0809059	-1.52699	-1.51297	-8	0.167585	0.0852316	0.333048	-8	-8	0.293688	0.505142	0.115198	0.441574	0.762823	-8	0.293987		10047	-4.03386	-16	0.153725	0.437063	down	no
10048	Q9Z2F7	64	64	Q9Z2F7	Q9Z2F7	BCL2/adenovirus E1B 19 kDa protein-interacting protein 3-like	Bnip3l	S	0.595414	sp|Q9Z2F7|BNI3L_MOUSE BCL2/adenovirus E1B 19 kDa protein-interacting protein 3-like OS=Mus musculus OX=10090 GN=Bnip3l PE=1 SV=1	___1	102.07	74.797	55.588	GNGKNGGLEHVPSSSSIHNGDMEKILLDAQH	1;2	Q9Z2F7_64	1;2	NGGLEHVPS(0.055)S(0.175)S(0.175)S(0.595)IHNGDMEK		-1.22378	1.41541	-8	-8	-8	-0.756159	-1.33705	-1.23682	-8	-1.75607	-1.64157	-1.72301	-1.62819	-8	-8	-8	-8	-8		10048	-2.9826	-7.9	0.306609	0.625683	down	no	Q9Z2F7	1.04673	0.476729
10049	Q6IR34	653	653	Q6IR34	Q6IR34	G-protein-signaling modulator 1	Gpsm1	S	0.953011	sp|Q6IR34|GPSM1_MOUSE G-protein-signaling modulator 1 OS=Mus musculus OX=10090 GN=Gpsm1 PE=1 SV=3	___1	44.893	31.438	44.893	VQAKRMDEQRVDLAGSPEQEASGLPDPQQQC	1	Q6IR34_653	1	VDLAGS(0.953)PEQEAS(0.047)GLPDPQQQCPPGAS		-8	-8	-8	-8	-8	-8	-8	-8	-1.27351	-8	-8	-1.04794	-8	-8	-1.14028	-8	-0.514128	-8		10049	0	0	1	1	up	no	Q6IR34	0.0658729	0.949078
1005	Q6NZF1	367	367	Q6NZF1	Q6NZF1	Zinc finger CCCH domain-containing protein 11A	Zc3h11a	S	0.985921	sp|Q6NZF1|ZC11A_MOUSE Zinc finger CCCH domain-containing protein 11A OS=Mus musculus OX=10090 GN=Zc3h11a PE=1 SV=1	___1	166.52	140.8	132.51	LQTKLKAEEPSGADDSPSGTKSSSSVRIKTF	1	Q6NZF1_367	1	LKAEEPSGADDS(0.986)PS(0.011)GT(0.003)K		-0.897352	-8	-1.16932	-8	-8	-8	-0.972164	-1.19499	-1.49597	-2.05347	-2.2438	-1.42537	-1.69727	-0.829598	-1.09121	-8	-2.82261	-1.57464		1005	-4.64444	-25	0.023737	0.178591	down	yes	Q6NZF1	0.106954	0.271304
10050	Q80V24	259	259	Q80V24	Q80V24	Transcription cofactor vestigial-like protein 4	Vgll4	S	0.836477	sp|Q80V24|VGLL4_MOUSE Transcription cofactor vestigial-like protein 4 OS=Mus musculus OX=10090 GN=Vgll4 PE=1 SV=1	___1	99.5	74.647	85.845	DTWLQIKAAKDSASSSPESASRRGQPASPTA	1	Q80V24_259	1	DSASS(0.125)S(0.836)PES(0.019)AS(0.019)R		-8	-8	-2.90038	-3.63393	-8	-2.77162	-8	-2.91106	-2.68417	-8	-8	-8	-8	-3.55594	-3.84238	-2.72333	-2.69058	-8		10050	1.49827	2.8	0.498226	0.742831	up	no
10051	Q569Z6	238	238	Q569Z6	Q569Z6	Thyroid hormone receptor-associated protein 3	Thrap3	S	0.999862	sp|Q569Z6|TR150_MOUSE Thyroid hormone receptor-associated protein 3 OS=Mus musculus OX=10090 GN=Thrap3 PE=1 SV=1	___2	99.5	65.609	90.434	WPDATTYGAGSASRASVSDLSPRERSPALKS	1;2	Q569Z6_238	1;2	AS(1)VSDLS(1)PR		1.67289	2.18232	2.65301	2.22698	2.49095	2.66264	2.42138	2.52252	2.37273	2.45873	2.70573	3.0491	2.42245	2.57166	2.58843	2.42943	2.50701	2.64768		10051	0.290786	1.2	0.419519	0.689999	up	no	Q569Z6	0.0534901	0.520157
10052	Q63918	203	203	Q63918	Q63918	Serum deprivation-response protein	Sdpr	S	1	sp|Q63918|CAVN2_MOUSE Caveolae-associated protein 2 OS=Mus musculus OX=10090 GN=Cavin2 PE=1 SV=3	___2	262.66	248.69	248.96	DENKSLEETLHNVDLSSDDELPRDEEALEDS	1;2;3	Q63918_203	1;2;3	SLEETLHNVDLS(1)S(1)DDELPRDEEALEDSAEEK		-8	0.620104	1.77402	3.33825	1.6391	2.91387	2.13247	0.738806	2.79922	2.71083	1.73114	2.07292	-0.240952	0.733854	2.00114	2.37823	1.3454	0.651165		10052	4.49903	23	0.0366597	0.22352	up	yes	Q63918	-0.285411	0.253716
10053	Q63918	204	204	Q63918	Q63918	Serum deprivation-response protein	Sdpr	S	1	sp|Q63918|CAVN2_MOUSE Caveolae-associated protein 2 OS=Mus musculus OX=10090 GN=Cavin2 PE=1 SV=3	___2	262.66	248.69	248.96	ENKSLEETLHNVDLSSDDELPRDEEALEDSA	1;2;3	Q63918_204	1;2;3	SLEETLHNVDLS(1)S(1)DDELPRDEEALEDSAEEK		-8	0.620104	1.77402	3.33825	1.6391	2.91387	2.13247	0.738806	2.79922	2.71083	1.73114	2.07292	-0.240952	0.733854	2.00114	2.37823	1.3454	0.651165		10053	4.49903	23	0.0366597	0.22352	up	yes	Q63918	-0.285411	0.253716
10054	Q9QZM4	230	230	Q9QZM4	Q9QZM4	Tumor necrosis factor receptor superfamily member 10B	Tnfrsf10b	S	0.853221	sp|Q9QZM4|TR10B_MOUSE Tumor necrosis factor receptor superfamily member 10B OS=Mus musculus OX=10090 GN=Tnfrsf10b PE=1 SV=3	___1	153.92	118.72	97.129	RGCERDPESANSVHSSLLDRQTSSTTNDSNH	1	Q9QZM4_230	1	DPESANSVHS(0.147)S(0.853)LLDR		-0.501394	-1.05626	-0.935934	-2.55327	-2.07759	-1.78135	-0.958004	-1.43421	-8	-8	-8	-1.20878	-8	-1.36541	-1.0963	-1.65173	-2.19414	-1.29342		10054	-1.30621	-2.5	0.587877	0.828462	down	no	Q9QZM4	-0.66199	0.0569885
10055	O35551	410	410	O35551	O35551	Rab GTPase-binding effector protein 1	Rabep1	S	0.999999	sp|O35551|RABE1_MOUSE Rab GTPase-binding effector protein 1 OS=Mus musculus OX=10090 GN=Rabep1 PE=1 SV=2	___1	260.44	227.17	260.44	NDMFKDGLRRAQSTDSLGTSSSLQSKALGYN	1;2	O35551_410	1;2	AQS(1)TDS(1)LGTSSSLQSK		1.03355	0.0661843	1.4924	-0.0183392	0.328407	-8	-8	-0.0144443	0.0205783	0.0881769	-8	2.20216	0.597446	-8	-8	0.275387	-8	1.05148		10055	-3.42736	-11	0.369698	0.664665	down	no	O35551	0.0561113	0.709663
10056	Q922D4	550	550	Q922D4	Q922D4	Serine/threonine-protein phosphatase 6 regulatory subunit 3	Ppp6r3	S	1	sp|Q922D4|PP6R3_MOUSE Serine/threonine-protein phosphatase 6 regulatory subunit 3 OS=Mus musculus OX=10090 GN=Ppp6r3 PE=1 SV=1	___1	218.66	158.17	166.35	FNDEKFADQDDIGNVSFDRVSDINFTLNTNE	1	Q922D4_550	1	FADQDDIGNVS(1)FDR		0.684356	-8	1.15531	0.417587	-8	-8	-8	1.00869	1.4147	0.198108	0.841627	0.968622	0.835628	1.2801	1.10666	-0.105062	0.403858	0.17677		10056	-3.14069	-8.8	0.323847	0.637163	down	no	Q922D4	0.117363	0.19662
10057	Q9DBR7	299	299	Q9DBR7	Q9DBR7	Protein phosphatase 1 regulatory subunit 12A	Ppp1r12a	S	0.999994	sp|Q9DBR7|MYPT1_MOUSE Protein phosphatase 1 regulatory subunit 12A OS=Mus musculus OX=10090 GN=Ppp1r12a PE=1 SV=2	___1	208.12	188.4	174.19	QKKQTLLHSEKRDKKSPLIESTANMENNQPQ	1	Q9DBR7_299	1	DKKS(1)PLIESTANMENNQPQK		1.09826	1.86327	1.95203	0.463192	1.22827	1.09281	1.75817	1.87511	2.06388	0.565248	1.25328	1.53199	1.74735	1.84385	2.03488	1.75714	1.8246	1.05559		10057	-0.709759	-1.6	0.106995	0.35654	down	no	Q9DBR7	-0.258667	0.0100831
10058	Q52KI8	391	391	Q52KI8	Q52KI8	Serine/arginine repetitive matrix protein 1	Srrm1	S	1	sp|Q52KI8|SRRM1_MOUSE Serine/arginine repetitive matrix protein 1 OS=Mus musculus OX=10090 GN=Srrm1 PE=1 SV=2	___2	114.87	89.974	90.861	TSSPPRKTRRLSPSASPPRRRHRPSSPATPP	1;2;3	Q52KI8_391	1;2;3	RLS(1)PS(1)AS(1)PPR		-0.745945	-0.435413	-0.380337	0.507328	0.263852	0.447376	-0.36516	-0.470612	-0.0991764	-0.122284	0.0304166	0.128098	-0.318319	-0.33374	-0.22723	-0.0918218	-0.136002	-8		10058	0.92675	1.9	0.553127	0.79311	up	no	Q52KI8	0.236837	0.0538876
10059	O08648	454	454	O08648	O08648	Mitogen-activated protein kinase kinase kinase 4	Map3k4	S	1	sp|O08648|M3K4_MOUSE Mitogen-activated protein kinase kinase kinase 4 OS=Mus musculus OX=10090 GN=Map3k4 PE=1 SV=2	___2	248.01	228.24	231.42	DTEVELRELESGTEESDEEPTPSPRVPELRL	1;2	O08648_454	1;2	ELES(1)GTEES(1)DEEPTPSPR		-8	-1.32746	-0.917862	0.301811	-0.382702	0.033184	-1.47771	-1.1672	-1.08062	-0.258679	-0.751024	0.288253	-8	-1.53127	-0.575558	-0.187282	-0.0768338	-8		10059	3.39921	11	0.185494	0.488705	up	no
1006	P56485	355	355	P56485	P56485	Atypical chemokine receptor 3	Ackr3	S	1	sp|P56485|ACKR3_MOUSE Atypical chemokine receptor 3 OS=Mus musculus OX=10090 GN=Ackr3 PE=1 SV=2	___1	293.25	251.26	201.1	LTKLIDASRVSETEYSALEQNTK________	1;2	P56485_355	1;2	VSETEYS(1)ALEQNTK		-8	-8	1.93633	1.08141	2.31028	2.15955	-8	-8	-8	1.15485	-8	1.47394	-8	-8	-8	-8	-8	-8		1006	6.5383	93	0.0200777	0.163416	up	yes	P56485	-0.931223	0.511908
10060	Q9Z0P4	116	116	Q9Z0P4	Q9Z0P4	Paralemmin-1	Palm	S	0.999996	sp|Q9Z0P4|PALM_MOUSE Paralemmin-1 OS=Mus musculus OX=10090 GN=Palm PE=1 SV=1	___1	206.62	181.69	206.62	GESAPAASKENSAAPSPGRPQSASPAKEEQK	1;2;3	Q9Z0P4_116	1;2;3	ENSAAPS(1)PGRPQSASPAK		-0.445747	0.0260451	-0.298511	-0.0326902	0.558655	-0.0562554	-0.543621	0.017004	-0.162273	-0.0683498	-0.0681286	1.27987	-0.375504	-0.185751	0.172386	0.0241253	-0.101473	0.74666		10060	0.395974	1.3	0.382064	0.669609	up	no	Q9Z0P4	0.246745	0.253777
10061	Q8BU14	356	356	Q8BU14	Q8BU14	Translocation protein SEC62	Sec62	S	0.999928	sp|Q8BU14|SEC62_MOUSE Translocation protein SEC62 OS=Mus musculus OX=10090 GN=Sec62 PE=1 SV=1	___1	236.95	212.09	47.38	SDTDSDRREDDRSQHSSGNGNDFEMITKEEL	1;2;3	Q8BU14_356	1;2;3	EDDRS(1)QHS(1)S(1)GNGNDFEMITK		-0.822838	-0.531588	-0.646557	0.254023	-0.148317	-0.0148639	-0.639629	-0.806479	-0.651102	-0.191137	-0.52124	-0.600223	-0.492617	-0.542522	-0.152536	0.014151	-0.567831	-0.695946		10061	0.697275	1.6	0.0773761	0.315438	up	no	Q8BU14	0.280167	0.0667683
10062	Q9WVH4	283	283	Q9WVH4	Q9WVH4	Forkhead box protein O3	Foxo3	S	0.628334	sp|Q9WVH4|FOXO3_MOUSE Forkhead box protein O3 OS=Mus musculus OX=10090 GN=Foxo3 PE=1 SV=1	___1	73.918	44.45	73.918	KKKAALQAAPESADDSPSQLSKWPGSPTSRS	1	Q9WVH4_283	1	AALQAAPES(0.004)ADDS(0.628)PS(0.117)QLS(0.251)K		-8	-1.48294	-8	-2.14133	-8	-8	-8	-8	-8	-8	-8	-8	-2.25364	-8	-8	-8	-1.59749	-8		10062	-0.219461	-1.2	0.925011	1	down	no
10063	A2AHC3	553	553	A2AHC3	A2AHC3	Calmodulin-regulated spectrin-associated protein 1	Camsap1	S	1	sp|A2AHC3|CAMP1_MOUSE Calmodulin-regulated spectrin-associated protein 1 OS=Mus musculus OX=10090 GN=Camsap1 PE=1 SV=1	___1	89.629	69.063	87.498	DEELVAIIRTDVSPPSPQMPRTSPQAPGLVA	1;2	A2AHC3_553	1;2	T(0.008)DVS(0.992)PPS(1)PQMPR		-0.374182	-1.04046	-0.594355	-8	-0.737648	-1.00701	-0.205639	-0.487984	-0.516285	-0.667667	-0.3832	-0.26959	0.506125	-0.231262	-0.0966854	-0.20887	-0.345526	-0.0861892		10063	-2.57855	-6	0.0918218	0.342189	down	no	A2AHC3	2.68188	0.0389969
10064	Q8JZQ9	143	143	Q8JZQ9	Q8JZQ9	Eukaryotic translation initiation factor 3 subunit B	Eif3b	S	0.996498	sp|Q8JZQ9|EIF3B_MOUSE Eukaryotic translation initiation factor 3 subunit B OS=Mus musculus OX=10090 GN=Eif3b PE=1 SV=1	___1	157.15	141.99	157.15	EPRALENGEADEPSFSDPEDFVDDVSEEELL	1;2	Q8JZQ9_143	1;2	ALENGEADEPS(0.004)FS(0.996)DPEDFVDDVSEEELLGDVLK		2.60946	2.58046	3.28448	4.82557	-8	4.60376	4.60882	2.92678	4.48937	4.28628	4.99713	3.96139	-8	1.97246	-8	2.57339	4.65966	4.64906		10064	-2.34836	-5.1	0.493163	0.738488	down	no	Q8JZQ9	0.00194422	0.972853
10065	P42227	727	727	P42227	P42227	Signal transducer and activator of transcription 3	Stat3	S	0.999088	sp|P42227|STAT3_MOUSE Signal transducer and activator of transcription 3 OS=Mus musculus OX=10090 GN=Stat3 PE=1 SV=2	___1	71.091	58.818	71.091	CVTPTTCSNTIDLPMSPRTLDSLMQFGNNGE	1	P42227_727	1	FICVTPTTCSNT(0.001)IDLPMS(0.999)PR		-1.40225	-2.44346	-1.34503	-1.25091	-0.64477	-0.608786	-0.94734	-8	-8	-8	-1.40861	-1.6838	-8	-8	-0.588415	-0.992174	-0.674875	-0.531435		10065	0.895423	1.9	0.713835	0.947056	up	no	P42227	0.304839	0.0400987
10066	P36916	324	324	P36916	P36916	Guanine nucleotide-binding protein-like 1	Gnl1	S	0.993626	sp|P36916|GNL1_MOUSE Guanine nucleotide-binding protein-like 1 OS=Mus musculus OX=10090 GN=Gnl1 PE=1 SV=4	___1	89.763	83.608	89.763	EKIARDVAGASWGNVSGEEEEEEDGPAVLVE	1	P36916_324	1	DVAGAS(0.006)WGNVS(0.994)GEEEEEEDGPAVLVEQLTDSAMEPTGPSR		-8	-8	-0.35668	1.74537	0.839356	0.863315	0.803234	-8	-8	0.614844	-8	-8	-0.777344	-1.08083	-0.396295	-0.19273	1.30179	-8		10066	6.60157	97	0.0568818	0.277512	up	no	P36916	0.0698712	0.296299
10067	Q61084	337	337	Q61084	Q61084	Mitogen-activated protein kinase kinase kinase 3	Map3k3	S	0.999909	sp|Q61084|M3K3_MOUSE Mitogen-activated protein kinase kinase kinase 3 OS=Mus musculus OX=10090 GN=Map3k3 PE=1 SV=1	___1	63.134	35.486	51.688	MGVAVQYLDPRGRLRSADSENALTVQERNVP	1;2	Q61084_337	1;2	LRS(1)ADS(1)ENALTVQER		-8	-8	-8	-8	-8	-8	-1.59706	-8	-2.38233	-8	-2.67252	-8	-8	-0.340683	-0.0271797	-8	-0.801548	-8		10067	0	0	1	1	up	no
10068	P54103	63	63	P54103	P54103	DnaJ homolog subfamily C member 2;DnaJ homolog subfamily C member 2, N-terminally processed	Dnajc2	S	1	sp|P54103|DNJC2_MOUSE DnaJ homolog subfamily C member 2 OS=Mus musculus OX=10090 GN=Dnajc2 PE=1 SV=2	___1	100.24	88.282	100.24	TSFQELEDKKELSEESEDEELQLEEFPMLKT	1;2	P54103_63	1;2	KELS(1)EES(1)EDEELQLEEFPMLK		-8	-8	-8	-8	-1.85274	-1.38669	-8	-8	-1.93363	-1.53031	-8	-8	-8	-8	-8	-2.47092	-8	-8		10068	4.25352	19	0.108661	0.357802	up	no	P54103	-0.224393	0.0893146
10069	Q91YS8	177	177	Q91YS8	Q91YS8	Calcium/calmodulin-dependent protein kinase type 1	Camk1	T	0.965216	sp|Q91YS8|KCC1A_MOUSE Calcium/calmodulin-dependent protein kinase type 1 OS=Mus musculus OX=10090 GN=Camk1 PE=1 SV=1	___1	132.17	122.88	132.17	DFGLSKMEDPGSVLSTACGTPGYVAPEVLAQ	1	Q91YS8_177	1	MEDPGSVLS(0.033)T(0.965)ACGT(0.002)PGYVAPEVLAQKPYSK		-8	1.08232	1.56135	2.42783	1.8849	2.2915	1.62228	-8	1.62045	2.44414	1.59222	2.73908	1.34635	-8	-8	2.28517	2.53531	2.53935		10069	3.98685	16	0.236426	0.556337	up	no	Q91YS8	0.539465	0.00189402
1007	P23804	161	161	P23804	P23804	E3 ubiquitin-protein ligase Mdm2	Mdm2	S	0.999998	sp|P23804|MDM2_MOUSE E3 ubiquitin-protein ligase Mdm2 OS=Mus musculus OX=10090 GN=Mdm2 PE=1 SV=3	___1	295.37	219.71	172.49	SSDLISRLSTSSRRRSISETEENTDELPGER	1;2	P23804_161	1;2	RRS(1)IS(1)ETEENTDELPGER		0.0857414	0.158639	0.234879	-1.05788	-0.912159	-1.03426	-0.77924	-0.281214	-0.400536	-0.935293	-0.831455	-0.665657	-0.932137	-1.20119	-0.811323	-0.629396	-1.21759	-1.27277		1007	-1.16118	-2.2	0.00818445	0.0944063	down	yes
10070	Q9D2N4	455	455	Q9D2N4	Q9D2N4	Dystrobrevin alpha	Dtna	S	1	sp|Q9D2N4|DTNA_MOUSE Dystrobrevin alpha OS=Mus musculus OX=10090 GN=Dtna PE=1 SV=2	___1	123.02	108.38	95.631	RLAAESSSSQPTQQRSAPDISFTIDANKQQR	1	Q9D2N4_455	1	S(1)APDISFTIDANK		-1.39874	-1.43485	-1.02588	-1.64126	-1.41747	-1.00841	-1.4209	-1.13008	-0.449635	-1.87555	-1.25361	-1.50131	-1.65915	-1.29575	-0.428408	-2.43642	-1.70666	-0.78956		10070	-0.0692208	-1	0.862064	1	down	no	Q9D2N4	-0.0114535	0.993431
10071	Q7JJ13	300	300	Q7JJ13	Q7JJ13	Bromodomain-containing protein 2	Brd2	S	0.973446	sp|Q7JJ13|BRD2_MOUSE Bromodomain-containing protein 2 OS=Mus musculus OX=10090 GN=Brd2 PE=1 SV=1	___1	121.19	114.09	75.005	TTPTPTAILAPGSPASPPGSLEPKAARLPPM	1;2	Q7JJ13_300	1;2	KADTTTPTPTAILAPGS(0.996)PAS(0.973)PPGS(0.03)LEPK		-0.262428	-8	-0.982243	0.448421	-0.233135	0.0361122	-0.775135	-8	-8	-8	-8	-0.482845	-1.16664	-1.20884	-8	-0.881037	-1.25309	-8		10071	3.16536	9	0.313566	0.630932	up	no	Q7JJ13	0.0415212	0.867771
10072	Q62136	777	777	Q62136	Q62136	Tyrosine-protein phosphatase non-receptor type 21	Ptpn21	S	0.999983	sp|Q62136|PTN21_MOUSE Tyrosine-protein phosphatase non-receptor type 21 OS=Mus musculus OX=10090 GN=Ptpn21 PE=1 SV=1	___1	56.407	47.698	56.407	PKPHVTEPEKRAKDISPVHLVVETHRPRRDG	1	Q62136_777	1	DIS(1)PVHLVVETHRPR		-8	-1.34896	-8	-8	-8	-1.66359	-0.194635	-1.37085	-0.25985	-1.4171	-1.0509	-8	-8	-0.0334111	-8	-8	-0.821876	-8		10072	-0.104874	-1.1	0.969281	1	down	no	Q62136	1.01872	0.504848
10073	Q9QZK2	312	312	Q9QZK2	Q9QZK2	Breast cancer anti-estrogen resistance protein 3	Bcar3	S	0.990264	sp|Q9QZK2|BCAR3_MOUSE Breast cancer anti-estrogen resistance protein 3 homolog OS=Mus musculus OX=10090 GN=Bcar3 PE=1 SV=1	___1	87.647	61.709	69.261	SLPRGNLLRNKEKSGSQPACLDHVQDRKALT	1	Q9QZK2_312	1	S(0.01)GS(0.99)QPACLDHVQDR		-1.29073	-8	-1.80441	-2.78137	-2.72253	-8	-2.23229	-1.53918	-8	-2.3366	-8	-8	-8	-0.682844	-1.21772	-1.0367	-0.635899	-0.463606		10073	-0.80292	-1.7	0.771791	0.998002	down	no	Q9QZK2	-3.55271e-15	1
10074	Q8C8U0	967	967	Q8C8U0	Q8C8U0	Liprin-beta-1	Ppfibp1	S	0.999999	sp|Q8C8U0|LIPB1_MOUSE Liprin-beta-1 OS=Mus musculus OX=10090 GN=Ppfibp1 PE=1 SV=3	___1	167.18	148.87	148.78	DFAARSPSASITDEDSNV_____________	1	Q8C8U0_967	1	SPSASITDEDS(1)NV		-1.22991	-1.28928	-0.811829	-0.395386	-0.89303	-0.357674	-1.05422	-1.19186	-1.20363	-1.09204	-1.03618	-0.420498	-0.709909	-1.06545	-8	-0.0295315	-0.347467	-1.18951		10074	0.561641	1.5	0.691806	0.928767	up	no	Q8C8U0	0.292301	0.0161703
10075	Q925J9	1484	1484	Q925J9	Q925J9	Mediator of RNA polymerase II transcription subunit 1	Med1	S	0.939922	sp|Q925J9|MED1_MOUSE Mediator of RNA polymerase II transcription subunit 1 OS=Mus musculus OX=10090 GN=Med1 PE=1 SV=2	___2	126.68	112.6	126.68	SGSSIAERSYQNSPSSEDGIRPLPEYSTEKH	1;2	Q925J9_1484	1;2	SYQNS(1)PS(0.06)S(0.94)EDGIRPLPEYSTEK		-8	-8	-8	0.322737	0.201462	1.08377	-8	-0.174578	-8	0.528118	-0.243212	0.00828608	-0.236435	-8	0.0144653	0.613418	-8	-0.244236		10075	8.53599	370	0.00923869	0.102683	up	yes	Q925J9	0.209644	0.380215
10076	O70305	653	653	O70305	O70305	Ataxin-2	Atxn2	S	0.999794	sp|O70305|ATX2_MOUSE Ataxin-2 OS=Mus musculus OX=10090 GN=Atxn2 PE=1 SV=1	___1	97.441	87.783	97.441	AGGTWSSVVSGVPRLSPKTHRPRSPRQSSIG	1	O70305_653	1	TSPAGGTWSSVVSGVPRLS(1)PK		-8	-8	-1.64952	-8	-8	-8	-0.21287	-8	-1.80266	-8	-8	-8	-8	-1.15623	-0.367859	-8	-2.38526	-8		10076	-2.11683	-4.3	0.421613	0.691727	down	no	O70305	-0.0278033	0.695465
10077	Q5PRE5	596	596	Q5PRE5	Q5PRE5	Proline and serine-rich protein 1	Proser1	S	0.984508	sp|Q5PRE5|PRSR1_MOUSE Proline and serine-rich protein 1 OS=Mus musculus OX=10090 GN=Proser1 PE=1 SV=1	___1	74.46	34.459	47.915	PAAATMPVMIKSEPTSPPPSAFKGPAHPGTP	1	Q5PRE5_596	1	S(0.001)EPT(0.007)S(0.985)PPPS(0.008)AFK		-2.30515	-8	-1.39747	-1.79484	-8	-1.28728	-1.21827	-1.31202	-1.51235	-8	-0.695736	-8	-8	-1.3993	-1.26377	-0.900721	-1.00729	-1.5076		10077	0.206832	1.2	0.939354	1	up	no
10078	P81068	241	241	P81068	P81068	Iroquois-class homeodomain protein IRX-1	Irx1	S	1	sp|P81068|IRX1_MOUSE Iroquois-class homeodomain protein IRX-1 OS=Mus musculus OX=10090 GN=Irx1 PE=1 SV=4	___1	165.8	153.23	82.007	ESIDIDQIDERDGDQSNEDEEDKAEAPRARV	1	P81068_241	1	DGDQS(1)NEDEEDKAEAPR		-0.146555	-1.00201	-8	-0.356089	-8	-1.85768	-1.00151	-0.892565	-8	-8	-8	-1.65168	0.0170154	-0.508791	-0.267376	0.118377	-0.66436	0.191574		10078	-0.355068	-1.3	0.89837	1	down	no
10079	P35283	20	20	P35283	P35283	Ras-related protein Rab-12	Rab12	S	0.999561	sp|P35283|RAB12_MOUSE Ras-related protein Rab-12 OS=Mus musculus OX=10090 GN=Rab12 PE=1 SV=3	___1	71.678	60.622	71.678	AALHRRPAGGSLGAVSPALSGGQARRRKQPP	1;2	P35283_20	1;2	RPAGGSLGAVS(1)PALSGGQAR		1.13193	-8	0.743462	-8	-8	-8	1.14619	0.855564	-8	0.148968	-8	-8	1.24272	-8	1.01953	0.384092	-8	0.408214		10079	-5.95846	-62	0.0767824	0.314744	down	no	P35283	-0.158753	0.453233
1008	Q8K4G5	411	411	Q8K4G5	Q8K4G5	Actin-binding LIM protein 1	Ablim1	S	0.999963	sp|Q8K4G5|ABLM1_MOUSE Actin-binding LIM protein 1 OS=Mus musculus OX=10090 GN=Ablim1 PE=1 SV=1	___1	123.14	105.12	123.14	SSESIYSRPGSSIPGSPGHTIYAKVDNEILD	1;2	Q8K4G5_411	1;2	PGSSIPGS(1)PGHTIYAK		-8	-8	-8	-8	-8	-8	-8	-8	-1.91556	-8	-8	-8	-1.02903	-1.38852	-0.500143	-0.469477	-0.573193	-0.949751		1008	0	0	1	1	up	no	Q8K4G5	0.427269	0.685478
10080	Q8C1D8	211	211	Q8C1D8	Q8C1D8	Protein IWS1 homolog	Iws1	S	0.996149	sp|Q8C1D8|IWS1_MOUSE Protein IWS1 homolog OS=Mus musculus OX=10090 GN=Iws1 PE=1 SV=1	___3	167.61	148.87	167.61	SDSESEDPPRPQASDSESEELPKPRVSDSES	1;2;3;4	Q8C1D8_211	1;2;3;4	VS(0.749)DS(0.251)ESEDPPRPQAS(1)DS(0.996)ES(0.004)EELPKPR		-8	-0.357111	-0.0860634	2.29778	1.62203	1.23557	-0.362467	-8	0.167187	1.8883	1.0581	0.823688	-8	-0.709463	0.0379585	0.647751	0.5408	-8		10080	4.53285	23	0.186909	0.491013	up	no	Q8C1D8	0.247769	0.109993
10081	Q3U9N9	501	501	Q3U9N9	Q3U9N9	Monocarboxylate transporter 10	Slc16a10	S	0.857137	sp|Q3U9N9|MOT10_MOUSE Monocarboxylate transporter 10 OS=Mus musculus OX=10090 GN=Slc16a10 PE=1 SV=1	___1	165.45	142.92	92.457	MEKMLENQSSLLSGSSGIFKKDSASII____	1	Q3U9N9_501	1	MLENQSS(0.001)LLS(0.006)GS(0.136)S(0.857)GIFK		-8	-8	-8	-8	-1.33791	-8	-8	-8	-8	-2.70606	-8	-8	-1.32306	-8	-8	-8	-2.36747	-1.69957		10081	2.2207	4.7	0.387012	0.672232	up	no
10082	Q9QXM1	704	704	Q9QXM1	Q9QXM1	Junction-mediating and -regulatory protein	Jmy	S	0.892271	sp|Q9QXM1|JMY_MOUSE Junction-mediating and -regulatory protein OS=Mus musculus OX=10090 GN=Jmy PE=1 SV=1	___1	76.967	67.17	66.793	STRLRVAHSRRKSTASPVPCEEQCHSLPTVL	1;2	Q9QXM1_704	1;2	RKS(0.554)T(0.554)AS(0.892)PVPCEEQCHSLPTVLQGQEK		-1.02381	-8	-0.800712	-8	-8	-8	-8	-8	-0.759777	-8	-8	-0.965345	-8	-8	-8	-8	-8	-8		10082	-4.72516	-26	0.034573	0.216336	down	yes
10083	Q60952	1287	1287	Q60952	Q60952	Centrosome-associated protein CEP250	Cep250	S	0.56156	sp|Q60952|CP250_MOUSE Centrosome-associated protein CEP250 OS=Mus musculus OX=10090 GN=Cep250 PE=1 SV=4	___2	56.72	19.666	41.084	KSQVHSELQDLQRQLSQSQEEKSKWEGRQNS	2	Q60952_1287	2	S(0.355)QVHS(0.423)ELQDLQRQLS(0.562)QS(0.66)QEEK		-8	2.80412	-8	3.57169	-8	3.17151	-8	-8	-8	-8	2.62873	3.22853	2.25045	2.17493	2.48372	3.11156	-8	-8		10083	3.97969	16	0.392502	0.674525	up	no
10084	Q60952	1289	1289	Q60952	Q60952	Centrosome-associated protein CEP250	Cep250	S	0.660194	sp|Q60952|CP250_MOUSE Centrosome-associated protein CEP250 OS=Mus musculus OX=10090 GN=Cep250 PE=1 SV=4	___2	56.72	19.666	41.084	QVHSELQDLQRQLSQSQEEKSKWEGRQNSLE	2	Q60952_1289	2	S(0.355)QVHS(0.423)ELQDLQRQLS(0.562)QS(0.66)QEEK		-8	2.80412	-8	3.57169	-8	3.17151	-8	-8	-8	-8	2.62873	3.22853	2.25045	2.17493	2.48372	3.11156	-8	-8		10084	3.97969	16	0.392502	0.674525	up	no
10085	Q8CH77	197	197	Q8CH77	Q8CH77	Neuron navigator 1	Nav1	S	1	sp|Q8CH77|NAV1_MOUSE Neuron navigator 1 OS=Mus musculus OX=10090 GN=Nav1 PE=1 SV=2	___2	187.62	165.18	175.86	YAEVKPLSKAPEAAVSDDGKSDDELLSSKAK	1;2	Q8CH77_197	1;2	APEAAVS(1)DDGKS(1)DDELLSSK		-1.88215	1.23562	1.01954	1.40606	1.4464	1.33217	1.08526	0.87187	1.35175	1.44826	1.02364	0.924355	0.436835	1.20271	1.23726	0.988935	1.22141	0.0295292		10085	1.27054	2.4	0.0959612	0.347481	up	no	Q8CH77	0.613894	0.0161135
10086	Q8CH77	202	202	Q8CH77	Q8CH77	Neuron navigator 1	Nav1	S	1	sp|Q8CH77|NAV1_MOUSE Neuron navigator 1 OS=Mus musculus OX=10090 GN=Nav1 PE=1 SV=2	___2	262.8	249.6	220.86	PLSKAPEAAVSDDGKSDDELLSSKAKAQKGS	1;2	Q8CH77_202	1;2	APEAAVSDDGKS(1)DDELLSSK		-1.88215	1.23562	1.01954	1.40606	1.4464	1.33217	1.08526	0.87187	1.35175	1.44826	1.02364	0.924355	0.436835	1.20271	1.23726	0.988935	1.22141	0.0295292		10086	1.27054	2.4	0.0959612	0.347481	up	no	Q8CH77	0.613894	0.0161135
10087	O88379	1370	1370	O88379	O88379	Bromodomain adjacent to zinc finger domain protein 1A	Baz1a	S	0.998395	sp|O88379|BAZ1A_MOUSE Bromodomain adjacent to zinc finger domain protein 1A OS=Mus musculus OX=10090 GN=Baz1a PE=1 SV=3	___2	91.889	81.404	91.889	SKRRGRKGADHTPEHSPSFTNFRVSTSRSSR	2	O88379_1370	2	GADHT(1)PEHS(0.998)PS(0.001)FTNFR		-8	-0.693829	-0.763104	-2.06644	-1.54564	-1.70593	-0.225752	-0.252285	-0.748253	-8	-0.947269	-1.1437	-0.908443	-0.293491	-0.535128	-1.81682	-1.6674	-8		10087	1.37964	2.6	0.532814	0.774087	up	no	O88379	-0.0207508	0.977054
10088	O88379	1366	1366	O88379	O88379	Bromodomain adjacent to zinc finger domain protein 1A	Baz1a	T	1	sp|O88379|BAZ1A_MOUSE Bromodomain adjacent to zinc finger domain protein 1A OS=Mus musculus OX=10090 GN=Baz1a PE=1 SV=3	___2	91.889	81.404	91.889	LSPHSKRRGRKGADHTPEHSPSFTNFRVSTS	2	O88379_1366	2	GADHT(1)PEHS(0.998)PS(0.001)FTNFR		-8	-0.693829	-0.763104	-2.06644	-1.54564	-1.70593	-0.225752	-0.252285	-0.748253	-8	-0.947269	-1.1437	-0.908443	-0.293491	-0.535128	-1.81682	-1.6674	-8		10088	1.37964	2.6	0.532814	0.774087	up	no	O88379	-0.0207508	0.977054
10089	Q8VDP4	222	222	Q8VDP4	Q8VDP4	Cell cycle and apoptosis regulator protein 2	Ccar2	S	1	sp|Q8VDP4|CCAR2_MOUSE Cell cycle and apoptosis regulator protein 2 OS=Mus musculus OX=10090 GN=Ccar2 PE=1 SV=2	___1	134.48	55.708	134.48	AGGEPWGAKKPRHDLSPYRVHLTPYTVDSPT	1	Q8VDP4_222	1	HDLS(1)PYR		-8	-0.998507	-0.542933	0.031158	-0.677425	-0.00995264	-1.27407	-1.16021	-1.33003	-1.1862	-0.853489	-0.2829	-1.9065	-1.8469	-1.55975	-1.10422	-1.16165	-0.881481		10089	2.96174	7.8	0.051521	0.265314	up	no	Q8VDP4	0.162177	0.380207
1009	Q80XU3	144	144	Q80XU3	Q80XU3	Nuclear ubiquitous casein and cyclin-dependent kinase substrate 1	Nucks1	S	0.99993	sp|Q80XU3|NUCKS_MOUSE Nuclear ubiquitous casein and cyclin-dependent kinase substrate 1 OS=Mus musculus OX=10090 GN=Nucks1 PE=1 SV=1	___1	314.97	305.4	277.15	DSGSDEDFLMEDDDDSDYGSSKKKNKKMVKK	1;2	Q80XU3_144	1;2	DS(0.768)GS(0.232)DEDFLMEDDDDS(1)DYGSSK		-8	-8	-8	-0.972149	-8	-1.53876	-8	-8	-8	-8	-8	-8	-8	-8	-8	-8	-8	-8		1009	4.49636	23	0.00487758	0.0687143	up	yes	Q80XU3	1.6521	7.62201e-06
10090	Q8BLH7	575	575	Q8BLH7	Q8BLH7	HIRA-interacting protein 3	Hirip3	S	1	sp|Q8BLH7|HIRP3_MOUSE HIRA-interacting protein 3 OS=Mus musculus OX=10090 GN=Hirip3 PE=1 SV=1	___1	248.98	248.98	46.88	GEGTSPGETYRRTLDSEEEQPRQAPPDWSHM	1;2	Q8BLH7_575	1;2	T(1)LDS(1)EEEQPR		1.21599	1.04397	0.964302	0.864118	1.4754	0.979118	1.05995	1.16426	0.415092	1.62587	1.37414	1.68002	1.24956	1.28812	0.675556	1.42764	0.937072	1.27981		10090	0.0314605	1	0.935916	1	up	no	Q8BLH7	0.169014	0.162471
10091	Q6PDG5	302	302	Q6PDG5	Q6PDG5	SWI/SNF complex subunit SMARCC2	Smarcc2	S	0.999984	sp|Q6PDG5|SMRC2_MOUSE SWI/SNF complex subunit SMARCC2 OS=Mus musculus OX=10090 GN=Smarcc2 PE=1 SV=2	___3	205.28	171.28	136.38	DRRDKKGGNYKKRKRSPSPSPTPEAKKKNAK	1;2;3	Q6PDG5_302	1;2;3	S(1)PS(0.999)PS(0.001)PTPEAK		-3.12136	-8	-1.3847	-3.17341	-0.886501	-2.28597	-0.611937	-0.763491	-1.87144	-8	-2.86054	-1.81276	-0.554314	-1.31027	-1.90319	-2.93758	-3.10639	-1.42803		10091	2.0534	4.2	0.253168	0.576126	up	no	Q6PDG5	0.330672	0.000745891
10092	Q6PDG5	304	304	Q6PDG5	Q6PDG5	SWI/SNF complex subunit SMARCC2	Smarcc2	S	0.999947	sp|Q6PDG5|SMRC2_MOUSE SWI/SNF complex subunit SMARCC2 OS=Mus musculus OX=10090 GN=Smarcc2 PE=1 SV=2	___3	167.32	121.45	134.98	RDKKGGNYKKRKRSPSPSPTPEAKKKNAKKG	1;2;3	Q6PDG5_304	1;2;3	S(1)PS(1)PSPTPEAK		-3.12136	-8	-1.3847	-3.17341	-0.886501	-2.28597	-0.611937	-0.763491	-1.87144	-8	-2.86054	-1.81276	-0.554314	-1.31027	-1.90319	-2.93758	-3.10639	-1.42803		10092	2.0534	4.2	0.253168	0.576126	up	no	Q6PDG5	0.330672	0.000745891
10093	Q6PDG5	306	306	Q6PDG5	Q6PDG5	SWI/SNF complex subunit SMARCC2	Smarcc2	S	0.994515	sp|Q6PDG5|SMRC2_MOUSE SWI/SNF complex subunit SMARCC2 OS=Mus musculus OX=10090 GN=Smarcc2 PE=1 SV=2	___3	205.28	171.28	205.28	KKGGNYKKRKRSPSPSPTPEAKKKNAKKGPS	2;3	Q6PDG5_306	2;3	KRS(0.995)PS(0.009)PS(0.995)PT(0.001)PEAK		-3.12136	-8	-1.3847	-3.17341	-0.886501	-2.28597	-0.611937	-0.763491	-1.87144	-8	-2.86054	-1.81276	-0.554314	-1.31027	-1.90319	-2.93758	-3.10639	-1.42803		10093	2.0534	4.2	0.253168	0.576126	up	no	Q6PDG5	0.330672	0.000745891
10094	Q9Z277	330	330	Q9Z277	Q9Z277	Tyrosine-protein kinase BAZ1B	Baz1b	S	0.69753	sp|Q9Z277|BAZ1B_MOUSE Tyrosine-protein kinase BAZ1B OS=Mus musculus OX=10090 GN=Baz1b PE=1 SV=2	___1	158.29	130.24	66.393	RKPSKKPKRDSSSLSSPLNPKLWCHVHLEKS	1;2	Q9Z277_330	1;2	DSS(0.001)S(0.027)LS(0.274)S(0.698)PLNPK		-1.52841	-8	-1.09454	-8	-8	-8	-8	-1.2582	-8	-8	-8	-2.41395	-1.16897	-1.45259	-8	-8	-8	-8		10094	-4.45902	-22	0.116606	0.372056	down	no	Q9Z277	0.0823985	0.531536
10095	O54724	38	38	O54724	O54724	Polymerase I and transcript release factor	Ptrf	S	0.993075	sp|O54724|CAVN1_MOUSE Caveolae-associated protein 1 OS=Mus musculus OX=10090 GN=Cavin1 PE=1 SV=1	___2	171.81	149.28	124.2	GPEPTQGEARATEEPSGTGSDELIKSDQVNG	1;2	O54724_38	1;2	ATEEPS(0.993)GT(0.034)GS(0.973)DELIK		1.99481	3.54413	3.21951	3.55507	2.89607	3.04707	3.70522	3.889	3.79436	3.61537	3.72726	3.25183	3.87975	3.29111	3.83089	4.11571	3.68283	3.36307		10095	0.246586	1.2	0.617965	0.859093	up	no	O54724	-0.0655823	0.583618
10096	O54724	42	42	O54724	O54724	Polymerase I and transcript release factor	Ptrf	S	0.999907	sp|O54724|CAVN1_MOUSE Caveolae-associated protein 1 OS=Mus musculus OX=10090 GN=Cavin1 PE=1 SV=1	___2	222.75	187.34	171.81	TQGEARATEEPSGTGSDELIKSDQVNGVLVL	1;2	O54724_42	1;2	ATEEPS(0.831)GT(0.169)GS(1)DELIK		1.99481	3.54413	3.21951	3.55507	2.89607	3.04707	3.70522	3.889	3.79436	3.61537	3.72726	3.25183	3.87975	3.29111	3.83089	4.11571	3.68283	3.36307		10096	0.246586	1.2	0.617965	0.859093	up	no	O54724	-0.0655823	0.583618
10097	Q8R0T2	191	191	Q8R0T2	Q8R0T2	Zinc finger protein 768	Znf768	S	0.999947	sp|Q8R0T2|ZN768_MOUSE Zinc finger protein 768 OS=Mus musculus OX=10090 GN=Znf768 PE=1 SV=1	___1	119.69	107.48	92.19	QNSGDGVQNSEFKTHSPEFETQSSKFQEGAE	1	Q8R0T2_191	1	THS(1)PEFETQSSK		-1.55364	-1.49976	-1.31701	-0.405558	-0.961813	-1.18557	-8	-0.977499	-1.62863	-8	-1.02919	-0.748888	-8	-1.30379	-8	-0.936047	-0.831236	-0.831741		10097	0.605825	1.5	0.757822	0.985281	up	no
10098	Q08509	658	658	Q08509	Q08509	Epidermal growth factor receptor kinase substrate 8	Eps8	S	0.999058	sp|Q08509|EPS8_MOUSE Epidermal growth factor receptor kinase substrate 8 OS=Mus musculus OX=10090 GN=Eps8 PE=1 SV=2	___1	143.05	45.365	110.84	PVSVPKVPANVTRQNSSSSDSGGSIVRDSQR	1;2	Q08509_658	1;2	QNS(0.999)S(0.001)S(0.08)S(0.887)DS(0.033)GGSIVR		2.13357	2.02009	1.86832	1.07787	1.48895	1.63039	1.77042	1.7025	1.12615	2.2739	2.30256	2.53714	1.55088	0.802733	1.32288	1.48728	1.56884	1.80773		10098	-0.608255	-1.5	0.143166	0.417069	down	no	Q08509	0.451748	0.00137741
10099	P97452	112	112	P97452	P97452	Ribosome biogenesis protein BOP1	Bop1	S	1	sp|P97452|BOP1_MOUSE Ribosome biogenesis protein BOP1 OS=Mus musculus OX=10090 GN=Bop1 PE=1 SV=1	___2	293.72	274.43	291.03	TEEAGALAQDEYEEDSSDEEDIRNTVGNVPL	2	P97452_112	2	TEEAGALAQDEYEEDS(1)S(1)DEEDIR		-8	3.32564	2.81358	4.91133	3.30862	4.67401	4.33404	2.43991	4.0288	5.10061	3.651	3.89355	0.417413	3.05882	4.16245	4.63425	4.28168	0.874237		10099	4.91825	30	0.0663098	0.295302	up	no	P97452	0.120627	0.333152
101	P49586;Q811Q9	233;233	233	P49586;Q811Q9	P49586	Choline-phosphate cytidylyltransferase A;Choline-phosphate cytidylyltransferase B	Pcyt1a;Pcyt1b	S	1	sp|P49586|PCY1A_MOUSE Choline-phosphate cytidylyltransferase A OS=Mus musculus OX=10090 GN=Pcyt1a PE=1 SV=1;sp|Q811Q9|PCY1B_MOUSE Choline-phosphate cytidylyltransferase B OS=Mus musculus OX=10090 GN=Pcyt1b PE=1 SV=2	___1	129	89.084	117.25	RRNLQRGYTAKELNVSFINEKKYHLQERVDK;RRNLQRGYTAKELNVSFINEKKYRFQNQVDK	1	P49586_233	1	ELNVS(1)FINEK		-0.152102	-0.591824	-0.884972	-2.93268	-8	-8	-0.659432	-0.899239	-0.0780791	-1.85257	-1.62343	-1.422	-0.44368	-0.244322	-0.592123	-2.10187	-2.10517	-1.99964		101	-5.76793	-54	0.000128794	0.00734041	down	yes	P49586	0.248939	0.147523
1010	B1AY13	913	913	B1AY13	B1AY13	Ubiquitin carboxyl-terminal hydrolase 24	Usp24	Y	0.885154	sp|B1AY13|UBP24_MOUSE Ubiquitin carboxyl-terminal hydrolase 24 OS=Mus musculus OX=10090 GN=Usp24 PE=1 SV=1	___2	81.526	45.181	81.526	TATAMPTVATSVQSPYRSTKLVIIERLLLLA	2	B1AY13_913	2	MLT(0.386)AT(0.398)AMPT(0.099)VAT(0.117)SVQS(0.115)PY(0.885)R		3.16208	3.72734	3.40044	3.96953	3.91242	4.03416	2.83176	3.27144	3.1196	3.83913	3.58886	4.26817	2.89055	2.73468	3.19347	3.59866	3.76366	3.80835		1010	0.542085	1.5	0.15483	0.438699	up	no	B1AY13	0.304426	0.0172751
10100	P97452	113	113	P97452	P97452	Ribosome biogenesis protein BOP1	Bop1	S	1	sp|P97452|BOP1_MOUSE Ribosome biogenesis protein BOP1 OS=Mus musculus OX=10090 GN=Bop1 PE=1 SV=1	___2	293.72	274.43	291.03	EEAGALAQDEYEEDSSDEEDIRNTVGNVPLA	2	P97452_113	2	TEEAGALAQDEYEEDS(1)S(1)DEEDIR		-8	3.32564	2.81358	4.91133	3.30862	4.67401	4.33404	2.43991	4.0288	5.10061	3.651	3.89355	0.417413	3.05882	4.16245	4.63425	4.28168	0.874237		10100	4.91825	30	0.0663098	0.295302	up	no	P97452	0.120627	0.333152
10101	Q3UJU9	46	46	Q3UJU9	Q3UJU9	Regulator of microtubule dynamics protein 3	Rmdn3	S	1	sp|Q3UJU9|RMD3_MOUSE Regulator of microtubule dynamics protein 3 OS=Mus musculus OX=10090 GN=Rmdn3 PE=1 SV=2	___1	326.47	295.9	326.47	YSQRWKRTQRHGRSHSLPNSLDYAQASERGR	1;2	Q3UJU9_46	1;2	SHS(1)LPNSLDYAQASER		1.89846	1.18812	1.2204	1.98116	1.36071	1.62342	1.61076	1.02539	0.872969	1.99187	0.973274	1.29446	1.14084	1.19895	1.21589	1.96604	1.34649	1.54417		10101	0.219438	1.2	0.546966	0.787404	up	no	Q3UJU9	-0.0757005	0.955257
10102	Q60780	322	322	Q60780	Q60780	Growth arrest-specific protein 7	Gas7	T	0.5	sp|Q60780|GAS7_MOUSE Growth arrest-specific protein 7 OS=Mus musculus OX=10090 GN=Gas7 PE=1 SV=1	___1	85.813	67.067	85.813	SNKTEEDIKKARRKSTQAGDDLMRCVDLYNQ	1	Q60780_322	1	S(0.5)T(0.5)QAGDDLMR		-1.35942	-0.916845	-1.17798	-8	-8	-8	-1.25414	-8	-8	-1.89414	-8	-8	-8	-0.307819	-8	-2.7446	-0.944479	-8		10102	-6.84858	-120	0.0148568	0.1385	down	yes	Q60780	0.314265	0.294927
10104	Q8JZK9	516	516	Q8JZK9	Q8JZK9	Hydroxymethylglutaryl-CoA synthase, cytoplasmic	Hmgcs1	S	1	sp|Q8JZK9|HMCS1_MOUSE Hydroxymethylglutaryl-CoA synthase, cytoplasmic OS=Mus musculus OX=10090 GN=Hmgcs1 PE=1 SV=1	___1	392.6	367.68	390.64	PRLPATSAESESAVISNGEH___________	1	Q8JZK9_516	1	LPATSAESESAVIS(1)NGEH		-0.0322133	0.552961	0.823963	-0.00247765	0.120514	0.961065	-0.267174	-0.0172081	0.843069	0.51391	1.09308	1.11119	-0.192198	0.0120008	-0.134636	-0.160696	0.237564	-2.14029		10104	-0.0885364	-1.1	0.888578	1	down	no	Q8JZK9	1.02461	0.000707693
10105	Q3TQQ9	31	31	Q3TQQ9	Q3TQQ9	Uncharacterized protein C1orf112 homolog		S	1	sp|Q3TQQ9|CA112_MOUSE Uncharacterized protein C1orf112 homolog OS=Mus musculus OX=10090 PE=1 SV=2	___1	50.292	31.049	40.715	ELSSWSEEMCRRELPSVLPRLLSMYQCSESW	1	Q3TQQ9_31	1	RELPS(1)VLPR		0.0597415	-8	-8	0.0422395	0.582504	0.354225	-0.200688	-8	0.194748	-8	-8	0.980017	-8	-8	-0.36017	0.462063	0.333945	-0.741713		10105	5.63974	50	0.0739759	0.309339	up	no
10106	Q8BH66	10	10	Q8BH66	Q8BH66	Atlastin-1	Atl1	S	0.999988	sp|Q8BH66|ATLA1_MOUSE Atlastin-1 OS=Mus musculus OX=10090 GN=Atl1 PE=1 SV=1	___1	77.633	35.949	70.438	______MAKSRRDRNSWGGFSEKSSDWSSEE	1	Q8BH66_10	1	DRNS(1)WGGFSEK		-1.30282	-1.11254	-1.80401	-1.57787	-2.10779	-1.47947	-2.25165	-1.28901	-1.96751	-8	-2.55067	-2.06558	-2.34682	-0.64475	-0.955835	-2.31077	-0.466532	-1.1305		10106	-0.315256	-1.2	0.77125	0.997814	down	no
10107	Q3UIA2	736	736	Q3UIA2	Q3UIA2	Rho GTPase-activating protein 17	Arhgap17	T	0.998691	sp|Q3UIA2|RHG17_MOUSE Rho GTPase-activating protein 17 OS=Mus musculus OX=10090 GN=Arhgap17 PE=1 SV=1	___2	148.63	126.43	96.395	GEQGPEPGPTPPQTPTPPSTPPLAKQNPSQS	1;2;3;4	Q3UIA2_736	1;2;3;4	LGEQGPEPGPT(1)PPQT(1)PT(0.999)PPS(0.621)T(0.381)PPLAK		1.32572	1.35678	1.61524	1.20551	1.57864	1.49057	0.619065	0.362062	0.933935	0.563688	0.659481	0.740291	-8	0.647274	0.97431	0.850588	0.752672	0.492159		10107	-0.0076699	-1	0.996351	1	down	no	Q3UIA2	0.0911157	0.307745
10108	Q8K2Y0	312	312	Q8K2Y0	Q8K2Y0	RING finger protein 219	Rnf219	S	0.966644	sp|Q8K2Y0|OBI1_MOUSE ORC ubiquitin ligase 1 OS=Mus musculus OX=10090 GN=Obi1 PE=1 SV=2	___1	86.89	67.283	73.057	SARKQAGSASASHLASPSSSRLADSGSVRQE	1	Q8K2Y0_312	1	QAGSASASHLAS(0.967)PS(0.021)S(0.006)S(0.006)R		-1.34268	-8	-0.993658	-2.13554	-2.3948	-3.12491	-1.35151	-0.783735	-1.80077	-2.04736	-2.25116	-1.92924	-0.896208	-1.33638	-1.78847	-2.39509	-3.02241	-2.5884		10108	0.893694	1.9	0.516282	0.759139	up	no
10109	Q7TPD0	993	993	Q7TPD0	Q7TPD0	Integrator complex subunit 3	Ints3	S	0.96359	sp|Q7TPD0|INT3_MOUSE Integrator complex subunit 3 OS=Mus musculus OX=10090 GN=Ints3 PE=1 SV=2	___1	102.53	85.693	90.906	SSTKPPKSRRKAALSSPRSRKNATQPPNAEE	1	Q7TPD0_993	1	AALS(0.036)S(0.964)PR		-1.04695	-0.910112	-1.12064	-1.62877	-1.65082	-1.81387	-0.569124	-1.34061	-1.13444	-1.31874	-1.90123	-8	-0.61383	-1.46732	-1.91794	-8	-2.25435	-2.10808		10109	-0.671919	-1.6	0.705023	0.939928	down	no	Q7TPD0	0.144332	0.185776
1011	O09106	421	421	O09106	O09106	Histone deacetylase 1	Hdac1	S	1	sp|O09106|HDAC1_MOUSE Histone deacetylase 1 OS=Mus musculus OX=10090 GN=Hdac1 PE=1 SV=1	___1	222.64	203.85	48.867	SICSSDKRIACEEEFSDSDEEGEGGRKNSSN	1;2	O09106_421	1;2	RIACEEEFS(1)DS(1)DEEGEGGRK		-8	-8	-8	0.50827	1.73792	-0.11557	-1.38275	-1.30824	-0.80624	-0.860052	-8	-0.466536	-8	-1.21291	-1.67031	-0.768433	-0.305399	-1.07543		1011	8.71021	420	0.00110877	0.028727	up	yes	O09106	0.197446	0.177668
10110	Q99NH0	2040	2040	Q99NH0	Q99NH0	Ankyrin repeat domain-containing protein 17	Ankrd17	S	0.609569	sp|Q99NH0|ANR17_MOUSE Ankyrin repeat domain-containing protein 17 OS=Mus musculus OX=10090 GN=Ankrd17 PE=1 SV=2	___2	90.694	78.38	90.694	YPMPTAKEHYPVSSPSSPSPPAQPGGVSRNS	2	Q99NH0_2040	2	EHYPVS(0.423)S(0.574)PS(0.61)S(0.386)PS(0.007)PPAQPGGVSR		1.41629	1.40036	0.87706	-2.18802	-1.86279	0.975864	1.03407	0.664459	0.957667	0.602777	-8	0.291888	-8	1.15928	-8	0.352498	0.173207	-0.412228		10110	-2.25622	-4.8	0.405395	0.683046	down	no	Q99NH0	-0.114088	0.0593092
10111	Q0GNC1	1218	1218	Q0GNC1	Q0GNC1	Inverted formin-2	Inf2	S	0.984246	sp|Q0GNC1|INF2_MOUSE Inverted formin-2 OS=Mus musculus OX=10090 GN=Inf2 PE=1 SV=1	___3	168.47	154.05	161.24	TAPESALDTSLDRSFSEDAVTDSSGSGTLPR	1;2;3	Q0GNC1_1218	1;2;3	S(0.016)FS(0.984)EDAVTDSSGSGTLPR		-8	-8	-2.18343	-8	-0.672339	-8	-8	-8	-8	-8	-2.35849	-1.03342	-8	-8	-8	-8	-8	-8		10111	0.503697	1.4	0.810218	1	up	no	Q0GNC1	0.115578	0.45086
10112	Q0GNC1	1203	1203	Q0GNC1	Q0GNC1	Inverted formin-2	Inf2	T	1	sp|Q0GNC1|INF2_MOUSE Inverted formin-2 OS=Mus musculus OX=10090 GN=Inf2 PE=1 SV=1	___2	217.94	199.89	159.86	HLPRTGPGEDEDGEDTAPESALDTSLDRSFS	1;2;3	Q0GNC1_1203	1;2;3	TGPGEDEDGEDT(1)APESALDT(0.096)S(0.904)LDR		-8	0.388323	-8	2.49081	2.76739	-8	0.142025	-8	0.501801	-8	1.22702	1.35074	-0.449921	-0.64654	-0.480728	0.000483222	-2.02635	0.025841		10112	4.28996	20	0.269816	0.592083	up	no	Q0GNC1	0.115578	0.45086
10113	Q9CYI4	331	331	Q9CYI4	Q9CYI4	Putative RNA-binding protein Luc7-like 1	Luc7l	S	0.998878	sp|Q9CYI4|LUC7L_MOUSE Putative RNA-binding protein Luc7-like 1 OS=Mus musculus OX=10090 GN=Luc7l PE=1 SV=2	___1	51.695	40.434	51.695	ASRDRSTKYKFSRERSLREESWEYGRNERGP	1	Q9CYI4_331	1	ERS(0.999)LREES(0.001)WEYGR		-1.67301	-8	-8	-8	-8	-8	-8	-8	-1.83315	-8	-0.798851	-8	-2.39243	-1.54033	-1.45875	-1.22629	-0.448719	-8		10113	-2.109	-4.3	0.446104	0.703767	down	no	Q9CYI4	0.208	0.572678
10114	Q8VDR9	176	176	Q8VDR9	Q8VDR9	Dedicator of cytokinesis protein 6	Dock6	S	0.710104	sp|Q8VDR9|DOCK6_MOUSE Dedicator of cytokinesis protein 6 OS=Mus musculus OX=10090 GN=Dock6 PE=1 SV=4	___1	158.67	135.1	158.67	DERTGPEDVDDPQHCSGSPEDTPRSSGASGI	1	Q8VDR9_176	1	TGPEDVDDPQHCS(0.71)GS(0.29)PEDTPR		1.22119	-8	-8	1.59478	1.15655	-8	0.932491	0.792047	0.818828	-8	-8	1.72535	-8	-8	0.846951	1.15095	-8	-8		10114	3.17672	9	0.440339	0.7004	up	no
10115	Q61329	2804	2804	Q61329	Q61329	Zinc finger homeobox protein 3	Zfhx3	S	1	sp|Q61329|ZFHX3_MOUSE Zinc finger homeobox protein 3 OS=Mus musculus OX=10090 GN=Zfhx3 PE=1 SV=1	___1	87.476	61.092	87.476	GQGVPLSPVSKTMELSPRTLLSPSSIKVEGI	1	Q61329_2804	1	TMELS(1)PR		-0.843227	-1.30293	-0.650417	-0.345112	-0.845381	-0.592157	-0.532616	-1.12365	-1.02054	-0.891342	-1.345	-0.430246	-1.69449	-1.508	-1.74287	-8	-1.28265	-1.11539		10115	0.337976	1.3	0.804742	1	up	no
10116	Q09XV5	1422	1422	Q09XV5	Q09XV5	Chromodomain-helicase-DNA-binding protein 8	Chd8	S	0.999996	sp|Q09XV5|CHD8_MOUSE Chromodomain-helicase-DNA-binding protein 8 OS=Mus musculus OX=10090 GN=Chd8 PE=1 SV=1	___2	97.771	85.849	66.083	TRHFSTLKDDDLVEFSDLESEDDERPRSRRH	1;2	Q09XV5_1422	1;2	HFSTLKDDDLVEFS(1)DLES(1)EDDERPR		-8	-1.06601	-2.30465	-0.394436	-0.876627	0.375162	0.220201	-8	0.729133	0.817856	0.0471936	0.806103	-8	-8	0.269268	0.611274	0.665687	-8		10116	3.49159	11	0.296053	0.615846	up	no	Q09XV5	1.58787	0.441846
10117	Q09XV5	1426	1426	Q09XV5	Q09XV5	Chromodomain-helicase-DNA-binding protein 8	Chd8	S	0.999998	sp|Q09XV5|CHD8_MOUSE Chromodomain-helicase-DNA-binding protein 8 OS=Mus musculus OX=10090 GN=Chd8 PE=1 SV=1	___2	180.6	166.96	71.118	STLKDDDLVEFSDLESEDDERPRSRRHDRHH	1;2	Q09XV5_1426	1;2	HFSTLKDDDLVEFS(1)DLES(1)EDDERPR		-8	-1.06601	-2.30465	-0.394436	-0.876627	0.375162	0.220201	-8	0.729133	0.817856	0.0471936	0.806103	-8	-8	0.269268	0.611274	0.665687	-8		10117	3.49159	11	0.296053	0.615846	up	no	Q09XV5	1.58787	0.441846
10118	Q9R0Z9	406	406	Q9R0Z9	Q9R0Z9	Rho GTPase-activating protein 7	Dlc1	S	0.973946	sp|Q9R0Z9|RHG07_MOUSE Rho GTPase-activating protein 7 OS=Mus musculus OX=10090 GN=Dlc1 PE=1 SV=2	___1	66.335	55.691	66.335	SFCPSGNSSVNWRTGSFHGPGHLSLRRENSH	1	Q9R0Z9_406	1	T(0.026)GS(0.974)FHGPGHLSLR		-8	-8	-8	-8	-2.2529	-8	-8	-8	-1.61883	-8	-8	-8	-0.839931	-8	-0.584797	-0.332226	0.102404	-8		10118	1.9157	3.8	0.506398	0.749852	up	no
10119	Q9CXG3	178	178	Q9CXG3	Q9CXG3	Peptidyl-prolyl cis-trans isomerase-like 4	Ppil4	S	0.999313	sp|Q9CXG3|PPIL4_MOUSE Peptidyl-prolyl cis-trans isomerase-like 4 OS=Mus musculus OX=10090 GN=Ppil4 PE=1 SV=2	___1	220.36	193.07	203.12	DDPFDDPPDLLIPDRSPEPTKEQLDSGRIGA	1	Q9CXG3_178	1	INHTVILDDPFDDPPDLLIPDRS(0.999)PEPT(0.001)KEQLDSGR		-8	-0.924274	-0.030468	0.345231	1.35459	0.102204	-2.23809	-0.421684	-8	0.10222	0.757995	0.903744	-0.050581	-8	-2.17338	-8	-8	0.868521		10119	3.58559	12	0.261595	0.58495	up	no	Q9CXG3	-0.249665	0.0271628
1012	Q60598	407	407	Q60598	Q60598	Src substrate cortactin	Cttn	S	1	sp|Q60598|SRC8_MOUSE Src substrate cortactin OS=Mus musculus OX=10090 GN=Cttn PE=1 SV=2	___2	259.57	249.57	134.61	EEQARAKKQTPPASPSPQPIEDRPPSSPIYE	1;2;3;4	Q60598_407	1;2;3;4	KQT(1)PPAS(1)PS(1)PQPIEDRPPS(0.529)S(0.471)PIYEDAAPFK		3.91746	3.65868	3.52602	4.42557	4.14161	5.56829	3.11078	2.72238	2.99391	4.34483	4.90173	5.00544	3.34113	3.10267	3.30392	4.04267	4.04223	3.60926		1012	1.0111	2	0.0411928	0.237655	up	yes	Q60598	0.0809058	0.310283
10120	P83093	640	640	P83093	P83093	Stromal interaction molecule 2	Stim2	S	0.998852	sp|P83093|STIM2_MOUSE Stromal interaction molecule 2 OS=Mus musculus OX=10090 GN=Stim2 PE=1 SV=2	___1	51.268	32.301	51.268	ISRDELSLEDSSRGESPVTADVSRGSPECVG	1	P83093_640	1	GES(0.999)PVT(0.001)ADVSR		-8	-8	-1.83116	-8	-8	-8	-1.57064	-1.50297	-1.75982	-8	-1.65067	-1.26734	-1.48824	-1.6517	-8	-8	-1.29303	-8		10120	-2.05628	-4.2	0.420615	0.691051	down	no	P83093	-0.190883	0.515675
10121	Q91VN6	4	4	Q91VN6	Q91VN6	Probable ATP-dependent RNA helicase DDX41	Ddx41	S	1	sp|Q91VN6|DDX41_MOUSE Probable ATP-dependent RNA helicase DDX41 OS=Mus musculus OX=10090 GN=Ddx41 PE=1 SV=2	___1	44.863	30.197	44.863	____________MEDSEPERKRARADEATAG	1	Q91VN6_4	1	MEDS(1)EPER		-8	-8	-8	-8	-8	-1.04183	-8	-8	-8	-8	-8	-8	-8	-8	-8	-8	-8	-8		10121	2.31939	5	0.105389	0.355915	up	no	Q91VN6	-0.234395	0.378917
10122	Q04750	114	114	Q04750	Q04750	DNA topoisomerase 1	Top1	S	0.994283	sp|Q04750|TOP1_MOUSE DNA topoisomerase 1 OS=Mus musculus OX=10090 GN=Top1 PE=1 SV=2	___1	226.59	186.09	83.045	AGDAKIKKEKENGFSSPPRIKDEPEDDGYFA	1	Q04750_114	1	ENGFS(0.006)S(0.994)PPR		1.47224	1.17276	1.46756	2.32787	1.94064	1.6581	2.03838	1.53757	0.96722	2.04083	1.42442	1.88173	1.59454	-0.165054	1.79477	1.8122	2.15461	2.33053		10122	0.604683	1.5	0.258981	0.581862	up	no	Q04750	0.168072	0.0761248
10123	Q9WV92	725	725	Q9WV92	Q9WV92	Band 4.1-like protein 3;Band 4.1-like protein 3, N-terminally processed	Epb41l3	T	0.844717	sp|Q9WV92|E41L3_MOUSE Band 4.1-like protein 3 OS=Mus musculus OX=10090 GN=Epb41l3 PE=1 SV=1	___1	194.98	168.46	163.99	DASHTARDEVDAAESTPTDRRHTGKGKEGSS	1	Q9WV92_725	1	DEVDAAES(0.142)T(0.845)PT(0.013)DRR		-0.355869	-0.782268	-0.799217	-0.28129	-0.434187	-0.476435	-0.879133	-0.67552	-1.46689	-1.14167	-1.45274	-0.742972	-8	-0.926105	-1.24135	-1.63443	-1.39891	-0.816976		10123	0.248481	1.2	0.856351	1	up	no	Q9WV92	0.210229	0.0694717
10124	P97379	225	225	P97379	P97379	Ras GTPase-activating protein-binding protein 2	G3bp2	S	0.999985	sp|P97379|G3BP2_MOUSE Ras GTPase-activating protein-binding protein 2 OS=Mus musculus OX=10090 GN=G3bp2 PE=1 SV=2	___2	97.57	87.373	77.31	KPQVEEKHLEELEEKSATPPPAEPASLPQEP	1;2	P97379_225	1;2	HLEELEEKS(1)AT(1)PPPAEPASLPQEPPK		-8	-1.22283	-0.488413	-0.858849	-0.284435	-8	-0.938713	-0.8547	-0.522465	-8	-8	-1.12641	-8	-8	-0.747553	0.0378952	-0.789448	-0.427704		10124	0.18932	1.1	0.945981	1	up	no	P97379	0.0250501	0.836619
10125	P97379	227	227	P97379	P97379	Ras GTPase-activating protein-binding protein 2	G3bp2	T	0.999985	sp|P97379|G3BP2_MOUSE Ras GTPase-activating protein-binding protein 2 OS=Mus musculus OX=10090 GN=G3bp2 PE=1 SV=2	___2	171.87	158.1	77.31	QVEEKHLEELEEKSATPPPAEPASLPQEPPK	1;2	P97379_227	1;2	HLEELEEKS(1)AT(1)PPPAEPASLPQEPPK		-8	-1.22283	-0.488413	-0.858849	-0.284435	-8	-0.938713	-0.8547	-0.522465	-8	-8	-1.12641	-8	-8	-0.747553	0.0378952	-0.789448	-0.427704		10125	0.18932	1.1	0.945981	1	up	no	P97379	0.0250501	0.836619
10126	Q9D2U5	22	22	Q9D2U5	Q9D2U5	N-alpha-acetyltransferase 38, NatC auxiliary subunit	Naa38	S	0.726385	sp|Q9D2U5|LSMD1_MOUSE N-alpha-acetyltransferase 38, NatC auxiliary subunit OS=Mus musculus OX=10090 GN=Naa38 PE=1 SV=1	___2	65.801	50.608	52.707	TMLLREENGCCSRRQSSSSAGDSDGEQEDSP	2;3	Q9D2U5_22	2;3	RQS(0.726)S(0.578)S(0.566)S(0.608)AGDS(0.522)DGEQEDSPATR		-8	-8	-8	-0.78775	-8	-0.827082	-8	-8	-3.17326	-8	-8	-8	-8	-3.4374	-8	-8	-8	-8		10126	4.79506	28	0.0299258	0.202415	up	yes
10127	Q8BGE6	34	34	Q8BGE6	Q8BGE6	Cysteine protease ATG4B	Atg4b	S	0.999692	sp|Q8BGE6|ATG4B_MOUSE Cysteine protease ATG4B OS=Mus musculus OX=10090 GN=Atg4b PE=1 SV=2	___1	128.97	99.916	128.97	FPETSEPVWILGRKYSIFTEKDEILSDVASR	1	Q8BGE6_34	1	KYS(1)IFTEKDEILSDVASR		-2.5662	-8	-1.33734	-0.657999	-1.07152	-0.72131	-8	-2.12433	-8	-8	-8	-1.27997	-8	-2.9366	-8	-1.72783	-8	-8		10127	3.15091	8.9	0.273563	0.595237	up	no	Q8BGE6	0.344968	0.0123983
10128	Q9WVR4	604	604	Q9WVR4	Q9WVR4	Fragile X mental retardation syndrome-related protein 2	Fxr2	S	0.999985	sp|Q9WVR4|FXR2_MOUSE Fragile X mental retardation syndrome-related protein 2 OS=Mus musculus OX=10090 GN=Fxr2 PE=1 SV=1	___1	122.04	108.58	98	SRRRRNRGNRTDGSISGDRQPVTVADYISRA	1;2	Q9WVR4_604	1;2	T(0.003)DGS(0.997)IS(1)GDRQPVTVADYISR		-8	-1.4737	-8	1.2054	0.552994	0.917501	-1.33447	-8	-8	-8	-8	-0.555567	-8	-8	-0.385738	-8	-0.27911	-8		10128	6.71653	110	0.0603661	0.286159	up	no	Q9WVR4	-0.00929839	0.951254
10129	P53995	1347	1347	P53995	P53995	Anaphase-promoting complex subunit 1	Anapc1	S	0.938102	sp|P53995|APC1_MOUSE Anaphase-promoting complex subunit 1 OS=Mus musculus OX=10090 GN=Anapc1 PE=1 SV=2	___1	40.724	30.014	40.724	GHRRFQTGMHREKHKSPSYQIKEGDTINVDV	1	P53995_1347	1	HKS(0.938)PS(0.053)Y(0.009)QIK		-2.28171	-1.7668	-8	-8	-8	-8	-8	-8	-8	-8	-8	-8	-2.08157	-8	-2.53891	-1.99972	-8	-8		10129	-3.98383	-16	0.053462	0.270308	down	no	P53995	0.229344	0.0165137
1013	Q62245	1082	1082	Q62245	Q62245	Son of sevenless homolog 1	Sos1	S	0.999999	sp|Q62245|SOS1_MOUSE Son of sevenless homolog 1 OS=Mus musculus OX=10090 GN=Sos1 PE=1 SV=2	___1	321.68	291.9	199.08	RIPESETESTASAPNSPRTPLTPPPASGTSS	1;2	Q62245_1082	1;2	IPESETEST(0.077)AS(0.923)APNS(1)PR		-0.650022	-1.49179	-1.0196	0.177137	0.100446	0.0216943	-1.333	-0.711317	-1.1656	0.210186	-0.0543652	-0.158577	-1.16704	-1.55632	-1.95285	-0.604395	-0.850988	0.0101812		1013	1.15356	2.2	0.0179289	0.152923	up	yes	Q62245	2.33642	0.0551737
10130	Q5U4C3	922	922	Q5U4C3	Q5U4C3	Splicing factor, arginine/serine-rich 19	Scaf1	S	0.5	sp|Q5U4C3|SFR19_MOUSE Splicing factor, arginine/serine-rich 19 OS=Mus musculus OX=10090 GN=Scaf1 PE=1 SV=1	___1	63.216	46.61	50.632	EETSWSGEERTTKAPSTPPPKVAPPPPALTP	1	Q5U4C3_922	1	APS(0.5)T(0.5)PPPK		-2.13631	-1.73007	-2.17448	-8	-2.43504	-2.09061	-2.03504	-2.2445	-2.22666	-1.80005	-1.98729	-1.78584	-1.66833	-2.40934	-2.5956	-1.88029	-1.85752	-1.88506		10130	-2.16159	-4.5	0.085821	0.330782	down	no
10131	O88286	1016	1016	O88286	O88286	Protein Wiz	Wiz	S	0.793197	sp|O88286|WIZ_MOUSE Protein Wiz OS=Mus musculus OX=10090 GN=Wiz PE=1 SV=2	___1	130.1	85.486	130.1	SPPGFSAKGLTHPSSSPLLKKAPLTLAGSPT	1	O88286_1016	1	GLTHPS(0.026)S(0.181)S(0.793)PLLK		-8	0.700148	-8	-8	-8	-2.34606	-8	-8	-8	-8	-8	-8	-8	-8	-8	-8	-8	-8		10131	-1.0154	-2	0.624647	0.864884	down	no	O88286	0.101992	0.583098
10132	Q80Y44	549	549	Q80Y44	Q80Y44	Probable ATP-dependent RNA helicase DDX10	Ddx10	S	0.999942	sp|Q80Y44|DDX10_MOUSE Probable ATP-dependent RNA helicase DDX10 OS=Mus musculus OX=10090 GN=Ddx10 PE=1 SV=2	___1	108.5	92.973	108.5	VPPRAPSLPNDEADESPAYVSEKMSVLHKSG	1	Q80Y44_549	1	APSLPNDEADES(1)PAYVSEK		-1.81588	-1.56912	-1.87701	-1.22369	-8	-1.02062	-8	-1.55774	-8	-8	-1.41844	-8	-1.51049	-1.97297	-1.84972	-1.50569	-1.7745	-8		10132	-1.66077	-3.2	0.522816	0.765186	down	no	Q80Y44	-0.430314	0.0442056
10133	Q9D1R9	12	12	Q9D1R9	Q9D1R9	60S ribosomal protein L34	Rpl34	S	0.99779	sp|Q9D1R9|RL34_MOUSE 60S ribosomal protein L34 OS=Mus musculus OX=10090 GN=Rpl34 PE=1 SV=2	___1	132.32	84.72	101.39	____MVQRLTYRRRLSYNTASNKTRLSRTPG	1	Q9D1R9_12	1	RLS(0.998)YNT(0.002)ASNK		0.321346	-8	0.9748	0.903234	0.00987886	0.371859	0.751974	0.212818	0.283497	-8	-8	1.02725	0.950622	0.492141	1.23562	0.635786	0.129341	0.200115		10133	2.66294	6.3	0.24155	0.562944	up	no	Q9D1R9	0.0244079	0.840065
10134	A2AJT4	290	290	A2AJT4	A2AJT4	Arginine/serine-rich protein PNISR	Pnisr	S	1	sp|A2AJT4|PNISR_MOUSE Arginine/serine-rich protein PNISR OS=Mus musculus OX=10090 GN=Pnisr PE=1 SV=1	___2	294.77	271.74	234.12	EGGDGPRLPQRSKFDSDEEDEDAENLEAVSS	1;2;3	A2AJT4_290	1;2;3	FDS(1)DEEDEDAENLEAVSSGK		-8	-0.997152	-1.5287	-0.166161	-0.515274	-0.554148	-1.32611	-8	-1.57422	-1.25661	-0.331945	-1.56241	-2.13352	-1.53264	-1.49935	-0.971163	-0.775261	-8		10134	3.09676	8.6	0.224731	0.543955	up	no	A2AJT4	0.0297609	0.850057
10135	Q5BJ29	30	30	Q5BJ29	Q5BJ29	F-box/LRR-repeat protein 7	Fbxl7	T	0.958458	sp|Q5BJ29|FBXL7_MOUSE F-box/LRR-repeat protein 7 OS=Mus musculus OX=10090 GN=Fbxl7 PE=1 SV=1	___1	106.57	76.027	100.97	GSSSVSSDVSSSTDHTPTKAQRNVATSEDSD	1	Q5BJ29_30	1	GSSSVSSDVS(0.001)S(0.001)S(0.001)T(0.003)DHT(0.958)PT(0.037)K		-8	-8	-1.40814	-8	-8	-8	-8	-0.956217	-1.80406	-8	-1.68396	-8	0.243743	-0.13644	-0.615818	-1.43141	-1.65056	-8		10135	-2.19729	-4.6	0.39528	0.677162	down	no
10136	Q8K019	758	758	Q8K019	Q8K019	Bcl-2-associated transcription factor 1	Bclaf1	S	0.675641	sp|Q8K019|BCLF1_MOUSE Bcl-2-associated transcription factor 1 OS=Mus musculus OX=10090 GN=Bclaf1 PE=1 SV=2	___1	182.02	169.43	182.02	RERDHSRSSSSSASPSSPSSREEKESKKERE	1	Q8K019_758	1	SSSSSAS(0.026)PS(0.676)S(0.187)PS(0.055)S(0.057)R		-8	-8	-8	-8	-8	-8	-8	-8	-8	-8	-8	-3.46495	-8	-8	-8	-8	-8	-8		10136	-1.77636e-15	-1	1	1	down	no	Q8K019	0.206507	0.0425168
10137	P23242	330	330	P23242	P23242	Gap junction alpha-1 protein	Gja1	S	0.582754	sp|P23242|CXA1_MOUSE Gap junction alpha-1 protein OS=Mus musculus OX=10090 GN=Gja1 PE=1 SV=2	___1	146.03	136.65	134.14	AEQNRMGQAGSTISNSHAQPFDFPDDSQNAK	1;2	P23242_330	1;2	MGQAGS(0.001)T(0.007)IS(0.409)NS(0.583)HAQPFDFPDDSQNAK		-8	-1.78609	-8	-1.16229	-1.09767	-8	-1.17937	-1.80955	-8	-8	-8	-8	-8	1.52163	-1.3231	-8	-8	-8		10137	2.50871	5.7	0.312623	0.630932	up	no	P23242	-0.470283	0.0552373
10138	Q6PDH0	419	419	Q6PDH0	Q6PDH0	Pleckstrin homology-like domain family B member 1	Phldb1	S	0.760692	sp|Q6PDH0|PHLB1_MOUSE Pleckstrin homology-like domain family B member 1 OS=Mus musculus OX=10090 GN=Phldb1 PE=1 SV=1	___1	90.15	16.89	90.15	PSPFREPPGTERVLTSSPSRQLVGRTFSDGL	1	Q6PDH0_419	1	VLT(0.03)S(0.761)S(0.179)PS(0.031)R		1.90703	-8	-8	-8	-2.50925	-8	1.42732	1.66963	-8	-8	-8	-0.525421	-8	-8	-8	-0.489944	0.0706229	-8		10138	-1.47209	-2.8	0.674094	0.912668	down	no	Q6PDH0	-0.188382	0.0620782
10139	Q08024	173	173	Q08024	Q08024	Core-binding factor subunit beta	Cbfb	S	1	sp|Q08024|PEBB_MOUSE Core-binding factor subunit beta OS=Mus musculus OX=10090 GN=Cbfb PE=1 SV=1	___1	174.15	146.38	169.92	RSHREEMEARRQQDPSPGSNLGGGDDLKLR_	1	Q08024_173	1	QQDPS(1)PGSNLGGGDDLK		1.46674	1.14038	1.67859	1.67809	1.63524	1.65859	1.08789	1.52184	1.32161	1.24998	1.39389	1.30287	1.2648	1.2321	0.948235	1.46096	1.48391	0.600605		10139	0.228737	1.2	0.559318	0.79877	up	no	Q08024	-0.0469052	0.73235
1014	Q91XE4	7	7	Q91XE4	Q91XE4	N-acyl-aromatic-L-amino acid amidohydrolase (carboxylate-forming)	Acy3	S	0.999985	sp|Q91XE4|ACY3_MOUSE N-acyl-aromatic-L-amino acid amidohydrolase (carboxylate-forming) OS=Mus musculus OX=10090 GN=Acy3 PE=1 SV=1	___1	68.016	21.888	59.35	_________MSSLPGSREPLLRVAVTGGTHG	1	Q91XE4_7	1	SSLPGS(1)R		1.51209	1.5202	1.57237	2.28826	1.79973	2.27295	1.53055	1.69591	1.2221	2.17437	2.19384	2.0135	2.01666	1.38401	1.41287	2.03062	2.13736	1.9266		1014	0.585428	1.5	0.128301	0.391206	up	no
10140	Q99J36	86	86	Q99J36	Q99J36	THUMP domain-containing protein 1	Thumpd1	S	1	sp|Q99J36|THUM1_MOUSE THUMP domain-containing protein 1 OS=Mus musculus OX=10090 GN=Thumpd1 PE=1 SV=1	___2	206.85	189.63	74.382	DMYGPEKFIDKDQQPSGSEGEDDDAEAALKK	1;2	Q99J36_86	1;2	FIDKDQQPS(1)GS(1)EGEDDDAEAALKK		-0.794106	3.73495	3.6678	4.00057	3.85866	4.43834	3.38045	3.4355	3.43162	3.98878	3.66713	3.84839	3.2124	3.58232	3.96478	3.93413	4.21383	3.01522		10140	1.89631	3.7	0.0625499	0.289076	up	no	Q99J36	0.358832	0.00624452
10141	Q99J36	88	88	Q99J36	Q99J36	THUMP domain-containing protein 1	Thumpd1	S	1	sp|Q99J36|THUM1_MOUSE THUMP domain-containing protein 1 OS=Mus musculus OX=10090 GN=Thumpd1 PE=1 SV=1	___2	237.65	216.45	74.382	YGPEKFIDKDQQPSGSEGEDDDAEAALKKEV	1;2	Q99J36_88	1;2	FIDKDQQPS(1)GS(1)EGEDDDAEAALKK		-0.794106	3.73495	3.6678	4.00057	3.85866	4.43834	3.38045	3.4355	3.43162	3.98878	3.66713	3.84839	3.2124	3.58232	3.96478	3.93413	4.21383	3.01522		10141	1.89631	3.7	0.0625499	0.289076	up	no	Q99J36	0.358832	0.00624452
10142	P62754	247	247	P62754	P62754	40S ribosomal protein S6	Rps6	S	0.991982	sp|P62754|RS6_MOUSE 40S ribosomal protein S6 OS=Mus musculus OX=10090 GN=Rps6 PE=1 SV=1	___3	125.79	116.47	107.28	RRLSSLRASTSKSESSQK_____________	3;4	P62754_247	3;4	LS(0.014)S(0.019)LRAS(0.899)T(0.055)S(0.019)KS(0.987)ES(0.015)S(0.992)QK		-0.349186	4.35715	3.90121	2.25057	3.4067	3.13858	3.95846	4.42636	3.88487	3.86528	-2.86884	4.664	3.36737	3.85166	3.62251	4.75513	4.36208	4.26208		10142	0.295559	1.2	0.863988	1	up	no	P62754	0.114923	0.124652
10143	P70257	268	268	P70257	P70257	Nuclear factor 1 X-type	Nfix	S	0.999861	sp|P70257|NFIX_MOUSE Nuclear factor 1 X-type OS=Mus musculus OX=10090 GN=Nfix PE=1 SV=2	___1	141.58	70.551	126.83	YYNINQVTLGRRSITSPPSTSSTKRPKSIDD	1;2	P70257_268	1;2	SITS(1)PPSTSSTK		0.855217	-0.0809346	-8	0.800753	1.0804	0.826422	0.565026	0.456033	0.0832869	0.472532	0.323216	0.747482	0.868484	0.7699	0.382019	0.890177	1.08588	1.52267		10143	3.3111	9.9	0.0612182	0.287299	up	no	P70257	0.51678	0.00210437
10144	Q6NXI6	749	749	Q6NXI6	Q6NXI6	Regulation of nuclear pre-mRNA domain-containing protein 2	Rprd2	S	0.536908	sp|Q6NXI6|RPRD2_MOUSE Regulation of nuclear pre-mRNA domain-containing protein 2 OS=Mus musculus OX=10090 GN=Rprd2 PE=1 SV=1	___1	98.002	90.556	98.002	TSVDSIDGTPVRDERSGTPTQDEMMDKPTSS	1	Q6NXI6_749	1	S(0.537)GT(0.463)PTQDEMMDKPTSSSVDTMSLLSK		-8	-8	-8	-8	0.268868	-8	-8	-8	-0.628813	-8	-0.126802	-0.47646	-8	-8	-8	0.393521	-8	-1.15262		10144	2.75629	6.8	0.378378	0.667636	up	no	Q6NXI6	-0.0170238	0.93156
10145	O35379	926	926	O35379	O35379	Multidrug resistance-associated protein 1	Abcc1	S	0.530565	sp|O35379|MRP1_MOUSE Multidrug resistance-associated protein 1 OS=Mus musculus OX=10090 GN=Abcc1 PE=1 SV=1	___2	98.236	81.789	98.236	LSNSSSHSGDTSQQHSSIAELQKAGAKEETW	1;2;3	O35379_926	1;2;3	HLS(0.004)NS(0.022)S(0.109)S(0.125)HS(0.733)GDT(0.007)S(0.007)QQHS(0.531)S(0.463)IAELQK		-0.745748	-2.31457	-8	-8	-1.42752	-8	-8	-8	-8	-8	-8	-8	-8	-8	-8	0.0559633	-8	-8		10145	-2.1224	-4.4	0.359545	0.657407	down	no	O35379	-0.113588	0.413784
10146	A2AN08	619	619	A2AN08	A2AN08	E3 ubiquitin-protein ligase UBR4	Ubr4	S	0.5	sp|A2AN08|UBR4_MOUSE E3 ubiquitin-protein ligase UBR4 OS=Mus musculus OX=10090 GN=Ubr4 PE=1 SV=1	___1	108.14	102.11	65.374	EKAAPPPPPPPPPLESSPRVKSPNKQASGEK	1	A2AN08_619	1	AAPPPPPPPPPLES(0.5)S(0.5)PR		-0.00459667	-0.276403	0.0414869	0.0838628	-8	-0.672176	0.0108629	-0.179186	0.219366	-8	-8	-0.534973	-0.0341148	0.23497	0.548881	0.0287375	-0.22393	-8		10146	-2.78293	-6.9	0.311555	0.629995	down	no	A2AN08	0.27459	0.000509279
10147	A2AN08	620	620	A2AN08	A2AN08	E3 ubiquitin-protein ligase UBR4	Ubr4	S	0.5	sp|A2AN08|UBR4_MOUSE E3 ubiquitin-protein ligase UBR4 OS=Mus musculus OX=10090 GN=Ubr4 PE=1 SV=1	___1	108.14	102.11	65.374	KAAPPPPPPPPPLESSPRVKSPNKQASGEKG	1	A2AN08_620	1	AAPPPPPPPPPLES(0.5)S(0.5)PR		-0.00459667	-0.276403	0.0414869	0.0838628	-8	-0.672176	0.0108629	-0.179186	0.219366	-8	-8	-0.534973	-0.0341148	0.23497	0.548881	0.0287375	-0.22393	-8		10147	-2.78293	-6.9	0.311555	0.629995	down	no	A2AN08	0.27459	0.000509279
10148	Q3TXS7	315	315	Q3TXS7	Q3TXS7	26S proteasome non-ATPase regulatory subunit 1	Psmd1	S	1	sp|Q3TXS7|PSMD1_MOUSE 26S proteasome non-ATPase regulatory subunit 1 OS=Mus musculus OX=10090 GN=Psmd1 PE=1 SV=1	___2	281.58	265.76	263.19	EEKTASAVAGKTPDASPEPKDQTLKMIKILS	1;2	Q3TXS7_315	1;2	TASAVAGKT(1)PDAS(1)PEPK		0.909525	0.773459	-8	2.06079	1.55358	1.41695	0.563076	0.98373	0.896958	1.71664	1.23418	2.22636	1.27118	-8	1.00862	1.77298	1.52849	1.87063		10148	3.78278	14	0.153816	0.437085	up	no	Q3TXS7	0.0757617	0.214353
10149	Q3TXS7	311	311	Q3TXS7	Q3TXS7	26S proteasome non-ATPase regulatory subunit 1	Psmd1	T	1	sp|Q3TXS7|PSMD1_MOUSE 26S proteasome non-ATPase regulatory subunit 1 OS=Mus musculus OX=10090 GN=Psmd1 PE=1 SV=1	___2	281.58	265.76	263.19	PMETEEKTASAVAGKTPDASPEPKDQTLKMI	1;2	Q3TXS7_311	1;2	TASAVAGKT(1)PDAS(1)PEPK		0.909525	0.773459	-8	2.06079	1.55358	1.41695	0.563076	0.98373	0.896958	1.71664	1.23418	2.22636	1.27118	-8	1.00862	1.77298	1.52849	1.87063		10149	3.78278	14	0.153816	0.437085	up	no	Q3TXS7	0.0757617	0.214353
1015	P70324	705	705	P70324	P70324	T-box transcription factor TBX3	Tbx3	S	0.994656	sp|P70324|TBX3_MOUSE T-box transcription factor TBX3 OS=Mus musculus OX=10090 GN=Tbx3 PE=1 SV=3	___1	201.3	177.08	112.5	LNSRSSTLSSGSVSLSPKLCSEKEAATSELQ	1	P70324_705	1	SSTLSSGSVS(0.005)LS(0.995)PK		0.500983	0.375791	1.14537	0.981947	0.733801	0.941984	0.300507	0.411124	0.430788	0.649935	0.527863	0.389611	0.613129	0.677065	0.116882	0.200831	0.297007	-0.0642032		1015	0.211862	1.2	0.582323	0.822415	up	no
10150	Q9ERG0	225	225	Q9ERG0	Q9ERG0	LIM domain and actin-binding protein 1	Lima1	S	0.999923	sp|Q9ERG0|LIMA1_MOUSE LIM domain and actin-binding protein 1 OS=Mus musculus OX=10090 GN=Lima1 PE=1 SV=3	___1	171.25	160.92	161.5	KSLWTQSRNAGGRRLSENNCSLDDWEIGAGH	1;2	Q9ERG0_225	1;2	RLS(1)ENNCSLDDWEIGAGHLSSSAFNSEKNESK		3.97115	3.21765	3.10395	2.98462	2.82375	3.22859	3.5226	3.33375	3.05594	3.09432	2.25836	3.18772	2.49595	3.09381	-8	3.36543	3.2248	3.16201		10150	-0.418595	-1.3	0.839704	1	down	no	Q9ERG0	-0.384551	0.00444046
10151	Q9DBC3	52	52	Q9DBC3	Q9DBC3	Cap-specific mRNA (nucleoside-2'-O-)-methyltransferase 1	Cmtr1	S	0.979019	sp|Q9DBC3|CMTR1_MOUSE Cap-specific mRNA (nucleoside-2'-O-)-methyltransferase 1 OS=Mus musculus OX=10090 GN=Cmtr1 PE=1 SV=1	___2	218.12	202.58	218.12	SVNHAAKASATSLSGSDSETEGKQPCSDDFK	1;2;3	Q9DBC3_52	1;2;3	ASATSLSGS(0.979)DS(0.02)ET(0.001)EGK		-8	-8	-1.03853	0.658909	-1.68753	0.420841	-1.17821	-0.821356	-1.1646	-0.61507	-0.790068	-8	-1.39123	-0.89558	-0.777084	-0.115507	0.171234	-1.29412		10151	5.47692	45	0.0257212	0.186452	up	yes	Q9DBC3	0.169357	0.0645695
10152	E9Q6J5	2898	2898	E9Q6J5	E9Q6J5		Bod1l	S	0.983844	sp|E9Q6J5|BD1L1_MOUSE Biorientation of chromosomes in cell division protein 1-like 1 OS=Mus musculus OX=10090 GN=Bod1l PE=1 SV=1	___1	235.88	208.78	222.27	RKPKRSLTSSDDAESSEPERKRQKSVSETSE	1	E9Q6J5_2898	1	SLTSSDDAES(0.016)S(0.984)EPER		-0.625046	-0.288536	-0.984451	-8	-0.223562	-0.419462	-0.837204	-8	-8	-0.441353	-0.627432	-8	-8	-0.750971	-0.669048	-0.258497	0.0317283	0.115408		10152	-2.24833	-4.8	0.458636	0.713286	down	no	E9Q6J5	0.345538	0.102589
10153	Q7TSG2	725	725	Q7TSG2	Q7TSG2	RNA polymerase II subunit A C-terminal domain phosphatase	Ctdp1	T	0.604089	sp|Q7TSG2|CTDP1_MOUSE RNA polymerase II subunit A C-terminal domain phosphatase OS=Mus musculus OX=10090 GN=Ctdp1 PE=1 SV=1	___1	51.888	39.528	51.888	KVEEQLFPLIDDDTRTHRDNSPAVFPDRHSV	1	Q7TSG2_725	1	T(0.604)HRDNS(0.396)PAVFPDR		-8	-8	-8	-8	-8	-8	-8	-8	-8	-8	-1.33447	-8	-2.01631	-8	-8	-3.41787	-8	-8		10153	-8.88178e-16	-1	1	1	down	no	Q7TSG2	0.240924	0.216442
10154	Q8BLH7	96	96	Q8BLH7	Q8BLH7	HIRA-interacting protein 3	Hirip3	S	0.739371	sp|Q8BLH7|HIRP3_MOUSE HIRA-interacting protein 3 OS=Mus musculus OX=10090 GN=Hirip3 PE=1 SV=1	___1	71.623	63.63	46.93	PAPCSDPKKKRFRFNSESESSSSPSSPDGSG	1	Q8BLH7_96	1	FRFNS(0.739)ES(0.185)ES(0.016)S(0.018)S(0.02)S(0.022)PSSPDGSGPSTK		-8	-0.670885	-8	-8	-8	-8	-0.0756207	-8	-0.908684	-8	-1.26216	-8	-0.335821	-0.306093	-8	-8	-2.12103	-8		10154	-2.44304	-5.4	0.408193	0.684667	down	no	Q8BLH7	0.169014	0.162471
10155	Q91X88	248	248	Q91X88	Q91X88	Protein O-linked-mannose beta-1,2-N-acetylglucosaminyltransferase 1	Pomgnt1	S	0.979059	sp|Q91X88|PMGT1_MOUSE Protein O-linked-mannose beta-1,2-N-acetylglucosaminyltransferase 1 OS=Mus musculus OX=10090 GN=Pomgnt1 PE=1 SV=1	___1	141.48	123.98	127.38	SWGDPVLLKTDVPLSSAEEAECHWADTELNR	1	Q91X88_248	1	TDVPLS(0.021)S(0.979)AEEAECHWADTELNR		-0.373726	-8	-8	-8	-0.112137	-1.02896	-1.04278	-1.10555	-0.572117	-0.284292	-0.855122	-0.530802	0.0425953	-1.03324	0.634787	0.614779	-8	-0.245035		10155	2.41087	5.3	0.379702	0.668301	up	no	Q91X88	-1.12657	0.485363
10157	Q9ERU9	2134	2134	Q9ERU9	Q9ERU9	E3 SUMO-protein ligase RanBP2	Ranbp2	S	0.999783	sp|Q9ERU9|RBP2_MOUSE E3 SUMO-protein ligase RanBP2 OS=Mus musculus OX=10090 GN=Ranbp2 PE=1 SV=2	___2	133.95	114.05	122.04	AKLNQSGASVGTDEESDVTQEEERDGQYFEP	1;2	Q9ERU9_2134	1;2	LNQSGAS(0.377)VGT(0.623)DEES(1)DVTQEEER		-8	-8	-0.717381	0.217602	-0.600281	-0.267557	-0.980947	-1.40447	-0.41954	-0.842873	-0.3853	-0.214039	-1.03943	-8	-0.640108	-0.0300751	-0.499172	-8		10157	5.35571	41	0.0572905	0.277975	up	no	Q9ERU9	0.185989	0.0068903
10158	Q8R3B7	264	264	Q8R3B7	Q8R3B7	Bromodomain-containing protein 8	Brd8	T	0.999999	sp|Q8R3B7|BRD8_MOUSE Bromodomain-containing protein 8 OS=Mus musculus OX=10090 GN=Brd8 PE=1 SV=2	___1	153.7	126.37	140.1	ITDDSPQKKMLGQKATPPPSPLLSELLKKGS	1	Q8R3B7_264	1	AT(1)PPPSPLLSELLK		0.277867	0.51823	1.23544	-8	3.14127	0.0984721	0.346925	-0.930221	1.06338	0.261362	2.36219	-0.195507	1.24293	-1.37363	-0.265833	-0.772505	1.55416	2.24802		10158	-2.26393	-4.8	0.290119	0.610327	down	no	Q8R3B7	0.879337	0.332194
10159	Q8R1N0	187	187	Q8R1N0	Q8R1N0	Zinc finger protein 830	Znf830	S	0.99757	sp|Q8R1N0|ZN830_MOUSE Zinc finger protein 830 OS=Mus musculus OX=10090 GN=Znf830 PE=1 SV=1	___1	90.696	30.218	85.731	SKHLPDAQGKEHSLASPRETTSNVLPNDPFN	1	Q8R1N0_187	1	EHS(0.002)LAS(0.998)PR		-8	-0.340096	-8	-0.380846	-0.492684	-0.134573	-8	-0.351171	-8	-8	-0.166126	-0.150234	-0.288567	-8	-0.511906	-0.894665	-0.380785	-2.7638		10159	5.11066	35	0.109432	0.358308	up	no	Q8R1N0	0.738432	0.0563133
1016	Q3V1V3	686	686	Q3V1V3	Q3V1V3	ESF1 homolog	Esf1	S	0.989313	sp|Q3V1V3|ESF1_MOUSE ESF1 homolog OS=Mus musculus OX=10090 GN=Esf1 PE=1 SV=1	___2	92.439	73.381	92.439	KKIGIKKKSMKSAKDSASSEEETDLEKQKAE	2	Q3V1V3_686	2	S(0.01)AKDS(0.989)AS(0.424)S(0.528)EEET(0.048)DLEK		-8	-8	-8	-1.17842	-1.66027	-1.56037	-8	-8	-8	-8	-8	-8	-8	-8	-8	-8	-8	-8		1016	6.53365	93	4.47725e-10	2.16189e-07	up	yes	Q3V1V3	0.168684	0.298935
10160	O70305	593	593	O70305	O70305	Ataxin-2	Atxn2	S	1	sp|O70305|ATX2_MOUSE Ataxin-2 OS=Mus musculus OX=10090 GN=Atxn2 PE=1 SV=1	___1	195.1	179.24	195.1	STMPKRMSSEGPPRMSPKAQRHPRNHRVSAG	1	O70305_593	1	MSSEGPPRMS(1)PK		-0.200432	-0.506147	-0.856075	-2.19131	-8	-1.65702	-0.63858	-0.762133	-1.64748	-1.8213	-8	-1.86741	-0.497658	-0.196419	-0.789353	-0.753544	-1.26947	-1.53416		10160	-3.42856	-11	0.0449293	0.248411	down	yes	O70305	-0.0278033	0.695465
10161	Q61115	263	263	Q61115	Q61115	Protein patched homolog 1	Ptch1	S	0.998824	sp|Q61115|PTC1_MOUSE Protein patched homolog 1 OS=Mus musculus OX=10090 GN=Ptch1 PE=1 SV=1	___1	53.565	21.211	53.565	LEFLEELKKINYQVDSWEEMLNKAEVGHGYM	1	Q61115_263	1	KINY(0.001)QVDS(0.999)WEEMLNK		-8	-8	3.67656	3.94581	4.00506	3.55469	3.64885	-8	3.07156	-1.90203	3.35269	-8	-8	-8	-8	-8	-8	-8		10161	7.943	250	0.059144	0.283301	up	no
10162	A2AM29	413	413	A2AM29	A2AM29	Protein AF-9	Mllt3	S	1	sp|A2AM29|AF9_MOUSE Protein AF-9 OS=Mus musculus OX=10090 GN=Mllt3 PE=1 SV=1	___3	150.69	147.16	150.69	TRQQGPLRSIMKDLHSDDNEEESDEAEDNDN	2;3	A2AM29_413	2;3	DLHS(1)DDNEEES(1)DEAEDNDNDS(1)EMERPVNR		-8	-1.29879	-0.76082	-0.689121	-0.0144481	-0.318705	-0.178524	-8	-0.544087	0.113526	-8	0.0942117	-8	-8	-0.0279637	0.286528	0.0756641	-1.51943		10162	3.01244	8.1	0.288924	0.609437	up	no
10163	A2AM29	420	420	A2AM29	A2AM29	Protein AF-9	Mllt3	S	1	sp|A2AM29|AF9_MOUSE Protein AF-9 OS=Mus musculus OX=10090 GN=Mllt3 PE=1 SV=1	___3	150.69	147.16	150.69	RSIMKDLHSDDNEEESDEAEDNDNDSEMERP	2;3	A2AM29_420	2;3	DLHS(1)DDNEEES(1)DEAEDNDNDS(1)EMERPVNR		-8	-1.29879	-0.76082	-0.689121	-0.0144481	-0.318705	-0.178524	-8	-0.544087	0.113526	-8	0.0942117	-8	-8	-0.0279637	0.286528	0.0756641	-1.51943		10163	3.01244	8.1	0.288924	0.609437	up	no
10164	A2AM29	430	430	A2AM29	A2AM29	Protein AF-9	Mllt3	S	1	sp|A2AM29|AF9_MOUSE Protein AF-9 OS=Mus musculus OX=10090 GN=Mllt3 PE=1 SV=1	___3	150.69	147.16	150.69	DNEEESDEAEDNDNDSEMERPVNRGGSRSRR	3	A2AM29_430	3	DLHS(1)DDNEEES(1)DEAEDNDNDS(1)EMERPVNR		-8	-1.29879	-0.76082	-0.689121	-0.0144481	-0.318705	-0.178524	-8	-0.544087	0.113526	-8	0.0942117	-8	-8	-0.0279637	0.286528	0.0756641	-1.51943		10164	3.01244	8.1	0.288924	0.609437	up	no
10165	Q80TZ9	679	679	Q80TZ9	Q80TZ9	Arginine-glutamic acid dipeptide repeats protein	Rere	S	0.999497	sp|Q80TZ9|RERE_MOUSE Arginine-glutamic acid dipeptide repeats protein OS=Mus musculus OX=10090 GN=Rere PE=1 SV=3	___1	216.14	201.73	126.99	ITSKKTKTQEISRPNSPSEGEGESSDSRSVN	1;2	Q80TZ9_679	1;2	TQEIS(1)RPNS(0.999)PS(0.001)EGEGESSDSR		0.426003	0.821707	1.69106	1.82085	2.08747	2.04045	0.42266	-8	1.30807	1.00367	1.69922	1.78907	0.871282	-8	1.21754	1.11493	0.815885	1.37707		10165	1.00333	2	0.642805	0.882857	up	no
10166	O88700	1311	1311	O88700	O88700	Bloom syndrome protein homolog	Blm	T	0.999985	sp|O88700|BLM_MOUSE Bloom syndrome protein homolog OS=Mus musculus OX=10090 GN=Blm PE=1 SV=1	___1	86.675	73.618	72.707	PAEDGSPGARGAPEDTEEEEEEAPVSSHYFA	1	O88700_1311	1	GAPEDT(1)EEEEEEAPVSSHYFANQTR		0.200806	-0.0621547	-0.363331	-0.210598	-0.098589	-0.542343	0.27166	0.102108	-0.026575	-8	-0.451723	-0.701891	-0.0199718	-8	-0.575748	-0.482298	-1.63004	-1.3933		10166	-0.20895	-1.2	0.924029	1	down	no
10167	Q32NY4	706	706	Q32NY4	Q32NY4	Metal transporter CNNM3	Cnnm3	S	0.999973	sp|Q32NY4|CNNM3_MOUSE Metal transporter CNNM3 OS=Mus musculus OX=10090 GN=Cnnm3 PE=1 SV=2	___1	117.8	105.25	117.8	TAGSTNSRPSIPVEESPGRNPGV________	1	Q32NY4_706	1	ETAGSTNSRPSIPVEES(1)PGRNPGV		-0.418917	-8	-0.1784	-0.0750981	0.458235	-8	0.114502	-1.18927	-8	-0.611147	0.0779443	-0.604035	0.365967	0.510529	0.332315	0.0644152	-0.244478	-0.133671		10167	0.326818	1.3	0.898548	1	up	no
10168	Q9JJ66	70	70	Q9JJ66	Q9JJ66	Cell division cycle protein 20 homolog	Cdc20	T	0.977298	sp|Q9JJ66|CDC20_MOUSE Cell division cycle protein 20 homolog OS=Mus musculus OX=10090 GN=Cdc20 PE=1 SV=2	___1	99.161	70.355	88.021	TPGRTPGKSSSKVQTTPSKPGGDRFIPQRSA	1	Q9JJ66_70	1	VQT(0.02)T(0.977)PS(0.002)KPGGDR		3.19917	3.80779	-8	0.441681	0.0534381	0.0503373	3.60807	3.6305	2.91918	1.58874	1.83218	2.29086	3.65001	3.1038	2.6843	1.09842	0.177827	1.26101		10168	0.51283	1.4	0.815991	1	up	no	Q9JJ66	-1.66498	0.000349281
10169	Q8K327	272	272	Q8K327	Q8K327	Chromosome alignment-maintaining phosphoprotein 1	Champ1	S	0.998376	sp|Q8K327|CHAP1_MOUSE Chromosome alignment-maintaining phosphoprotein 1 OS=Mus musculus OX=10090 GN=Champ1 PE=1 SV=1	___1	116.34	107.95	108.01	SRKPARTASPEPRKPSPAESPELWKPFPAIA	1	Q8K327_272	1	KPS(0.998)PAES(0.002)PELWKPFPAIASEPR		-0.915436	-1.65245	-1.17106	-0.989855	-0.95977	-8	-1.00809	-1.33429	-0.358751	-0.162188	-0.272503	-0.596012	-8	-1.04373	-0.631065	-0.422669	-1.36182	-8		10169	-2.07023	-4.2	0.398939	0.679012	down	no	Q8K327	0.315767	0.194689
1017	Q8BGC0	446	446	Q8BGC0	Q8BGC0	HIV Tat-specific factor 1 homolog	Htatsf1	S	1	sp|Q8BGC0|HTSF1_MOUSE HIV Tat-specific factor 1 homolog OS=Mus musculus OX=10090 GN=Htatsf1 PE=1 SV=1	___1	252.62	222.98	53.565	KFEKAEEGGESEGDASEKDAKEGGSDGDHPE	1;2	Q8BGC0_446	1;2	AEEGGES(1)EGDAS(1)EKDAK		-8	-8	-8	-1.69675	-2.33543	-1.9119	-8	-3.33494	-3.64992	-8	-8	-8	-8	-8	-3.54069	-3.19611	-8	-2.64935		1017	6.01864	65	0.00184294	0.0397177	up	yes	Q8BGC0	0.262698	0.185511
10170	P62908	209	209	P62908	P62908	40S ribosomal protein S3	Rps3	S	0.999853	sp|P62908|RS3_MOUSE 40S ribosomal protein S3 OS=Mus musculus OX=10090 GN=Rps3 PE=1 SV=1	___1	56.041	48.884	56.041	PSGKIGPKKPLPDHVSIVEPKDEILPTTPIS	1	P62908_209	1	KPLPDHVS(1)IVEPKDEILPTTPISEQK		-8	-3.0845	-8	-0.252325	-0.494215	-8	-8	-8	-8	-8	-1.95881	-8	-8	-8	-8	-8	-8	-8		10170	3.44599	11	0.079318	0.318573	up	no	P62908	0.0731263	0.290093
10171	A2CG63	790	790	A2CG63	A2CG63	AT-rich interactive domain-containing protein 4B	Arid4b	S	0.999968	sp|A2CG63|ARI4B_MOUSE AT-rich interactive domain-containing protein 4B OS=Mus musculus OX=10090 GN=Arid4b PE=1 SV=1	___2	68.231	61.727	68.231	VSKSPERLRKDMEAISEDTDFEEEDEITKKR	2	A2CG63_790	2	DMEAIS(1)EDT(1)DFEEEDEITKK		-8	-8	-8	-8	-8	-1.30471	-8	-1.46202	-8	-0.513376	-8	-8	-8	-0.997713	-0.756664	-0.669954	-1.17815	-8		10171	2.23176	4.7	0.490651	0.736571	up	no
10172	A2CG63	793	793	A2CG63	A2CG63	AT-rich interactive domain-containing protein 4B	Arid4b	T	0.999926	sp|A2CG63|ARI4B_MOUSE AT-rich interactive domain-containing protein 4B OS=Mus musculus OX=10090 GN=Arid4b PE=1 SV=1	___2	68.231	61.727	68.231	SPERLRKDMEAISEDTDFEEEDEITKKRKDV	2	A2CG63_793	2	DMEAIS(1)EDT(1)DFEEEDEITKK		-8	-8	-8	-8	-8	-1.30471	-8	-1.46202	-8	-0.513376	-8	-8	-8	-0.997713	-0.756664	-0.669954	-1.17815	-8		10172	2.23176	4.7	0.490651	0.736571	up	no
10173	Q9ERG0	660	660	Q9ERG0	Q9ERG0	LIM domain and actin-binding protein 1	Lima1	S	1	sp|Q9ERG0|LIMA1_MOUSE LIM domain and actin-binding protein 1 OS=Mus musculus OX=10090 GN=Lima1 PE=1 SV=3	___1	108.35	89.245	108.35	ENVGKSRWQGEEVPRSKDRSSFELESENFME	1	Q9ERG0_660	1	WQGEEVPRS(1)K		-8	-0.991661	-0.435104	-8	-8	-1.21441	-8	-8	-2.31829	-8	-8	-2.49607	-8	-8	-8	-8	-8	-8		10173	-2.59588	-6	0.170608	0.465643	down	no	Q9ERG0	-0.384551	0.00444046
10174	Q8C080	83	83	Q8C080	Q8C080	Sorting nexin-16	Snx16	S	0.980766	sp|Q8C080|SNX16_MOUSE Sorting nexin-16 OS=Mus musculus OX=10090 GN=Snx16 PE=1 SV=2	___1	146.96	117.66	141.46	CGSPLIRTKFTGTDSSIEYSARPREAEEQHP	1	Q8C080_83	1	FTGTDS(0.019)S(0.981)IEYSAR		-8	-8	-2.14797	-2.07532	-8	-8	-8	-2.81334	-8	-8	-8	-1.14738	-8	-8	-8	-2.63287	-8	-8		10174	0.0242195	1	0.992734	1	up	no	Q8C080	2.33652	0.153183
10175	Q62261	2160	2160	Q62261	Q62261	Spectrin beta chain, non-erythrocytic 1	Sptbn1	S	0.980022	sp|Q62261|SPTB2_MOUSE Spectrin beta chain, non-erythrocytic 1 OS=Mus musculus OX=10090 GN=Sptbn1 PE=1 SV=2	___3	213.5	185.65	148.85	ETSEMVNGAAEQRTSSKESSPVPSPTLDRKA	2;3;4	Q62261_2160	2;3;4	T(0.009)S(0.011)S(0.98)KES(0.073)S(0.927)PVPS(0.964)PT(0.036)LDR		0.567572	4.28612	4.29495	5.50967	-2.2544	0.633517	4.36279	4.71373	4.63446	4.90093	4.85542	5.28194	3.8321	4.68158	5.26976	5.44726	5.53246	0.240734		10175	-1.75328	-3.4	0.3772	0.667037	down	no	Q62261	0.183104	0.237652
10176	Q8BTI8	841	841	Q8BTI8	Q8BTI8	Serine/arginine repetitive matrix protein 2	Srrm2	T	0.999697	sp|Q8BTI8|SRRM2_MOUSE Serine/arginine repetitive matrix protein 2 OS=Mus musculus OX=10090 GN=Srrm2 PE=1 SV=3	___2	169.15	154.99	165.61	RPGSVTNMQADECTATPQRQSHSESSPDGEV	2;3	Q8BTI8_841	2;3	S(0.449)GT(0.551)PPRPGSVTNMQADECTAT(1)PQR		2.92643	2.35116	3.03935	2.08433	2.58353	2.28394	2.77556	3.10971	2.40473	2.59395	2.96124	3.06573	3.35179	3.04678	2.75232	3.17035	2.59007	2.39417		10176	-0.455046	-1.4	0.294732	0.614823	down	no	Q8BTI8	0.0732478	0.502875
10177	P48678	212	212	P48678	P48678	Prelamin-A/C;Lamin-A/C	Lmna	S	0.992802	sp|P48678|LMNA_MOUSE Prelamin-A/C OS=Mus musculus OX=10090 GN=Lmna PE=1 SV=2	___1	60.167	10.133	53.751	LQTLKEELDFQKNIYSEELRETKRRHETRLV	1	P48678_212	1	NIY(0.007)S(0.993)EELR		-1.10753	-8	-1.06596	-1.05718	-1.37846	-8	-0.642204	-8	-0.511036	-8	-8	-0.642067	-8	-1.54325	-1.90646	-1.52106	-2.17859	-8		10177	-0.0873826	-1.1	0.979429	1	down	no	P48678	0.110758	0.257398
10178	Q9R207	644	644	Q9R207	Q9R207	Nibrin	Nbn	S	0.838557	sp|Q9R207|NBN_MOUSE Nibrin OS=Mus musculus OX=10090 GN=Nbn PE=1 SV=1	___1	130.89	104.9	90.22	WSTKHEIANSDGLQDSSEELPRKLLLTEFRS	1	Q9R207_644	1	HEIANSDGLQDS(0.839)S(0.161)EELPR		-8	-1.3173	-8	-0.477161	-8	-1.02802	-8	-8	-1.3063	-8	-1.22396	-1.26759	-1.31458	-8	-8	-1.17447	-1.7893	-8		10178	2.60404	6.1	0.454488	0.710604	up	no	Q9R207	0.189458	0.309579
10179	Q80U62	412	412	Q80U62	Q80U62	Run domain Beclin-1 interacting and cysteine-rich containing protein	Kiaa0226	S	0.999312	sp|Q80U62|RUBIC_MOUSE Run domain Beclin-1-interacting and cysteine-rich domain-containing protein OS=Mus musculus OX=10090 GN=Rubcn PE=1 SV=2	___1	99.5	65.625	93.345	APVASGTKKSHIRSHSDTNIASRGAAGGPRN	1	Q80U62_412	1	SHS(0.999)DT(0.001)NIASR		-0.592169	-8	-1.18623	-0.645042	-0.534689	-0.464258	-0.878792	-0.998066	-1.17392	-0.520393	-0.256422	-0.1082	-0.287781	-0.681099	-0.698124	-0.345716	0.11423	0.0215735		10179	2.71147	6.5	0.0717943	0.305658	up	no
1018	O70318	665	665	O70318	O70318	Band 4.1-like protein 2	Epb41l2	S	0.846575	sp|O70318|E41L2_MOUSE Band 4.1-like protein 2 OS=Mus musculus OX=10090 GN=Epb41l2 PE=1 SV=2	___1	161.39	143.6	161.39	WEKRRVTPLPFQPQASSHETLNVVEEKKRAE	1	O70318_665	1	VTPLPFQPQAS(0.847)S(0.149)HET(0.005)LNVVEEK		-8	3.44102	3.86299	-8	-8	-8	3.04058	3.62239	4.34853	3.61367	-8	3.95869	3.78082	4.09363	4.37768	3.73288	3.71977	3.72829		1018	-7.768	-220	0.0323359	0.20919	down	yes	O70318	0.0683174	0.699574
10180	Q3TWW8	303	303	Q3TWW8	Q3TWW8	Serine/arginine-rich splicing factor 6	Srsf6	S	1	sp|Q3TWW8|SRSF6_MOUSE Serine/arginine-rich splicing factor 6 OS=Mus musculus OX=10090 GN=Srsf6 PE=1 SV=1	___1	181.66	118.59	136.38	DIKSKSRSRSQSRSHSPLPAPPSKARSMSPP	1;2;3;4	Q3TWW8_303	1;2;3;4	S(1)HS(1)PLPAPPSK		5.17321	4.76174	5.53271	5.44895	5.68219	5.1506	5.0052	5.28814	4.94467	5.01646	5.38809	5.44555	5.40906	5.26972	5.13381	5.46053	5.21543	5.68007		10180	0.27136	1.2	0.490103	0.736143	up	no	Q3TWW8	-0.0831824	0.428216
10181	P70302	575	575	P70302	P70302	Stromal interaction molecule 1	Stim1	S	1	sp|P70302|STIM1_MOUSE Stromal interaction molecule 1 OS=Mus musculus OX=10090 GN=Stim1 PE=1 SV=2	___1	157.31	138.1	64.103	IEGVHPGSLVEKLPDSPALAKKTFMALNHGL	1	P70302_575	1	LPDS(1)PALAK		2.10924	1.4244	-8	-8	-1.1521	-1.5463	1.88928	1.42812	0.614565	-0.508534	-0.604687	-8	2.62727	1.9388	1.64507	1.02782	1.53282	0.221683		10181	-2.07735	-4.2	0.417667	0.688899	down	no	P70302	-0.149785	0.408537
10182	Q9D620	346	346	Q9D620	Q9D620	Rab11 family-interacting protein 1	Rab11fip1	S	0.998731	sp|Q9D620|RFIP1_MOUSE Rab11 family-interacting protein 1 OS=Mus musculus OX=10090 GN=Rab11fip1 PE=1 SV=2	___1	115.82	88.553	63.062	EARSEIRESSPSNSPSPQGFRRKHLFSSTEN	1;2	Q9D620_346	1;2	ES(0.001)S(0.001)PS(0.117)NS(0.882)PS(0.999)PQGFR		-1.25411	-8	-8	-0.0496121	-1.23675	-8	-8	-1.89516	-8	-0.696157	-1.2389	-0.0919476	-1.02335	-8	-8	-0.205528	-8	0.826445		10182	2.65592	6.3	0.372965	0.665327	up	no	Q9D620	-0.166398	0.724049
10183	Q80WC3	1921	1921	Q80WC3	Q80WC3	Trinucleotide repeat-containing gene 18 protein	Tnrc18	S	0.999921	sp|Q80WC3|TNC18_MOUSE Trinucleotide repeat-containing gene 18 protein OS=Mus musculus OX=10090 GN=Tnrc18 PE=1 SV=2	___1	116.51	99.294	111.95	IRGPKEPGFEAGPEASDDDLWTRRRSERIFL	1	Q80WC3_1921	1	EPGFEAGPEAS(1)DDDLWTR		-8	-8	-8	-1.70975	-2.18159	-8	-1.45714	-8	-8	-1.78461	-8	-1.60998	-8	-8	-8	-1.44269	-8	-8		10183	4.03622	16	0.072092	0.306276	up	no
10184	Q8K2Z4	1358	1358	Q8K2Z4	Q8K2Z4	Condensin complex subunit 1	Ncapd2	S	0.612985	sp|Q8K2Z4|CND1_MOUSE Condensin complex subunit 1 OS=Mus musculus OX=10090 GN=Ncapd2 PE=1 SV=2	___2	58.015	52.885	58.015	QQRKKSQRKAKVVFLSDESSEDELSAEMTEE	2	Q8K2Z4_1358	2	VVFLS(0.613)DES(0.613)S(0.613)EDELS(0.16)AEMT(0.001)EEETPKR		-8	-8	-8	-0.0964909	-8	-0.695559	-8	-8	-8	-8	-8	-1.30918	-8	-8	-8	-8	-8	-8		10184	5.06932	34	0.0172399	0.150066	up	yes	Q8K2Z4	0.383811	0.0205906
10185	P35601	250	250	P35601	P35601	Replication factor C subunit 1	Rfc1	S	0.975388	sp|P35601|RFC1_MOUSE Replication factor C subunit 1 OS=Mus musculus OX=10090 GN=Rfc1 PE=1 SV=2	___1	65.155	54.897	65.155	PKIKKARKDSEEGEESFSSVQDDLSKAEKQK	1;2	P35601_250	1;2	KDS(0.998)EEGEES(0.975)FS(0.021)S(0.006)VQDDLSK		-8	-8	-1.09668	-0.528698	-8	-1.82854	-0.39551	-8	-0.732193	-8	-0.931833	-1.71876	-0.754776	-8	-1.33333	-8	-8	-8		10185	2.24648	4.7	0.397314	0.678232	up	no	P35601	0.366931	0.00736533
10186	Q05860	842	842	Q05860	Q05860	Formin-1	Fmn1	S	0.976718	sp|Q05860|FMN1_MOUSE Formin-1 OS=Mus musculus OX=10090 GN=Fmn1 PE=1 SV=2	___1	149.09	88.687	149.09	SQIVPKKLTISLTQLSPSKDSKDIHAPFQTR	1	Q05860_842	1	KLTISLT(0.001)QLS(0.977)PS(0.022)K		-0.391294	-0.486965	0.221043	-2.08808	-1.20418	-1.76262	-0.418163	-0.458153	0.155831	-8	-1.10916	-1.04108	0.21645	0.280512	0.729954	-0.480631	-0.851839	-0.696648		10186	-1.46589	-2.8	0.279067	0.600069	down	no
10187	Q99PP2	2206	2206	Q99PP2	Q99PP2	Zinc finger protein 318	Znf318	S	1	sp|Q99PP2|ZN318_MOUSE Zinc finger protein 318 OS=Mus musculus OX=10090 GN=Znf318 PE=1 SV=3	___1	109	70.221	109	PSGSPSRDQVVGGNVSPREMPEQEAAVDVIP	1	Q99PP2_2206	1	DQVVGGNVS(1)PR		-0.25761	-8	-0.112905	-0.365124	0.46542	-0.123783	-0.137005	0.218439	-0.714182	0.02597	-0.182964	0.415859	0.126973	-0.0275135	0.073435	0.585682	0.335882	0.702089		10187	2.78234	6.9	0.0922587	0.342312	up	no
10188	E9Q1P8	387	387	E9Q1P8	E9Q1P8	Interferon regulatory factor 2-binding protein 2	Irf2bp2	T	0.634306	sp|E9Q1P8|I2BP2_MOUSE Interferon regulatory factor 2-binding protein 2 OS=Mus musculus OX=10090 GN=Irf2bp2 PE=1 SV=1	___1	103.75	98.537	77.907	IPITPTSSFVSPPPPTASPHSNRTTPPEAAQ	1	E9Q1P8_387	1	IPITPTSSFVS(0.001)PPPPT(0.634)AS(0.325)PHS(0.04)NR		-8	1.64996	2.40044	-8	2.79358	-8	1.50407	-8	-8	2.13813	-8	-8	1.2189	1.23708	-8	2.45012	2.53895	1.93153		10188	-3.08561	-8.5	0.47872	0.726665	down	no	E9Q1P8	0.775907	5.46271e-05
10189	Q9QYR6	611	611	Q9QYR6	Q9QYR6	Microtubule-associated protein 1A;MAP1A heavy chain;MAP1 light chain LC2	Map1a	S	1	sp|Q9QYR6|MAP1A_MOUSE Microtubule-associated protein 1A OS=Mus musculus OX=10090 GN=Map1a PE=1 SV=2	___1	74.611	57.225	43.594	PDFPEDKGSKNRAPDSGAEVEREKETWEERK	1	Q9QYR6_611	1	NRAPDS(1)GAEVER		-8	-1.80548	-2.59834	-2.49264	-8	-8	-8	-8	-3.25729	-8	-2.73691	-2.2512	-2.89044	-2.72073	-2.29974	-2.31721	-8	-8		10189	-2.02961	-4.1	0.425455	0.692091	down	no	Q9QYR6	0.309463	0.0202429
1019	Q0P678	607	607	Q0P678	Q0P678	Zinc finger CCCH domain-containing protein 18	Zc3h18	T	0.872065	sp|Q0P678|ZCH18_MOUSE Zinc finger CCCH domain-containing protein 18 OS=Mus musculus OX=10090 GN=Zc3h18 PE=1 SV=1	___2	82.477	75.525	82.477	RSRSRSFSSSPSPSPTPSPHRPPVRTKGEPA	2;3	Q0P678_607	2;3	SFSSSPS(0.017)PS(0.116)PT(0.872)PS(0.994)PHRPPVR		-8	-8	-8	0.300787	-0.680845	-1.04009	-8	-8	-8	-8	-8	-8	-8	-8	-8	-8	-8	-8		1019	7.52662	180	5.83104e-10	2.45936e-07	up	yes	Q0P678	0.0550301	0.524909
10190	Q9WTQ5	505	505	Q9WTQ5	Q9WTQ5	A-kinase anchor protein 12	Akap12	S	0.802444	sp|Q9WTQ5|AKA12_MOUSE A-kinase anchor protein 12 OS=Mus musculus OX=10090 GN=Akap12 PE=1 SV=1	___1	71.614	33.886	71.614	QERIKVQGSPLKKLFSSSGLKKLSGKKQKGK	1	Q9WTQ5_505	1	LFS(0.802)S(0.164)S(0.034)GLK		-8	-8	-2.62609	-8	-8	-8	-8	-3.30957	-8	-8	-8	-2.13469	-2.71531	-8	-1.3229	-2.17373	-1.38695	-8		10190	-1.7913	-3.5	0.492253	0.737757	down	no	Q9WTQ5	-0.123612	0.871657
10191	Q58FA4	102	102	Q58FA4	Q58FA4	Transcription factor E2F8	E2f8	S	1	sp|Q58FA4|E2F8_MOUSE Transcription factor E2F8 OS=Mus musculus OX=10090 GN=E2f8 PE=1 SV=1	___1	56.039	43.657	56.039	RSALPEARDCLHEHLSGDEFEKSQPSRKEKS	1	Q58FA4_102	1	DCLHEHLS(1)GDEFEK		-0.247746	-8	-1.36473	-2.16252	-8	-8	-8	-8	-8	-8	-2.54546	-2.02208	-8	-1.69025	-1.77165	-2.64038	-2.65491	-8		10191	-2.85001	-7.2	0.326424	0.638085	down	no
10192	Q923T9	381	381	Q923T9	Q923T9	Calcium/calmodulin-dependent protein kinase type II subunit gamma	Camk2g	S	0.660524	sp|Q923T9|KCC2G_MOUSE Calcium/calmodulin-dependent protein kinase type II subunit gamma OS=Mus musculus OX=10090 GN=Camk2g PE=1 SV=1	___1	250.31	219.31	112.03	PQTTVVHNATDGIKGSTESCNTTTEDEDLKV	1	Q923T9_381	1	GS(0.661)T(0.339)ESCNTTTEDEDLK		-1.16225	-8	-1.15204	-0.282167	-0.570921	-0.623634	-1.37942	-8	-8	-0.652977	-8	-8	-1.10448	-1.74643	-1.78131	-1.62814	-1.79411	-0.415375		10192	2.94586	7.7	0.147276	0.424912	up	no	Q923T9	0.0532514	0.804695
10193	B2RQC6	1859	1859	B2RQC6	B2RQC6	CAD protein;Glutamine-dependent carbamoyl-phosphate synthase;Aspartate carbamoyltransferase;Dihydroorotase	Cad	S	1	sp|B2RQC6|PYR1_MOUSE CAD protein OS=Mus musculus OX=10090 GN=Cad PE=1 SV=1	___1	195.46	169.47	61.167	LPDGRFHLPPRIHRASDPGLPAEEPKEKPPR	1	B2RQC6_1859	1	IHRAS(1)DPGLPAEEPK		5.12275	4.4676	4.9489	4.49888	4.47635	4.25105	4.32397	4.77193	4.35281	4.36362	4.69774	5.05801	5.01821	4.65148	4.63916	5.01634	5.01725	4.42035		10193	-0.437656	-1.4	0.290081	0.610321	down	no	B2RQC6	0.261451	0.00389254
10194	Q3TSG4	384	384	Q3TSG4	Q3TSG4	RNA demethylase ALKBH5	Alkbh5	S	0.581662	sp|Q3TSG4|ALKB5_MOUSE RNA demethylase ALKBH5 OS=Mus musculus OX=10090 GN=Alkbh5 PE=1 SV=2	___1	83.064	73.315	69.704	WRKSYESSEDCPEAASSPTRKVKMRRH____	1	Q3TSG4_384	1	KSYESSEDCPEAAS(0.582)S(0.328)PT(0.09)R		-0.265526	-8	-8	-0.900198	-1.81559	-1.95388	-8	-8	-8	-2.01461	-1.96059	-0.735893	-1.08265	-8	-8	-0.887835	-8	-1.01098		10194	3.86529	15	0.0769119	0.315098	up	no	Q3TSG4	0.087489	0.677932
10195	Q62417	432	432	Q62417	Q62417	Sorbin and SH3 domain-containing protein 1	Sorbs1	S	0.999867	sp|Q62417|SRBS1_MOUSE Sorbin and SH3 domain-containing protein 1 OS=Mus musculus OX=10090 GN=Sorbs1 PE=1 SV=2	___1	97.579	81.944	97.579	PGYIYSSNFHAVKRESDGTPGGLASLENERQ	1	Q62417_432	1	RES(1)DGTPGGLASLENER		-8	-8	-8	-8	-8	-8	-8	-8	-8	-8	-1.7499	-2.19002	-0.695124	-8	0.221531	-2.13428	-8	-1.33829		10195	-1.77636e-15	-1	1	1	down	no	Q62417	-0.568088	0.352708
10196	Q62433	333	333	Q62433	Q62433	Protein NDRG1	Ndrg1	S	0.999729	sp|Q62433|NDRG1_MOUSE Protein NDRG1 OS=Mus musculus OX=10090 GN=Ndrg1 PE=1 SV=1	___1	151.73	135.79	151.73	ASMTRLMRSRTASGSSVTSLEGTRSRSHTSE	1;2;3	Q62433_333	1;2;3	TAS(1)GSS(1)VT(0.1)S(0.899)LEGT(0.001)R		-8	-8	-8	-0.82284	-8	-8	-8	-8	-1.05259	-1.029	-8	-0.615683	-8	-8	-8	-8	-1.06313	-0.842502		10196	2.39239	5.3	0.391496	0.673944	up	no	Q62433	0.980003	6.98005e-05
10197	Q0P678	105	105	Q0P678	Q0P678	Zinc finger CCCH domain-containing protein 18	Zc3h18	T	0.750596	sp|Q0P678|ZCH18_MOUSE Zinc finger CCCH domain-containing protein 18 OS=Mus musculus OX=10090 GN=Zc3h18 PE=1 SV=1	___2	182.15	171.54	139.08	AGSPCEEGDDVEEDGTSDLRDEASSVTRELD	1;2;3	Q0P678_105	1;2;3	GPAGS(1)PCEEGDDVEEDGT(0.751)S(0.249)DLRDEAS(0.345)S(0.607)VT(0.048)R		-8	-8	-8	-8	1.29282	-8	0.178699	0.639269	0.360563	-8	0.673432	-8	0.120471	-8	0.461321	-8	-8	-8		10197	3.09761	8.6	0.318393	0.633832	up	no	Q0P678	0.0550301	0.524909
10198	P26645	167	167	P26645	P26645	Myristoylated alanine-rich C-kinase substrate	Marcks	S	1	sp|P26645|MARCS_MOUSE Myristoylated alanine-rich C-kinase substrate OS=Mus musculus OX=10090 GN=Marcks PE=1 SV=2	___2	113.54	113.54	113.54	SFKKSFKLSGFSFKKSKKESGEGAEAEGATA	1;2	P26645_167	1;2	LSGFS(1)FKKS(1)K		-8	-8	-8	-8	-8	-8	1.39612	-8	0.863417	-0.212149	-8	-8	-8	2.49288	-8	1.04478	-8	0.518438		10198	-8.88178e-16	-1	1	1	down	no	P26645	0.216298	0.154068
10199	Q9R0L6	542	542	Q9R0L6	Q9R0L6	Pericentriolar material 1 protein	Pcm1	S	0.994224	sp|Q9R0L6|PCM1_MOUSE Pericentriolar material 1 protein OS=Mus musculus OX=10090 GN=Pcm1 PE=1 SV=2	___2	128.27	110	118.75	NENTKDEETEESEYDSEHENSEPVTNIRNPQ	1;2;3	Q9R0L6_542	1;2;3	DEETEES(0.005)EYDS(0.994)EHENS(0.001)EPVTNIR		-8	-8	-1.75293	-0.428305	-8	-8	-8	-8	-8	-8	-8	-1.76471	-8	-8	-8	-8	-8	-8		10199	0.441543	1.4	0.843691	1	up	no	Q9R0L6	0.153743	0.170716
102	Q8K298	637	637	Q8K298	Q8K298	Actin-binding protein anillin	Anln	S	1	sp|Q8K298|ANLN_MOUSE Anillin OS=Mus musculus OX=10090 GN=Anln PE=1 SV=2	___1	247.11	222.42	232.13	SSPPSELRDSNLSAASPKPGKFQRTRVPRAE	1	Q8K298_637	1	DSNLSAAS(1)PKPGK		4.46253	5.08682	4.35818	-0.504398	-0.157568	0.747448	4.42559	4.67769	4.48579	1.93742	2.819	3.52092	4.7726	4.3995	4.33665	2.62555	1.74638	2.88994		102	-4.60735	-24	1.88196e-06	0.000317614	down	yes	Q8K298	-0.77949	0.00225385
1020	Q3TKT4	1390	1390	Q3TKT4	Q3TKT4	Transcription activator BRG1	Smarca4	T	0.974701	sp|Q3TKT4|SMCA4_MOUSE Transcription activator BRG1 OS=Mus musculus OX=10090 GN=Smarca4 PE=1 SV=1	___1	223.58	176.38	223.58	KSSRKRKRDSEAGSSTPTTSTRSRDKDEESK	1	Q3TKT4_1390	1	DSEAGSS(0.005)T(0.975)PT(0.016)T(0.004)S(0.001)TR		1.59421	-8	0.439037	-8	-8	-8	1.04695	1.09722	0.626839	-8	-8	0.0441605	1.29325	0.510647	0.634968	-0.381825	0.569401	0.604478		1020	-6.01108	-64	0.0191333	0.158554	down	yes	Q3TKT4	0.186262	0.157155
10200	Q80XU3	204	204	Q80XU3	Q80XU3	Nuclear ubiquitous casein and cyclin-dependent kinase substrate 1	Nucks1	S	1	sp|Q80XU3|NUCKS_MOUSE Nuclear ubiquitous casein and cyclin-dependent kinase substrate 1 OS=Mus musculus OX=10090 GN=Nucks1 PE=1 SV=1	___1	160.57	150.43	133.15	VGRPTASKKSKEKTPSPKEEDEEAESPPEKK	1;2;3	Q80XU3_204	1;2;3	EKT(1)PS(1)PKEEDEEAES(1)PPEK		-0.52717	-8	-8	-0.0538063	-8	-0.212303	-0.138973	-8	-8	-0.193518	-0.37554	-0.188919	-8	-8	-8	-0.2167	-8	-0.383778		10200	2.75369	6.7	0.236749	0.556739	up	no	Q80XU3	1.6521	7.62201e-06
10201	Q9WU62	239	239	Q9WU62	Q9WU62	Inner centromere protein	Incenp	S	0.999566	sp|Q9WU62|INCE_MOUSE Inner centromere protein OS=Mus musculus OX=10090 GN=Incenp PE=1 SV=2	___2	62.1	48.688	62.1	VGEGRSVSKLKIARASWGLQDSPGSTDSPWQ	2	Q9WU62_239	2	AS(1)WGLQDS(0.976)PGS(0.02)T(0.004)DSPWQER		-8	-1.04803	-8	-8	-8	-8	-0.224176	-8	-0.634508	-2.60642	-8	-8	-1.58742	-8	-8	-8	-8	-8		10201	-2.31732	-5	0.372007	0.665082	down	no	Q9WU62	-1.4714	1.10617e-05
10202	Q9WU62	245	245	Q9WU62	Q9WU62	Inner centromere protein	Incenp	S	0.999955	sp|Q9WU62|INCE_MOUSE Inner centromere protein OS=Mus musculus OX=10090 GN=Incenp PE=1 SV=2	___2	195.27	182.29	195.27	VSKLKIARASWGLQDSPGSTDSPWQERVLSP	1;2	Q9WU62_245	1;2	ASWGLQDS(1)PGSTDSPWQER		-8	-1.04803	-8	-8	-8	-8	-0.224176	-8	-0.634508	-2.60642	-8	-8	-1.58742	-8	-8	-8	-8	-8		10202	-2.31732	-5	0.372007	0.665082	down	no	Q9WU62	-1.4714	1.10617e-05
10203	A2ADY9	128	128	A2ADY9	A2ADY9	Protein DDI1 homolog 2	Ddi2	S	0.887861	sp|A2ADY9|DDI2_MOUSE Protein DDI1 homolog 2 OS=Mus musculus OX=10090 GN=Ddi2 PE=1 SV=1	___1	100.68	88.713	66.429	PRTQAQHSSPGEMASSPQGLDNPALLRDMLL	1	A2ADY9_128	1	TQAQHSSPGEMAS(0.112)S(0.888)PQGLDNPALLR		-8	-1.22223	-0.914675	-0.153175	-0.283112	-0.332157	-1.07489	-0.997757	-0.326334	-8	-8	0.668947	-8	-1.12712	-1.35876	-8	-1.28895	-8		10203	3.12282	8.7	0.214026	0.531031	up	no	A2ADY9	-0.0409831	0.67468
10204	Q8R1A4	1382	1382	Q8R1A4	Q8R1A4	Dedicator of cytokinesis protein 7	Dock7	S	0.999716	sp|Q8R1A4|DOCK7_MOUSE Dedicator of cytokinesis protein 7 OS=Mus musculus OX=10090 GN=Dock7 PE=1 SV=3	___1	143.5	108.23	110.38	SCFEYKGKKVFERMNSLTFKKSKDMRAKLEE	1	Q8R1A4_1382	1	MNS(1)LTFKK		1.33474	0.467804	0.919851	-3.81311	1.18048	0.846598	0.528761	0.872011	0.385002	1.13263	1.14413	1.31887	1.57654	0.910661	0.706401	1.59914	1.43688	1.12091		10204	-1.50281	-2.8	0.165782	0.458009	down	no	Q8R1A4	0.120024	0.0707166
10205	P27546	901	901	P27546	P27546	Microtubule-associated protein 4	Map4	S	0.990685	sp|P27546|MAP4_MOUSE Microtubule-associated protein 4 OS=Mus musculus OX=10090 GN=Map4 PE=1 SV=3	___1	102.97	83.193	69.03	PSSSAPRVSRLATTVSAPDLKSVRSKVGSTE	1	P27546_901	1	LAT(0.002)T(0.007)VS(0.991)APDLK		1.66046	0.984756	1.00534	0.229675	-0.013464	-0.506954	1.10247	0.794697	0.896958	-8	0.861685	0.714683	0.944262	0.768149	0.945972	0.954229	1.22093	0.577538		10205	-1.31377	-2.5	0.458276	0.712963	down	no	P27546	0.21577	0.0925785
10206	Q9EP71	385	385	Q9EP71	Q9EP71	Ankycorbin	Rai14	S	0.956179	sp|Q9EP71|RAI14_MOUSE Ankycorbin OS=Mus musculus OX=10090 GN=Rai14 PE=1 SV=1	___1	84.809	66.195	84.809	LQAKSPKDKEAEADLSFQSFHSTQTDLAPSP	1;3	Q9EP71_385	1;3	DKEAEADLS(0.956)FQS(0.034)FHS(0.003)T(0.003)QT(0.004)DLAPSPGK		-1.02444	-8	-8	-2.4338	-8	-8	-0.476454	-0.350086	-8	-8	-0.890781	-1.15725	-8	-8	-8	-8	-8	-8		10206	-0.469784	-1.4	0.859797	1	down	no	Q9EP71	0.103305	0.274782
10207	A2AJT4	305	305	A2AJT4	A2AJT4	Arginine/serine-rich protein PNISR	Pnisr	S	0.914296	sp|A2AJT4|PNISR_MOUSE Arginine/serine-rich protein PNISR OS=Mus musculus OX=10090 GN=Pnisr PE=1 SV=1	___2	97.387	90.434	41.574	SDEEDEDAENLEAVSSGKVTRSPSPAPQEEH	2;3	A2AJT4_305	2;3	S(0.226)KFDS(0.774)DEEDEDAENLEAVS(0.958)S(0.914)GKVT(0.127)R		-8	-8	-8	-8	-0.515274	-0.554148	-1.32611	-8	-1.57422	-1.25661	-0.331945	-8	-8	-8	-8	-8	-8	-8		10207	4.97686	31	0.0715398	0.305526	up	no	A2AJT4	0.0297609	0.850057
10208	O35218	419	419	O35218	O35218	Cleavage and polyadenylation specificity factor subunit 2	Cpsf2	S	1	sp|O35218|CPSF2_MOUSE Cleavage and polyadenylation specificity factor subunit 2 OS=Mus musculus OX=10090 GN=Cpsf2 PE=1 SV=1	___3	168.99	158.6	163.72	EAAKKLEQSKEADIDSSDESDVEEDVDQPSA	3	O35218_419	3	EADIDS(1)S(1)DES(1)DVEEDVDQPSAHK		-8	0.0046639	-0.867941	3.58042	-0.0245914	3.71644	1.27002	-1.06332	1.92068	2.32066	-8	1.51203	-8	-0.820356	1.16053	2.10641	1.74273	-8		10208	5.37852	42	0.176063	0.474621	up	no	O35218	-0.051765	0.579707
10209	O35218	420	420	O35218	O35218	Cleavage and polyadenylation specificity factor subunit 2	Cpsf2	S	1	sp|O35218|CPSF2_MOUSE Cleavage and polyadenylation specificity factor subunit 2 OS=Mus musculus OX=10090 GN=Cpsf2 PE=1 SV=1	___3	168.99	158.6	168.99	AAKKLEQSKEADIDSSDESDVEEDVDQPSAH	3	O35218_420	3	EADIDS(1)S(1)DES(1)DVEEDVDQPSAHK		-8	0.0046639	-0.867941	3.58042	-0.0245914	3.71644	1.27002	-1.06332	1.92068	2.32066	-8	1.51203	-8	-0.820356	1.16053	2.10641	1.74273	-8		10209	5.37852	42	0.176063	0.474621	up	no	O35218	-0.051765	0.579707
1021	Q9D0B0	212	212	Q9D0B0	Q9D0B0	Serine/arginine-rich splicing factor 9	Srsf9	S	1	sp|Q9D0B0|SRSF9_MOUSE Serine/arginine-rich splicing factor 9 OS=Mus musculus OX=10090 GN=Srsf9 PE=1 SV=1	___1	182.35	175.15	174.24	RSGSRGRDSPYQSRGSPHYFSPFRPY_____	1;2	Q9D0B0_212	1;2	GS(1)PHYFSPFRPY		0.967966	0.977894	1.96352	2.91965	2.46458	2.65179	1.23163	0.848991	1.46567	2.72878	2.44065	2.37187	0.262295	0.789641	1.65113	2.32378	2.00675	2.01951		1021	1.37554	2.6	0.00894905	0.100675	up	yes	Q9D0B0	-0.158339	0.189929
10210	O35218	423	423	O35218	O35218	Cleavage and polyadenylation specificity factor subunit 2	Cpsf2	S	1	sp|O35218|CPSF2_MOUSE Cleavage and polyadenylation specificity factor subunit 2 OS=Mus musculus OX=10090 GN=Cpsf2 PE=1 SV=1	___3	168.99	158.6	163.72	KLEQSKEADIDSSDESDVEEDVDQPSAHKTK	3	O35218_423	3	EADIDS(1)S(1)DES(1)DVEEDVDQPSAHK		-8	0.0046639	-0.867941	3.58042	-0.0245914	3.71644	1.27002	-1.06332	1.92068	2.32066	-8	1.51203	-8	-0.820356	1.16053	2.10641	1.74273	-8		10210	5.37852	42	0.176063	0.474621	up	no	O35218	-0.051765	0.579707
10211	D3YXK2;Q80YR5	394;415	394	D3YXK2;Q80YR5	D3YXK2	Scaffold attachment factor B1;Scaffold attachment factor B2	Safb;Safb2	S	0.556864	sp|D3YXK2|SAFB1_MOUSE Scaffold attachment factor B1 OS=Mus musculus OX=10090 GN=Safb PE=1 SV=2;sp|Q80YR5|SAFB2_MOUSE Scaffold attachment factor B2 OS=Mus musculus OX=10090 GN=Safb2 PE=1 SV=2	___1	112.9	103.68	112.9	FAFDACNDVPAPPKESSASEGADQKMSSVEE;FAFDACNDVPAPPKESSASEGADQKMSSVKE	1	D3YXK2_394	1	FAFDACNDVPAPPKES(0.557)S(0.431)AS(0.012)EGADQK		-0.977308	-8	-0.60795	-8	-0.681809	-8	-8	-8	-8	-1.4089	-8	-8	-8	-8	-1.11868	-1.4567	-1.11693	-1.19293		10211	-2.36552	-5.2	0.415013	0.687561	down	no	D3YXK2	0.228294	0.0363245
10212	Q9QYR6	2048	2048	Q9QYR6	Q9QYR6	Microtubule-associated protein 1A;MAP1A heavy chain;MAP1 light chain LC2	Map1a	S	0.762601	sp|Q9QYR6|MAP1A_MOUSE Microtubule-associated protein 1A OS=Mus musculus OX=10090 GN=Map1a PE=1 SV=2	___1	69.444	47.641	69.444	PAVPPRAPISLSQDPSPPLNGSTTSCGPDRR	1	Q9QYR6_2048	1	APISLS(0.003)QDPS(0.763)PPLNGS(0.059)T(0.059)T(0.059)S(0.059)CGPDRR		-1.10492	-0.867973	-8	-1.63076	-0.887403	-1.12759	-0.760491	-0.501509	-1.62289	-8	-8	-0.41687	-8	-0.691782	-0.570713	-0.889763	-1.15613	-0.95031		10212	2.10905	4.3	0.417462	0.688699	up	no	Q9QYR6	0.309463	0.0202429
10213	Q60902	255	255	Q60902	Q60902	Epidermal growth factor receptor substrate 15-like 1	Eps15l1	S	0.999025	sp|Q60902|EP15R_MOUSE Epidermal growth factor receptor substrate 15-like 1 OS=Mus musculus OX=10090 GN=Eps15l1 PE=1 SV=3	___2	287.1	261.24	267.55	PSHGSVSSLNSTGSLSPKHSVKQPPVAWVVP	1;2	Q60902_255	1;2	STPSHGSVSSLNSTGS(0.001)LS(0.999)PK		-2.2628	-8	-8	0.0949116	-8	0.139204	-0.473028	-0.743397	-0.796263	-0.663143	-8	0.129028	-0.619865	-0.767544	-0.931276	-0.341591	-0.473417	-8		10213	3.49897	11	0.196574	0.505929	up	no	Q60902	-0.00360089	0.955534
10214	Q6NXK2	851	851	Q6NXK2	Q6NXK2	Zinc finger protein 532	Znf532	S	1	sp|Q6NXK2|ZN532_MOUSE Zinc finger protein 532 OS=Mus musculus OX=10090 GN=Znf532 PE=1 SV=1	___1	132.6	122.21	132.6	IQLMHGIKDPDVKELSDDAGDVTNDEEEEAE	1;2	Q6NXK2_851	1;2	ELS(1)DDAGDVT(1)NDEEEEAEIKEDAK		-8	-8	-8	-0.515188	-0.532898	-8	-8	-8	-8	-8	-8	-8	-8	-8	-1.88755	-8	-8	-8		10214	4.98397	32	0.0278577	0.196132	up	yes
10215	O54827	470	470	O54827	O54827	Probable phospholipid-transporting ATPase VA	Atp10a	S	1	sp|O54827|AT10A_MOUSE Phospholipid-transporting ATPase VA OS=Mus musculus OX=10090 GN=Atp10a PE=1 SV=4	___1	220.87	200.58	220.87	HDANAQRLARYQEADSEEEEVVSKVGTISHR	1	O54827_470	1	YQEADS(1)EEEEVVSK		0.841286	-0.0144158	0.612116	1.28319	0.51976	0.638891	0.819002	0.651739	0.725576	0.861754	0.592689	1.00212	0.944038	0.484587	0.800638	0.90164	0.664181	0.326481		10215	0.334284	1.3	0.370037	0.664822	up	no
10216	Q52KI8	635	635	Q52KI8	Q52KI8	Serine/arginine repetitive matrix protein 1	Srrm1	S	1	sp|Q52KI8|SRRM1_MOUSE Serine/arginine repetitive matrix protein 1 OS=Mus musculus OX=10090 GN=Srrm1 PE=1 SV=2	___2	125.75	118.86	53.569	QRRYSPSPPPKRRTASPPPPPKRRASPSPPP	1;2	Q52KI8_635	1;2	T(1)AS(1)PPPPPKR		1.23264	1.60075	1.23981	1.64427	1.29818	1.54269	-8	1.32159	0.505556	1.07603	1.39871	1.57646	1.02913	1.04698	1.27133	1.39875	1.53895	1.73634		10216	0.137318	1.1	0.935233	1	up	no	Q52KI8	0.236837	0.0538876
10217	Q52KI8	633	633	Q52KI8	Q52KI8	Serine/arginine repetitive matrix protein 1	Srrm1	T	1	sp|Q52KI8|SRRM1_MOUSE Serine/arginine repetitive matrix protein 1 OS=Mus musculus OX=10090 GN=Srrm1 PE=1 SV=2	___2	81.625	43.058	53.569	PIQRRYSPSPPPKRRTASPPPPPKRRASPSP	1;2	Q52KI8_633	1;2	T(1)AS(1)PPPPPKR		1.23264	1.60075	1.23981	1.64427	1.29818	1.54269	-8	1.32159	0.505556	1.07603	1.39871	1.57646	1.02913	1.04698	1.27133	1.39875	1.53895	1.73634		10217	0.137318	1.1	0.935233	1	up	no	Q52KI8	0.236837	0.0538876
10218	Q62136	590	590	Q62136	Q62136	Tyrosine-protein phosphatase non-receptor type 21	Ptpn21	S	0.974647	sp|Q62136|PTN21_MOUSE Tyrosine-protein phosphatase non-receptor type 21 OS=Mus musculus OX=10090 GN=Ptpn21 PE=1 SV=1	___1	212.24	183.43	185.27	ANSTPDLSRHLYISSSNPDLITRRVHHSVQT	1	Q62136_590	1	HLYISS(0.025)S(0.975)NPDLITR		-8	0.0878891	0.203719	-8	-8	-8	0.314035	0.107842	0.378401	-8	-8	-0.416781	-8	0.465723	0.496734	-8	0.528875	0.0231872		10218	-5.43054	-43	0.0337153	0.213428	down	yes	Q62136	1.01872	0.504848
10219	Q61029;Q61033	153;153	153	Q61029;Q61033	Q61033	Lamina-associated polypeptide 2, isoforms beta/delta/epsilon/gamma;Lamina-associated polypeptide 2, isoforms alpha/zeta	Tmpo	T	0.899706	sp|Q61029|LAP2B_MOUSE Lamina-associated polypeptide 2, isoforms beta/delta/epsilon/gamma OS=Mus musculus OX=10090 GN=Tmpo PE=1 SV=4;sp|Q61033|LAP2A_MOUSE Lamina-associated polypeptide 2, isoforms alpha/zeta OS=Mus musculus OX=10090 GN=Tmpo PE=1 SV=4	___2	108.88	101.31	77.065	RKLYEKKLLKLREQGTESRSSTPLPTVSSSA	2;3	Q61033_153	2;3	EQGT(0.9)ES(0.372)RS(0.261)S(0.242)T(0.226)PLPTVSSSAENTR		-0.666916	0.437144	-8	-8	-8	2.2106	0.527116	0.276827	0.703737	-8	1.66472	-8	0.471998	-1.36894	-1.49255	1.36651	-0.708157	0.690818		10219	-1.85321	-3.6	0.582545	0.822547	down	no	Q61033	0.132377	0.315283
1022	Q9DBR7	479	479	Q9DBR7	Q9DBR7	Protein phosphatase 1 regulatory subunit 12A	Ppp1r12a	S	0.983286	sp|Q9DBR7|MYPT1_MOUSE Protein phosphatase 1 regulatory subunit 12A OS=Mus musculus OX=10090 GN=Ppp1r12a PE=1 SV=2	___1	78.342	44.466	70.942	TAGVMRSASSPRLSSSLDNKEKEKDNKGTRL	1	Q9DBR7_479	1	LSS(0.017)S(0.983)LDNKEK		-0.969332	-0.268108	-0.824297	-8	-8	-8	-1.50121	-0.711782	-1.2125	-8	-1.31578	-1.38087	-0.849245	-1.36283	-1.10356	-1.4046	-8	-0.269922		1022	-7.31275	-160	0.0029131	0.054616	down	yes	Q9DBR7	-0.258667	0.0100831
10220	Q8BTI8	2347	2347	Q8BTI8	Q8BTI8	Serine/arginine repetitive matrix protein 2	Srrm2	S	0.752008	sp|Q8BTI8|SRRM2_MOUSE Serine/arginine repetitive matrix protein 2 OS=Mus musculus OX=10090 GN=Srrm2 PE=1 SV=3	___1	80.522	33.631	62.088	NLTSPRVPLSAYDRVSGRTSPLMLDRARSRT	1	Q8BTI8_2347	1	VPLS(0.044)AY(0.204)DRVS(0.752)GR		-2.51245	-8	-1.99977	-8	-8	-8	-8	-8	-8	-8	-8	-1.71341	-8	-8	-8	-1.83039	-8	-2.49117		10220	-3.82926	-14	0.0424642	0.241306	down	yes	Q8BTI8	0.0732478	0.502875
10221	P58871	887	887	P58871	P58871	182 kDa tankyrase-1-binding protein	Tnks1bp1	S	0.999714	sp|P58871|TB182_MOUSE 182 kDa tankyrase-1-binding protein OS=Mus musculus OX=10090 GN=Tnks1bp1 PE=1 SV=2	___2	189.84	175.5	180.63	TRDASLQDWEFGKRASVSTNQDTDENDQELG	1;2	P58871_887	1;2	RAS(1)VSTNQDTDENDQELGMK		-8	-1.15571	-8	-8	-8	-8	-8	-8	-8	0.0980341	-8	0.497996	-8	-8	-8	-0.179382	-8	-8		10221	-2.28143	-4.9	0.400773	0.680216	down	no	P58871	0.240955	0.0109743
10222	B2RUR8	471	471	B2RUR8	B2RUR8	OTU domain-containing protein 7B	Otud7b	S	0.994707	sp|B2RUR8|OTU7B_MOUSE OTU domain-containing protein 7B OS=Mus musculus OX=10090 GN=Otud7b PE=1 SV=1	___2	90.616	83.423	90.616	DEPRSTPESGESDKESVGSSSLGNEGSRRKE	2;3	B2RUR8_471	2;3	S(0.002)T(0.002)PES(0.998)GES(0.998)DKES(0.995)VGS(0.005)S(0.001)SLGNEGSR		1.27545	-8	-8	3.32525	3.11905	-8	-8	-8	-8	-8	3.17562	-8	-8	-8	-8	-8	-8	-8		10222	4.38962	21	0.205976	0.520723	up	no	B2RUR8	0.0753434	0.678957
10223	Q9Z2E1	410	410	Q9Z2E1	Q9Z2E1	Methyl-CpG-binding domain protein 2	Mbd2	S	1	sp|Q9Z2E1|MBD2_MOUSE Methyl-CpG-binding domain protein 2 OS=Mus musculus OX=10090 GN=Mbd2 PE=2 SV=2	___1	141.73	124.3	126.32	LSRAADTEEVDIDMDSGDEA___________	1	Q9Z2E1_410	1	AADTEEVDIDMDS(1)GDEA		-1.65112	-3.47416	0.683256	1.95321	1.06253	1.82723	1.09781	1.08815	-8	1.53632	1.0526	0.932358	-0.102057	0.814661	1.11958	1.15186	1.17296	0.106214		10223	3.095	8.5	0.142195	0.415493	up	no	Q9Z2E1	0.0511553	0.960564
10224	Q61142	199	199	Q61142	Q61142	Spindlin-1	Spin1	S	0.95342	sp|Q61142|SPIN1_MOUSE Spindlin-1 OS=Mus musculus OX=10090 GN=Spin1 PE=1 SV=2	___1	61.112	50.108	61.112	DYKEGDLRIMPDSNDSPPAEREPGEVVDSLV	1	Q61142_199	1	IMPDS(0.044)NDS(0.953)PPAEREPGEVVDS(0.003)LVGK		-8	-8	-8	-1.00348	-8	-0.367724	-1.01423	-8	-8	-0.993906	-8	-1.26775	-8	-8	-8	-8	-8	-8		10224	4.87626	29	0.0302348	0.203237	up	yes	Q61142	0.766152	0.163693
10225	Q80YS6	665	665	Q80YS6	Q80YS6	Actin filament-associated protein 1	Afap1	S	0.983357	sp|Q80YS6|AFAP1_MOUSE Actin filament-associated protein 1 OS=Mus musculus OX=10090 GN=Afap1 PE=1 SV=1	___2	123.95	94.013	84.297	GGVTLGLAIEPRSGTSSPQSPVFRHRTLENS	1;2	Q80YS6_665	1;2	S(0.001)GT(0.004)S(0.983)S(0.02)PQS(0.992)PVFR		-8	-0.89979	-1.97773	-8	-8	-0.176531	-0.222738	-0.369087	-8	-8	-0.96203	-8	0.508238	-1.05186	-1.2888	0.403174	0.342665	-8		10225	-1.76634	-3.4	0.592428	0.832849	down	no	Q80YS6	-0.812028	0.467416
10226	Q922P9	130	130	Q922P9	Q922P9	Putative oxidoreductase GLYR1	Glyr1	S	0.999981	sp|Q922P9|GLYR1_MOUSE Putative oxidoreductase GLYR1 OS=Mus musculus OX=10090 GN=Glyr1 PE=1 SV=1	___1	149.33	58.636	128.03	EERSRPNSGDEKRKLSLSEGKVKKNMGEGKK	1	Q922P9_130	1	KLS(1)LSEGK		-8	0.131877	-0.0136357	-0.991442	-1.51704	-8	0.759273	0.220921	0.0916687	-0.342363	-0.0742741	-0.230461	0.354345	0.181932	-8	0.582903	0.489201	0.424286		10226	-0.875575	-1.8	0.732143	0.96311	down	no	Q922P9	0.382947	0.00308946
10227	Q60974	1333	1333	Q60974	Q60974	Nuclear receptor corepressor 1	Ncor1	S	1	sp|Q60974|NCOR1_MOUSE Nuclear receptor corepressor 1 OS=Mus musculus OX=10090 GN=Ncor1 PE=1 SV=1	___1	57.267	29.255	46.158	SFEDGLKYPKQIKRESPPIRAFEGAITKGKP	1	Q60974_1333	1	RES(1)PPIR		0.244293	0.129551	0.0575598	0.623861	0.521538	0.403839	-0.363363	0.0471321	-8	-0.604698	0.00720555	0.187659	-0.159548	-0.607935	-8	-0.36865	-8	-8		10227	0.372612	1.3	0.865418	1	up	no	Q60974	0	1
10228	P70441	289	289	P70441	P70441	Na(+)/H(+) exchange regulatory cofactor NHE-RF1	Slc9a3r1	S	0.997954	sp|P70441|NHRF1_MOUSE Na(+)/H(+) exchange regulatory cofactor NHE-RF1 OS=Mus musculus OX=10090 GN=Slc9a3r1 PE=1 SV=3	___3	117.4	104.2	105.79	ESPRPALARSASSDTSEELNSQDSPKRQVST	2;3	P70441_289	2;3	S(0.386)AS(0.481)S(0.128)DT(0.006)S(0.998)EELNS(0.006)QDS(0.995)PKR		-8	-8	-8	-1.50993	-8	-1.36938	-8	-2.34513	-8	-8	-1.58347	-0.705427	-2.47886	-2.274	-2.48858	-1.57618	-8	-1.41782		10228	4.37356	21	0.111208	0.36086	up	no	P70441	0.557416	0.00254384
10229	Q9CYZ2	206	206	Q9CYZ2	Q9CYZ2	Tumor protein D54	Tpd52l2	S	0.995626	sp|Q9CYZ2|TPD54_MOUSE Tumor protein D54 OS=Mus musculus OX=10090 GN=Tpd52l2 PE=1 SV=1	___1	102.39	74.466	82.483	KVVGGRENGSDNLPPSPGSGDQTLPDHAPF_	1	Q9CYZ2_206	1	ENGSDNLPPS(0.996)PGS(0.004)GDQTLPDHAPF		-8	-8	-8	-2.18766	-1.64295	-0.74555	-0.761829	-8	-1.42453	-0.507349	-8	0.0541608	-8	-8	-0.552134	-1.51248	-8	-0.736885		10229	6.47461	89	0.00747425	0.0891117	up	yes	Q9CYZ2	0.332854	0.01773
1023	Q9WU42	1021	1021	Q9WU42	Q9WU42	Nuclear receptor corepressor 2	Ncor2	S	0.659705	sp|Q9WU42|NCOR2_MOUSE Nuclear receptor corepressor 2 OS=Mus musculus OX=10090 GN=Ncor2 PE=1 SV=3	___1	84.718	44.799	84.213	EGDVSQQSGGSPRGKSRSPVPPAEKEAEKPA	1	Q9WU42_1021	1	S(0.66)RS(0.34)PVPPAEK		-1.71625	-1.36008	-8	-8	-8	-8	-1.71033	-1.404	-1.75122	-8	-2.58305	-1.5934	-1.82718	-1.62513	-1.74992	-1.75903	-2.001	-1.78348		1023	-4.30789	-20	0.0304262	0.203723	down	yes	Q9WU42	0.291064	0.198648
10230	Q7TMF2	30	30	Q7TMF2	Q7TMF2	3'-5' exoribonuclease 1	Eri1	S	0.998885	sp|Q7TMF2|ERI1_MOUSE 3'-5' exoribonuclease 1 OS=Mus musculus OX=10090 GN=Eri1 PE=1 SV=2	___1	114.02	84.128	114.02	QQKTPRPECEESRPLSVEKKQRCRLDGKETD	1	Q7TMF2_30	1	TPRPECEES(0.001)RPLS(0.999)VEK		1.9903	-8	1.96462	2.09522	-8	-8	1.31126	-8	-8	1.08065	1.35134	2.27532	1.16325	1.58325	1.27949	-8	-8	1.56164		10230	-3.28657	-9.8	0.346542	0.64827	down	no	Q7TMF2	0.299383	0.0527907
10231	Q8CCN5	869	869	Q8CCN5	Q8CCN5	Breast carcinoma-amplified sequence 3 homolog	Bcas3	S	0.988367	sp|Q8CCN5|BCAS3_MOUSE BCAS3 microtubule associated cell migration factor OS=Mus musculus OX=10090 GN=Bcas3 PE=1 SV=2	___1	178.39	158.4	178.39	SEEGLRERLADAMAESPSRDVVGSGTELQRE	1	Q8CCN5_869	1	LADAMAES(0.988)PS(0.012)RDVVGSGTELQR		-0.776066	-0.927559	-1.6275	-1.72672	-1.01233	-1.25206	-1.39738	-0.657867	-1.68533	-1.84944	-1.5783	-1.29296	-0.508762	-0.645886	-0.523212	-1.03374	-0.810238	-0.254721		10231	-0.219995	-1.2	0.622974	0.863708	down	no	Q8CCN5	4.70449	7.35935e-10
10232	Q64337	357	357	Q64337	Q64337	Sequestosome-1	Sqstm1	S	0.99899	sp|Q64337|SQSTM_MOUSE Sequestosome-1 OS=Mus musculus OX=10090 GN=Sqstm1 PE=1 SV=1	___2	139.88	118.05	139.88	HLSSKEVDPSTGELQSLQMPESEGPSSLDPS	2	Q64337_357	2	EVDPST(0.001)GELQS(0.999)LQMPESEGPS(0.095)S(0.891)LDPS(0.013)QEGPTGLK		-8	-0.637394	-0.452629	-8	-0.887264	-0.036251	-0.593052	-0.267548	0.212632	-0.0558338	-0.0276661	0.831469	-8	-0.352388	0.16728	-0.282265	-0.466415	-0.18392		10232	0.0555026	1	0.976418	1	up	no	Q64337	0.252709	0.234877
10233	Q9Z204	232	232	Q9Z204	Q9Z204	Heterogeneous nuclear ribonucleoproteins C1/C2	Hnrnpc	S	0.977857	sp|Q9Z204|HNRPC_MOUSE Heterogeneous nuclear ribonucleoproteins C1/C2 OS=Mus musculus OX=10090 GN=Hnrnpc PE=1 SV=1	___2	257.81	230.72	207.64	KIEKEQSKQADLSFSSPVEMKNEKSEEEQSS	1;2	Q9Z204_232	1;2	QADLSFS(0.022)S(0.978)PVEMK		-8	-0.610001	-8	-1.45434	-8	-1.28297	-8	-0.0439567	0.128219	-1.69118	-1.0419	-1.24739	-1.04127	-0.0420018	-0.108276	-2.31103	-2.43957	-8		10233	1.95756	3.9	0.490183	0.736143	up	no	Q9Z204	0.139515	0.180513
10234	P70121	647	647	P70121	P70121	Zinc fingers and homeoboxes protein 1	Zhx1	S	0.646468	sp|P70121|ZHX1_MOUSE Zinc fingers and homeoboxes protein 1 OS=Mus musculus OX=10090 GN=Zhx1 PE=1 SV=2	___2	107.61	81.961	70.98	VDESNVGSSKEEPGESSPGDETVAPKSGGTG	1;2	P70121_647	1;2	EEPGES(0.646)S(0.345)PGDET(0.008)VAPK		-8	-0.690319	-8	-0.720503	-8	-8	-8	-1.22254	-8	-8	-0.944094	-0.554968	-0.425503	-0.897867	-0.627655	-0.432335	-0.869694	-1.20132		10234	-0.0100613	-1	0.997084	1	down	no
10235	O88643	230	230	O88643	O88643	Serine/threonine-protein kinase PAK 1	Pak1	T	0.992878	sp|O88643|PAK1_MOUSE Serine/threonine-protein kinase PAK 1 OS=Mus musculus OX=10090 GN=Pak1 PE=1 SV=1	___1	262.58	227.89	262.58	RDVATSPISPTENNTTPPDALTRNTEKQKKK	1	O88643_230	1	DVATSPISPTENNT(0.007)T(0.993)PPDALTR		3.3534	2.70342	3.98879	4.62812	4.21155	3.96783	3.19598	2.80444	3.53824	4.20652	4.05956	3.5052	3.04251	3.53807	3.38148	3.37936	3.54769	2.75809		10235	0.920632	1.9	0.0746138	0.310344	up	no	O88643	-0.0926907	0.497656
10236	Q3UJB9	680	680	Q3UJB9	Q3UJB9	Enhancer of mRNA-decapping protein 4	Edc4	S	0.999993	sp|Q3UJB9|EDC4_MOUSE Enhancer of mRNA-decapping protein 4 OS=Mus musculus OX=10090 GN=Edc4 PE=1 SV=2	___1	141.36	125.97	101.43	DGSLTLNSSSSSLQASPRSLLPGLLPGPADK	1	Q3UJB9_680	1	LQLDGSLTLNSSSSSLQAS(1)PR		-0.872108	-0.691904	0.169098	-8	-0.693035	-0.397625	-0.221842	-0.247377	0.197771	-0.9594	-0.0246678	-0.132536	-0.133928	-0.611895	0.237474	-1.23243	-0.857063	-0.250931		10236	-2.56525	-5.9	0.0814248	0.323589	down	no	Q3UJB9	0.207864	0.0388578
10237	Q3UHF7	2085	2085	Q3UHF7	Q3UHF7	Transcription factor HIVEP2	Hivep2	S	0.999988	sp|Q3UHF7|ZEP2_MOUSE Transcription factor HIVEP2 OS=Mus musculus OX=10090 GN=Hivep2 PE=1 SV=1	___1	78.113	61.337	67.993	RHLSPRKEAALRREMSQGDASPRRHLSPRRP	1	Q3UHF7_2085	1	EMS(1)QGDASPR		-8	-1.97109	-2.24548	-8	-8	-8	-2.0822	-8	-8	-8	-8	-1.57368	-8	-2.2813	-8	-8	-1.18976	-8		10237	-3.92781	-15	0.166159	0.458711	down	no
10238	O35382	32	32	O35382	O35382	Exocyst complex component 4	Exoc4	S	0.997741	sp|O35382|EXOC4_MOUSE Exocyst complex component 4 OS=Mus musculus OX=10090 GN=Exoc4 PE=1 SV=2	___1	224.33	191.13	192.78	SKDPSGLLISVIRTLSTSDDVEDRENEKGRL	1	O35382_32	1	TLS(0.998)T(0.002)SDDVEDRENEK		-0.155186	-0.393873	0.130177	-0.283611	0.0981729	-0.654078	-0.414782	-8	-0.811029	0.346998	-0.472164	0.595192	-0.402435	-0.124014	0.0500712	0.0916024	0.250463	0.77005		10238	-0.140211	-1.1	0.921371	1	down	no	O35382	-0.0964337	0.254409
10239	Q6PR54	1867	1867	Q6PR54	Q6PR54	Telomere-associated protein RIF1	Rif1	S	0.562273	sp|Q6PR54|RIF1_MOUSE Telomere-associated protein RIF1 OS=Mus musculus OX=10090 GN=Rif1 PE=1 SV=2	___1	119.56	102.81	119.56	LDISDVGKACKVIAGSSPEGVETMELNVRND	1	Q6PR54_1867	1	VIAGS(0.562)S(0.438)PEGVETMELNVR		-8	-1.87558	-1.08868	-0.348356	-0.846796	-0.75404	-1.0482	-1.72047	-1.03105	-1.16837	-0.834812	-1.76909	-1.55815	-1.11964	-1.27527	-0.70944	-1.0567	-8		10239	3.00502	8	0.147362	0.42495	up	no	Q6PR54	0.205029	0.167144
1024	Q9CPP0	155	155	Q9CPP0	Q9CPP0	Nucleoplasmin-3	Npm3	S	1	sp|Q9CPP0|NPM3_MOUSE Nucleoplasmin-3 OS=Mus musculus OX=10090 GN=Npm3 PE=1 SV=3	___2	179.97	164.48	108.8	VCINNDLSEEESDDESEEDEIKLCGILPAKK	2;3	Q9CPP0_155	2;3	HQIVCINNDLS(1)EEES(1)DDES(1)EEDEIK		-8	-8	-8	0.235949	-0.157862	-0.245092	-8	-8	-8	-0.336239	-8	-8	-8	-8	-8	-8	-8	-8		1024	7.94433	250	0.000172871	0.00868429	up	yes	Q9CPP0	0.0739647	0.795102
10240	Q3U9G9	59	59	Q3U9G9	Q3U9G9	Lamin-B receptor	Lbr	S	0.998566	sp|Q3U9G9|LBR_MOUSE Delta(14)-sterol reductase LBR OS=Mus musculus OX=10090 GN=Lbr PE=1 SV=2	___1	41.577	30.807	41.577	GTELELKESDIKPLKSFKQRKSGSISSSPSR	1	Q3U9G9_59	1	ES(0.001)DIKPLKS(0.999)FK		-8	-8	-8	-8	-8	-8	-8	-2.88786	-8	-8	-8	-8	-8	-8	-8	-2.48251	-8	-2.21149		10240	-8.88178e-16	-1	1	1	down	no	Q3U9G9	0.399451	0.00563848
10241	P37913	907	907	P37913	P37913	DNA ligase 1	Lig1	S	0.991572	sp|P37913|DNLI1_MOUSE DNA ligase 1 OS=Mus musculus OX=10090 GN=Lig1 PE=1 SV=2	___2	224.15	212.7	199.41	ASLYRKQSQIQNQQSSDLDSDVEDY______	2	P37913_907	2	KQSQIQNQQS(0.008)S(0.992)DLDS(1)DVEDY		-8	1.99358	1.79925	3.67018	2.54917	3.25027	2.40102	1.02616	2.65968	3.26242	2.71945	3.1207	0.655916	1.69422	2.28123	3.13077	2.80379	0.332503		10241	4.55893	24	0.0469376	0.253919	up	yes	P37913	0.520798	0.00333933
10242	P37913	911	911	P37913	P37913	DNA ligase 1	Lig1	S	1	sp|P37913|DNLI1_MOUSE DNA ligase 1 OS=Mus musculus OX=10090 GN=Lig1 PE=1 SV=2	___2	224.15	212.7	224.15	RKQSQIQNQQSSDLDSDVEDY__________	1;2	P37913_911	1;2	KQSQIQNQQS(0.017)S(0.983)DLDS(1)DVEDY		-8	1.99358	1.79925	3.67018	2.54917	3.25027	2.40102	1.02616	2.65968	3.26242	2.71945	3.1207	0.655916	1.69422	2.28123	3.13077	2.80379	0.332503		10242	4.55893	24	0.0469376	0.253919	up	yes	P37913	0.520798	0.00333933
10243	Q9QXS1	4389	4389	Q9QXS1	Q9QXS1	Plectin	Plec	S	1	sp|Q9QXS1|PLEC_MOUSE Plectin OS=Mus musculus OX=10090 GN=Plec PE=1 SV=3	___2	344.15	290.67	215.98	TEFADMLSGNAGGFRSRSSSVGSSSSYPISS	1;2;3;4	Q9QXS1_4389	1;2;3;4	AGTLSITEFADMLSGNAGGFRS(1)R		-8	-0.0544434	-8	-1.90763	-1.48458	-1.60286	-8	-8	-2.01815	-8	-8	-8	-8	-8	-8	-8	-8	-8		10243	3.68646	13	0.0828341	0.325436	up	no	Q9QXS1	0.0969015	0.281779
10244	Q7TSG5	140	140	Q7TSG5	Q7TSG5	SH3 domain-containing protein 21	Sh3d21	S	0.5	sp|Q7TSG5|SH321_MOUSE SH3 domain-containing protein 21 OS=Mus musculus OX=10090 GN=Sh3d21 PE=1 SV=1	___1	73.781	27.902	54.259	PPIRKLIPRKIISRESAPIKETKKLMPKSSL	1	Q7TSG5_140	1	IIS(0.5)RES(0.5)APIK		-8	-8	-1.50827	-1.71415	-1.183	-1.07185	-1.52892	-8	-1.61485	-0.941929	-0.281732	-0.990938	-2.1985	-8	-1.19846	-1.29873	-1.05757	-0.907011		10244	4.51309	23	0.0299369	0.202415	up	yes
10245	Q9JKB3	335	335	Q9JKB3	Q9JKB3	Y-box-binding protein 3	Ybx3	S	0.998253	sp|Q9JKB3|YBOX3_MOUSE Y-box-binding protein 3 OS=Mus musculus OX=10090 GN=Ybx3 PE=1 SV=2	___1	54.276	32.248	49.483	RPYNYRRRSRPLNAVSQDGKETKAGEAPTEN	1	Q9JKB3_335	1	S(0.002)RPLNAVS(0.998)QDGK		-8	-8	-8	-0.973414	-8	-1.66789	-8	-8	-8	-0.771915	-8	-8	-0.946541	-8	-8	-1.49248	-0.570179	-8		10245	4.4529	22	0.074178	0.309614	up	no	Q9JKB3	-0.467572	0.00251284
10246	E9Q5C9	625	625	E9Q5C9	E9Q5C9		Nolc1	S	1	sp|E9Q5C9|NOLC1_MOUSE Nucleolar and coiled-body phosphoprotein 1 OS=Mus musculus OX=10090 GN=Nolc1 PE=1 SV=1	___2	82.452	55.198	40.724	TPNTFPKRKKGERRASSPFRRVREEEIEVDS	1;2	E9Q5C9_625	1;2	RAS(1)S(1)PFR		0.549298	1.90915	1.67456	0.418764	0.872385	0.202572	-8	1.71764	1.43628	-8	0.574351	1.2975	1.87844	1.91088	1.62659	-8	-0.348457	-8		10246	-0.879763	-1.8	0.712605	0.946455	down	no	E9Q5C9	-0.223128	0.0391468
10247	E9Q5C9	626	626	E9Q5C9	E9Q5C9		Nolc1	S	1	sp|E9Q5C9|NOLC1_MOUSE Nucleolar and coiled-body phosphoprotein 1 OS=Mus musculus OX=10090 GN=Nolc1 PE=1 SV=1	___2	100.25	68.375	40.724	PNTFPKRKKGERRASSPFRRVREEEIEVDSR	1;2	E9Q5C9_626	1;2	RAS(1)S(1)PFR		0.549298	1.90915	1.67456	0.418764	0.872385	0.202572	-8	1.71764	1.43628	-8	0.574351	1.2975	1.87844	1.91088	1.62659	-8	-0.348457	-8		10247	-0.879763	-1.8	0.712605	0.946455	down	no	E9Q5C9	-0.223128	0.0391468
10248	Q9DBR4	34	34	Q9DBR4	Q9DBR4	Amyloid beta A4 precursor protein-binding family B member 2	Apbb2	T	0.999988	sp|Q9DBR4|APBB2_MOUSE Amyloid beta precursor protein binding family B member 2 OS=Mus musculus OX=10090 GN=Apbb2 PE=1 SV=2	___1	99.941	84.396	99.941	ASSGSTDIANRNSPATPPNTLNLRSSHNELL	1	Q9DBR4_34	1	NSPAT(1)PPNTLNLR		-0.925714	-8	-0.613152	-0.978128	-8	-1.02949	-8	-8	-8	-8	-0.651281	-1.17078	-1.00989	-8	-1.11634	-8	-0.916738	-8		10248	-0.15625	-1.1	0.960086	1	down	no	Q9DBR4	0.772238	0.0122712
10249	Q8R344	165	165	Q8R344	Q8R344	Coiled-coil domain-containing protein 12	Ccdc12	S	1	sp|Q8R344|CCD12_MOUSE Coiled-coil domain-containing protein 12 OS=Mus musculus OX=10090 GN=Ccdc12 PE=1 SV=2	___1	293.34	280.72	275.63	LASAVDATTGQEACDSD______________	1	Q8R344_165	1	LKGQEDSLASAVDATTGQEACDS(1)D		-8	-0.882975	-0.216482	0.47859	0.117857	0.0290966	-1.11985	-0.874477	-0.589493	-0.0453091	-1.1839	0.0777202	-1.32386	-0.612875	-8	0.118003	-0.218134	-1.11873		10249	3.24167	9.5	0.144207	0.419119	up	no	Q8R344	0.608871	0.0575279
1025	Q8R1A4	440	440	Q8R1A4	Q8R1A4	Dedicator of cytokinesis protein 7	Dock7	S	0.999492	sp|Q8R1A4|DOCK7_MOUSE Dedicator of cytokinesis protein 7 OS=Mus musculus OX=10090 GN=Dock7 PE=1 SV=3	___1	77.318	49.063	77.318	STGERKGSWSERRNSSLVGRRSLERTTSGDD	1	Q8R1A4_440	1	NS(0.001)S(0.999)LVGR		1.02768	0.893513	0.037586	-1.25448	-2.53909	-2.08364	0.609922	0.279976	-0.247208	-0.561102	-0.0291882	0.114813	0.644497	0.114323	0.11231	-0.0311394	0.329552	-0.0759926		1025	-2.612	-6.1	0.000124744	0.0072281	down	yes	Q8R1A4	0.120024	0.0707166
10250	Q8BHL3	22	22	Q8BHL3	Q8BHL3	TBC1 domain family member 10B	Tbc1d10b	S	1	sp|Q8BHL3|TB10B_MOUSE TBC1 domain family member 10B OS=Mus musculus OX=10090 GN=Tbc1d10b PE=1 SV=2	___1	84.365	72.158	51.013	PLVAPPRRHGAPAAPSPPPRGSRAGSHLVVE	1	Q8BHL3_22	1	HGAPAAPS(1)PPPR		-8	-1.49996	-1.11374	-8	-1.01301	-2.08679	-1.21924	-1.13619	-1.63286	-8	-1.27037	-1.14835	-1.302	-8	-1.13244	-1.56908	-1.49961	-8		10250	-0.162035	-1.1	0.955044	1	down	no	Q8BHL3	2.20068	0.180136
10251	Q9EP71	293	293	Q9EP71	Q9EP71	Ankycorbin	Rai14	S	0.99427	sp|Q9EP71|RAI14_MOUSE Ankycorbin OS=Mus musculus OX=10090 GN=Rai14 PE=1 SV=1	___2	101.3	72.242	65.295	PPISPTQLSDVSSPRSITSTPLSGKESVFFA	1;2	Q9EP71_293	1;2	S(0.994)IT(0.015)S(0.088)T(0.881)PLS(0.022)GK		-8	-8	-8	-8	-8	-8	-8	-8	-8	-8	-8	0.329601	-8	1.88295	1.88549	-8	1.16914	-8		10251	-1.77636e-15	-1	1	1	down	no	Q9EP71	0.103305	0.274782
10252	Q9EP71	297	297	Q9EP71	Q9EP71	Ankycorbin	Rai14	T	0.985669	sp|Q9EP71|RAI14_MOUSE Ankycorbin OS=Mus musculus OX=10090 GN=Rai14 PE=1 SV=1	___2	88.803	52.485	88.803	PTQLSDVSSPRSITSTPLSGKESVFFAEAPF	1;2	Q9EP71_297	1;2	S(0.985)IT(0.015)S(0.011)T(0.986)PLS(0.003)GK		-8	-8	-8	-8	-8	-8	-8	-8	-8	-8	-8	0.329601	-8	1.88295	1.88549	-8	1.16914	-8		10252	-1.77636e-15	-1	1	1	down	no	Q9EP71	0.103305	0.274782
10253	O09000	544	544	O09000	O09000	Nuclear receptor coactivator 3	Ncoa3	S	0.999979	sp|O09000|NCOA3_MOUSE Nuclear receptor coactivator 3 OS=Mus musculus OX=10090 GN=Ncoa3 PE=1 SV=2	___1	88.243	71.022	88.243	SLLSTLSSPGPKLDNSPNMNISQPSKVSGQD	1	O09000_544	1	LDNS(1)PNMNISQPSK		-8	-1.28654	-8	-8	-8	-1.19686	-1.48063	-8	-1.10834	-1.35641	-1.27511	-8	-1.29883	-1.67583	-1.33838	-8	-1.39722	-8		10253	0.0298939	1	0.992214	1	up	no
10254	Q99MR1	228	228	Q99MR1	Q99MR1	PERQ amino acid-rich with GYF domain-containing protein 1	Gigyf1	S	0.999672	sp|Q99MR1|GGYF1_MOUSE GRB10-interacting GYF protein 1 OS=Mus musculus OX=10090 GN=Gigyf1 PE=1 SV=2	___1	67.169	58.949	60.59	LGAGPRRDGDRWRSTSPDGGPRSAGWREHGE	1	Q99MR1_228	1	STS(1)PDGGPR		-8	-8	-1.63424	-8	-8	-1.12507	-1.74888	-1.57417	-1.47453	-1.54651	-1.31881	-1.46714	-1.15106	-8	-3.09985	-8	-1.74851	-1.62747		10254	0.169724	1.1	0.938193	1	up	no	Q99MR1	0.109268	0.931566
10255	Q8K2F8	194	194	Q8K2F8	Q8K2F8	Protein LSM14 homolog A	Lsm14a	T	0.877075	sp|Q8K2F8|LS14A_MOUSE Protein LSM14 homolog A OS=Mus musculus OX=10090 GN=Lsm14a PE=1 SV=1	___1	147.25	138.96	84.181	QGRSSPQLDPLRKSPTMEQAVQTASAHLPAP	1	Q8K2F8_194	1	S(0.123)PT(0.877)MEQAVQTASAHLPAPAPVGR		-0.288052	-1.55175	0.108005	0.103045	-0.10289	0.141785	-0.574861	-0.724003	-0.283888	-0.281328	0.135153	-0.546421	-8	-0.297634	-0.179289	0.844801	-8	-8		10255	0.62458	1.5	0.800228	1	up	no	Q8K2F8	-0.127865	0.275581
10256	Q52KF3	351	351	Q52KF3	Q52KF3	Protein spire homolog 1	Spire1	T	0.973594	sp|Q52KF3|SPIR1_MOUSE Protein spire homolog 1 OS=Mus musculus OX=10090 GN=Spire1 PE=1 SV=1	___1	136.7	109.58	136.7	MCSRKKPPKFLPISSTPQPERRQPPQRRHSI	1	Q52KF3_351	1	FLPISS(0.026)T(0.974)PQPER		-8	-1.40546	-8	-0.90782	-8	-8	-0.72171	-0.260916	-0.835039	-1.00082	-1.01706	-8	-0.474859	-0.827368	-0.370176	-0.896034	-1.14829	-8		10256	0.16588	1.1	0.941812	1	up	no
10257	Q8BHI7	290	290	Q8BHI7	Q8BHI7	Elongation of very long chain fatty acids protein 5	Elovl5	S	0.990301	sp|Q8BHI7|ELOV5_MOUSE Elongation of very long chain fatty acids protein 5 OS=Mus musculus OX=10090 GN=Elovl5 PE=1 SV=1	___1	109.65	93.508	86.191	AAVNGHTNSFPSLENSVKPRKQRKD______	1	Q8BHI7_290	1	GHQNGSVAAVNGHTNSFPS(0.01)LENS(0.99)VKPR		-1.50438	-8	-0.369902	-1.69483	-8	-8	-1.28349	-8	-0.99608	-1.21531	0.188078	-1.10051	-0.827309	0.111123	-0.463371	0.0467746	0.823517	-0.287168		10257	-2.60685	-6.1	0.238961	0.559425	down	no	Q8BHI7	0.0967785	0.399201
10258	P15532;Q01768	94;94	94	P15532;Q01768	P15532	Nucleoside diphosphate kinase A;Nucleoside diphosphate kinase B	Nme1;Nme2	T	0.999999	sp|P15532|NDKA_MOUSE Nucleoside diphosphate kinase A OS=Mus musculus OX=10090 GN=Nme1 PE=1 SV=1;sp|Q01768|NDKB_MOUSE Nucleoside diphosphate kinase B OS=Mus musculus OX=10090 GN=Nme2 PE=1 SV=1	___1	131.25	117.57	116.21	EGLNVVKTGRVMLGETNPADSKPGTIRGDFC	1	P15532_94	1	VMLGET(1)NPADSKPGTIR		0.847421	0.356651	0.576233	1.31896	0.665851	1.02089	0.929564	0.166742	-8	0.641884	0.595497	0.481155	0.672037	0.731186	1.19409	1.34418	1.41964	0.944311		10258	0.408464	1.3	0.804456	1	up	no	P15532	0.16371	0.326432
10259	E9PVX6	2257	2257	E9PVX6	E9PVX6		Mki67	S	0.810941	sp|E9PVX6|KI67_MOUSE Proliferation marker protein Ki-67 OS=Mus musculus OX=10090 GN=Mki67 PE=1 SV=1	___1	153.38	104.03	143.42	ETPKQKLDFAENSSGSKRRSRTSKNRSQPLE	1	E9PVX6_2257	1	LDFAENS(0.032)S(0.157)GS(0.811)K		1.16744	-8	1.16428	-8	-8	-8	-2.70064	-8	1.00187	-8	0.572239	0.801128	1.46913	-8	0.943975	-8	-8	-8		10259	-6.11057	-69	0.0628697	0.289502	down	no	E9PVX6	-0.189309	0.281544
1026	Q60596	446	446	Q60596	Q60596	DNA repair protein XRCC1	Xrcc1	S	0.99447	sp|Q60596|XRCC1_MOUSE DNA repair protein XRCC1 OS=Mus musculus OX=10090 GN=Xrcc1 PE=1 SV=2	___2	216.6	198.46	171.56	KRPQPKAKTQAAGPSSPPRPPTPKETKAPSP	1;2	Q60596_446	1;2	TQAAGPS(0.006)S(0.994)PPRPPTPK		1.22147	0.911757	0.995756	1.43895	0.828716	1.07163	0.768446	1.13882	0.483074	-8	1.21483	1.0873	0.918508	1.36399	1.0662	-8	-8	-8		1026	0.0701033	1	0.968477	1	up	no	Q60596	-0.190824	0.338655
10260	Q2KN98	890	890	Q2KN98	Q2KN98	Cytospin-A	Specc1l	S	0.60067	sp|Q2KN98|CYTSA_MOUSE Cytospin-A OS=Mus musculus OX=10090 GN=Specc1l PE=1 SV=1	___1	74.579	67.386	74.579	TPPAAAVSPMQRHSISGPISTSKPLTALSDK	1	Q2KN98_890	1	HS(0.399)IS(0.601)GPISTSKPLTALSDKR		-1.24621	-8	-1.65024	-2.64086	-8	-8	-1.25458	-1.11346	-8	-1.81915	-8	-1.09971	-8	-8	-1.06313	-0.0370674	-0.887876	-8		10260	-2.58147	-6	0.408784	0.684905	down	no	Q2KN98	0.413017	0.00768051
10261	A2A6T1	407	407	A2A6T1	A2A6T1	Cerebellar degeneration-related protein 2-like	Cdr2l	S	1	sp|A2A6T1|CDR2L_MOUSE Cerebellar degeneration-related protein 2-like OS=Mus musculus OX=10090 GN=Cdr2l PE=1 SV=1	___1	142.38	116.91	102.9	ISRDSSWRDLLGGEESPGEGKAGEKSLSQHV	1	A2A6T1_407	1	DLLGGEES(1)PGEGK		-8	-0.394026	0.0348777	-0.297989	-0.799385	-8	-0.533827	-0.00734713	-8	-0.670063	-8	-0.780645	-8	-8	-8	-0.962377	-8	-8		10261	-0.246075	-1.2	0.940594	1	down	no	A2A6T1	-0.00164912	0.999014
10262	Q8R1A4	898	898	Q8R1A4	Q8R1A4	Dedicator of cytokinesis protein 7	Dock7	S	0.788648	sp|Q8R1A4|DOCK7_MOUSE Dedicator of cytokinesis protein 7 OS=Mus musculus OX=10090 GN=Dock7 PE=1 SV=3	___1	200.2	168.56	89.024	AVRPASLNLNRSRSLSNSNPDISGTPTSPDD	1;2;3	Q8R1A4_898	1;2;3	S(0.558)RS(0.546)LS(0.789)NS(0.108)NPDISGTPTSPDDEVR		3.62373	-1.0817	3.02581	-8	3.29722	3.52901	-8	-1.2632	-8	1.66986	-8	-8	-8	-8	-8	-8	-8	-8		10262	-2.2472	-4.7	0.525937	0.768525	down	no	Q8R1A4	0.120024	0.0707166
10263	Q8CAA7	175	175	Q8CAA7	Q8CAA7	Glucose 1,6-bisphosphate synthase	Pgm2l1	S	0.997967	sp|Q8CAA7|PGM2L_MOUSE Glucose 1,6-bisphosphate synthase OS=Mus musculus OX=10090 GN=Pgm2l1 PE=1 SV=1	___1	162.93	124.14	143.94	AVQELKAVAGVMITASHNRKEDNGYKVYWET	1	Q8CAA7_175	1	AVAGVMIT(0.002)AS(0.998)HNR		-0.13026	0.270378	0.0385907	-0.0341683	-1.02967	-0.243999	-0.0219974	-0.271435	-0.0653993	-0.285816	-0.376202	-0.484316	-0.76763	-0.154553	-0.420013	-0.271925	-0.317808	-1.35582		10263	-0.495516	-1.4	0.281905	0.603298	down	no
10264	F8VPU2	875	875	F8VPU2	F8VPU2	FERM, RhoGEF and pleckstrin domain-containing protein 1	Farp1	S	0.987543	sp|F8VPU2|FARP1_MOUSE FERM, ARHGEF and pleckstrin domain-containing protein 1 OS=Mus musculus OX=10090 GN=Farp1 PE=1 SV=1	___1	172.56	158.12	152.89	LAEKSNGPTPELLASSPPDNKSPDEATAADQ	1	F8VPU2_875	1	SNGPTPELLAS(0.012)S(0.988)PPDNK		0.433975	-0.211695	0.487324	-0.0702744	-8	-0.196594	0.195464	-0.163265	-0.471653	0.135023	-1.12056	-0.612825	0.540691	0.484946	-0.0932616	0.822715	-8	-8		10264	-2.99216	-8	0.163076	0.453125	down	no	F8VPU2	0.0337576	0.827568
10265	P15864	2	2	P15864	P15864	Histone H1.2	Hist1h1c	S	1	sp|P15864|H12_MOUSE Histone H1.2 OS=Mus musculus OX=10090 GN=H1-2 PE=1 SV=2	___1	115.8	104.19	70.41	______________MSEAAPAAPAAAPPAEK	1	P15864_2	1	S(1)EAAPAAPAAAPPAEK		2.199	1.94253	2.26897	-8	1.84122	2.42766	1.49767	1.89425	1.68555	2.36253	2.18765	2.87513	1.55588	1.48283	1.20113	2.23075	2.01598	-8		10265	-3.38054	-10	0.254345	0.576965	down	no	P15864	0.0623416	0.740203
10266	Q80WQ8	552	552	Q80WQ8	Q80WQ8	Mis18-binding protein 1	Mis18bp1	S	0.554752	sp|Q80WQ8|M18BP_MOUSE Mis18-binding protein 1 OS=Mus musculus OX=10090 GN=Mis18bp1 PE=1 SV=1	___1	50.539	40.617	50.539	GISDFFKAKHQEESDSDIHGTPSSTSKSQET	1	Q80WQ8_552	1	HQEES(0.445)DS(0.555)DIHGTPSSTSK		-8	-8	-2.11958	-1.60043	-8	-2.51464	-8	-8	-8	-8	-2.13816	-1.62444	-2.0096	-2.36318	-8	-1.78444	-8	-8		10266	2.0015	4	0.469317	0.721002	up	no
10267	P31750	124	124	P31750	P31750	RAC-alpha serine/threonine-protein kinase	Akt1	S	0.995811	sp|P31750|AKT1_MOUSE RAC-alpha serine/threonine-protein kinase OS=Mus musculus OX=10090 GN=Akt1 PE=1 SV=2	___2	252.55	238.82	125.62	GLKRQEEETMDFRSGSPSDNSGAEEMEVSLA	1;2;3	P31750_124	1;2;3	S(0.002)GS(0.996)PS(0.002)DNSGAEEMEVSLAKPK		-8	0.363586	0.990866	-8	1.20084	1.36795	0.677677	0.745747	0.600569	0.692669	1.41057	-8	1.39313	0.921585	0.827143	1.1323	-8	-8		10267	0.404781	1.3	0.912296	1	up	no	P31750	-0.00694314	0.955274
10268	P98203	337	337	P98203	P98203	Armadillo repeat protein deleted in velo-cardio-facial syndrome homolog	Arvcf	S	0.999999	sp|P98203|ARVC_MOUSE Armadillo repeat protein deleted in velo-cardio-facial syndrome homolog OS=Mus musculus OX=10090 GN=Arvcf PE=1 SV=2	___1	83.869	27.437	83.869	AATAPLAQPERGSLGSLDRVVRRSPSVDSTR	1	P98203_337	1	GSLGS(1)LDR		-8	-0.70441	-0.52239	0.386867	0.0673826	0.457805	-0.237846	0.399727	0.13701	0.471237	0.549645	1.11463	1.07236	0.65486	0.971697	1.17971	1.17185	1.83555		10268	3.37962	10	0.0318702	0.207646	up	yes	P98203	0	1
10269	Q5SNZ0	913	913	Q5SNZ0	Q5SNZ0	Girdin	Ccdc88a	S	1	sp|Q5SNZ0|GRDN_MOUSE Girdin OS=Mus musculus OX=10090 GN=Ccdc88a PE=1 SV=2	___1	50.607	8.4978	50.607	TIDIKTLVTLREDLVSEKLKTQQMNNDLEKL	1	Q5SNZ0_913	1	EDLVS(1)EKLK		-8	-8	-8	-8	-8	-1.21614	0.491064	-8	0.674198	0.18294	0.93362	-8	0.684042	-8	-8	-8	-8	-8		10269	2.26129	4.8	0.481475	0.729405	up	no	Q5SNZ0	0.0064907	0.973883
1027	Q7TPV4	1280	1280	Q7TPV4	Q7TPV4	Myb-binding protein 1A	Mybbp1a	S	1	sp|Q7TPV4|MBB1A_MOUSE Myb-binding protein 1A OS=Mus musculus OX=10090 GN=Mybbp1a PE=1 SV=2	___1	284.5	237.65	199.41	KKKEKLSQVNGATPVSPIEPESKKHHQEALS	1;2	Q7TPV4_1280	1;2	LSQVNGAT(1)PVS(1)PIEPESK		1.09618	0.668808	1.13381	1.28984	1.24012	0.78206	2.24233	1.49582	1.74806	1.32853	1.89475	0.682791	2.05099	2.3389	2.03338	0.729561	0.791397	1.08122		1027	0.137744	1.1	0.749699	0.978453	up	no	Q7TPV4	0.107994	0.255917
10270	P47930	19	19	P47930	P47930	Fos-related antigen 2	Fosl2	S	0.811468	sp|P47930|FOSL2_MOUSE Fos-related antigen 2 OS=Mus musculus OX=10090 GN=Fosl2 PE=1 SV=2	___1	187.31	167.27	87.748	DYPGNFDTSSRGSSGSPAHAESYSSGGGGQQ	1	P47930_19	1	GS(0.003)S(0.185)GS(0.811)PAHAES(0.001)YSSGGGGQQK		-8	-8	-8	-0.24629	-8	0.130054	-8	-8	-8	-8	-1.43873	-8	-8	-8	-8	-0.309734	-8	-0.852389		10270	5.29459	39	0.0559046	0.275217	up	no	P47930	-0.072829	0.753301
10271	Q80XC3	544	544	Q80XC3	Q80XC3	USP6 N-terminal-like protein	Usp6nl	S	0.995334	sp|Q80XC3|US6NL_MOUSE USP6 N-terminal-like protein OS=Mus musculus OX=10090 GN=Usp6nl PE=1 SV=2	___2	104.13	91.201	100.75	RQKMKALDGGEGKRGSNASQYDNVPGGESEH	1;2	Q80XC3_544	1;2	RGS(0.995)NAS(0.005)QYDNVPGGESEHGASAEEGPER		-8	-8	-8	-8	-8	-8	-8	-8	-0.714647	-0.0905341	-8	-8	-8	-8	-8	-8	-8	-8		10271	-8.88178e-16	-1	1	1	down	no
10272	Q80XC3	547	547	Q80XC3	Q80XC3	USP6 N-terminal-like protein	Usp6nl	S	0.854518	sp|Q80XC3|US6NL_MOUSE USP6 N-terminal-like protein OS=Mus musculus OX=10090 GN=Usp6nl PE=1 SV=2	___2	58.257	46.515	58.257	MKALDGGEGKRGSNASQYDNVPGGESEHGAS	1;2	Q80XC3_547	1;2	RGS(0.959)NAS(0.855)QY(0.183)DNVPGGES(0.003)EHGASAEEGPER		-8	-8	-8	-8	-8	-8	-8	-8	-0.714647	-0.0905341	-8	-8	-8	-8	-8	-8	-8	-8		10272	-8.88178e-16	-1	1	1	down	no
10273	P97310	27	27	P97310	P97310	DNA replication licensing factor MCM2	Mcm2	S	0.983398	sp|P97310|MCM2_MOUSE DNA replication licensing factor MCM2 OS=Mus musculus OX=10090 GN=Mcm2 PE=1 SV=3	___2	230.59	176.12	173.19	SPARQRRRISDPLTSSPGRSSRRADALTSSP	1;2;3	P97310_27	1;2;3	ISDPLT(0.021)S(0.996)S(0.983)PGR		-0.796003	1.50464	1.09613	0.706156	0.220116	0.18117	1.54313	1.15003	1.53505	1.0312	0.931871	0.775932	1.20262	1.53015	1.2236	0.541574	-0.072153	-0.959276		10273	-0.232445	-1.2	0.705971	0.940606	down	no	P97310	0.351995	0.0365825
10274	Q61687	1218	1218	Q61687	Q61687	Transcriptional regulator ATRX	Atrx	T	0.551998	sp|Q61687|ATRX_MOUSE Transcriptional regulator ATRX OS=Mus musculus OX=10090 GN=Atrx PE=1 SV=3	___2	52.276	41.183	52.276	QKIKPVTENLVLPSHTGFCQSSGDEALSKSV	2	Q61687_1218	2	IKPVT(0.008)ENLVLPS(0.502)HT(0.552)GFCQS(0.506)S(0.429)GDEALS(0.003)K		-8	-8	-8	-8	0.731524	1.50986	-8	-8	-8	-8	0.096386	0.35796	-2.7633	-8	-8	1.14246	-8	-8		10274	6.08046	68	0.0900861	0.338222	up	no	Q61687	0.309718	0.0116878
10275	P37913	49	49	P37913	P37913	DNA ligase 1	Lig1	S	0.825073	sp|P37913|DNLI1_MOUSE DNA ligase 1 OS=Mus musculus OX=10090 GN=Lig1 PE=1 SV=2	___1	144.57	119.72	144.57	PPKVALKERNQVVPESDSPVKRTGRKVAQVL	1	P37913_49	1	NQVVPES(0.825)DS(0.175)PVKR		-1.89683	-8	-8	-1.17329	-8	-2.50709	-1.60913	-2.39977	-1.94856	-8	-8	-0.854654	-8	-1.79497	-2.29974	-8	-8	-8		10275	2.07215	4.2	0.412984	0.686597	up	no	P37913	0.520798	0.00333933
10276	O55176	32	32	O55176	O55176	E3 ubiquitin-protein ligase Praja-1	Pja1	S	0.996763	sp|O55176|PJA1_MOUSE E3 ubiquitin-protein ligase Praja-1 OS=Mus musculus OX=10090 GN=Pja1 PE=1 SV=3	___1	103.43	72.821	103.43	VPMHRSTANQSKRSRSPFASTRRRWDDSESS	1	O55176_32	1	S(0.003)RS(0.997)PFASTR		0.292294	0.326452	0.0386469	-0.931122	-8	-1.04553	-8	-8	-8	-8	-8	0.267887	-8	-0.754639	-0.65501	-0.090145	-8	-8		10276	-3.54468	-12	0.247831	0.571511	down	no
10277	Q80U22	534	534	Q80U22	Q80U22	Iporin	Rusc2	S	1	sp|Q80U22|RUSC2_MOUSE AP-4 complex accessory subunit RUSC2 OS=Mus musculus OX=10090 GN=Rusc2 PE=1 SV=2	___1	107.03	81.366	107.03	PVRLSEGPAALAGPASPPRRVTSFAELAKGR	1	Q80U22_534	1	LSEGPAALAGPAS(1)PPR		-8	-8	-1.69876	-1.11034	-1.01324	-1.06288	-1.01517	-1.54308	-8	-0.926798	-1.24512	-1.4324	-1.66878	-8	-1.47256	-1.34275	-1.23487	-0.775385		10277	4.83744	29	0.0522556	0.267025	up	no
10278	Q7TPM1	621	621	Q7TPM1	Q7TPM1	Protein PRRC2B	Prrc2b	S	0.999939	sp|Q7TPM1|PRC2B_MOUSE Protein PRRC2B OS=Mus musculus OX=10090 GN=Prrc2b PE=1 SV=1	___1	108.56	77.674	96.82	SSSSSSIEEEVRESGSPAQEFSKYQKSLPPR	1	Q7TPM1_621	1	ESGS(1)PAQEFSK		2.91549	2.42666	2.71829	2.11178	2.36238	2.02568	2.63402	2.49847	2.16013	2.5789	2.02749	2.49395	2.68953	2.37694	2.16105	2.28074	2.11829	2.09534		10278	-0.520205	-1.4	0.166247	0.458751	down	no	Q7TPM1	-2.71391	0.0343477
10279	Q3TLH4	1219	1219	Q3TLH4	Q3TLH4	Protein PRRC2C	Prrc2c	S	0.994565	sp|Q3TLH4|PRC2C_MOUSE Protein PRRC2C OS=Mus musculus OX=10090 GN=Prrc2c PE=1 SV=3	___2	140.24	108.9	71.632	VPSGPLRQREESETRSESSDFEVVPKRRRQR	1;2;3	Q3TLH4_1219	1;2;3	S(0.995)ES(0.229)S(0.776)DFEVVPK		-8	-8	-0.239014	-0.686794	-8	-0.420078	-8	-1.55372	-1.07674	-0.780699	-0.780392	-0.844934	-8	-1.24753	-1.3666	-0.826517	-1.19859	-1.09476		10279	2.37738	5.2	0.351656	0.651202	up	no	Q3TLH4	-0.0292005	0.717539
1028	Q52KI8	915	915	Q52KI8	Q52KI8	Serine/arginine repetitive matrix protein 1	Srrm1	S	1	sp|Q52KI8|SRRM1_MOUSE Serine/arginine repetitive matrix protein 1 OS=Mus musculus OX=10090 GN=Srrm1 PE=1 SV=2	___1	458.67	404.27	97.5	QEEPAAAPEPRKETESEAEDDNLDDLERHLR	1;2	Q52KI8_915	1;2	KET(1)ES(1)EAEDDNLDDLER		5.08677	4.52067	4.97771	5.70919	5.35869	5.48222	4.57956	4.80977	4.94498	5.3373	5.70745	5.02599	4.72307	4.85517	4.75811	5.23865	5.24641	4.70001		1028	0.654983	1.6	0.108946	0.358054	up	no	Q52KI8	0.236837	0.0538876
10280	Q9DBR2	405	405	Q9DBR2	Q9DBR2	Protein FAM13C	Fam13c	S	0.996832	sp|Q9DBR2|FA13C_MOUSE Protein FAM13C OS=Mus musculus OX=10090 GN=Fam13c PE=1 SV=2	___2	135.75	124.33	126.36	PRENGKSEAVGPEPGSSGEETSDAVVPEKRE	2	Q9DBR2_405	2	SEAVGPEPGS(0.997)S(0.997)GEET(0.005)S(0.001)DAVVPEKR		-8	0.748924	-8	1.09329	0.45485	1.19854	-8	0.273523	0.55387	1.1262	-8	0.296066	0.511906	1.13115	1.50808	2.22218	2.08064	0.555801		10280	5.99925	64	0.0705496	0.303706	up	no
10281	Q8CH77	650	650	Q8CH77	Q8CH77	Neuron navigator 1	Nav1	T	0.612299	sp|Q8CH77|NAV1_MOUSE Neuron navigator 1 OS=Mus musculus OX=10090 GN=Nav1 PE=1 SV=2	___1	135.64	118.62	121.33	QKSSGIPVKPVNGRKTSLDVSNSVEPGFLAP	1	Q8CH77_650	1	KT(0.612)S(0.388)LDVSNSVEPGFLAPGAR		-8	-8	-8	-8	-1.98422	-2.04379	-8	0.799196	-8	-8	1.33553	1.20629	-8	-8	-8	-8	-8	-8		10281	3.99066	16	0.106865	0.35654	up	no	Q8CH77	0.613894	0.0161135
10282	Q04690	2831	2831	Q04690	Q04690	Neurofibromin	Nf1	S	0.999997	sp|Q04690|NF1_MOUSE Neurofibromin OS=Mus musculus OX=10090 GN=Nf1 PE=1 SV=1	___1	68.224	30.063	68.224	RHGSASQVQKQRSAGSFKRNSIKKIV_____	1	Q04690_2831	1	SAGS(1)FKR		0.229109	-3.68651	-8	-8	-2.32561	-8	-4.1113	-0.589149	-4.11492	-4.97531	-0.662609	-0.28931	-0.844934	-1.48791	-4.15725	-1.18587	-0.356686	-0.235527		10282	-2.2894	-4.9	0.272638	0.594652	down	no	Q04690	-0.0413801	0.922418
10283	Q91W96	781	781	Q91W96	Q91W96	Anaphase-promoting complex subunit 4	Anapc4	T	0.938116	sp|Q91W96|APC4_MOUSE Anaphase-promoting complex subunit 4 OS=Mus musculus OX=10090 GN=Anapc4 PE=1 SV=1	___1	190.14	174.2	121.82	GKPVKIKEEVLSESETEAHQDAAALDPDVVI	1;2	Q91W96_781	1;2	IKEEVLS(0.343)ES(0.719)ET(0.938)EAHQDAAALDPDVVIK		-8	-8	-8	-8	-8	-8	3.46208	-8	-8	-8	3.69991	-8	-8	-8	-8	-8	-8	-8		10283	-8.88178e-16	-1	1	1	down	no	Q91W96	0.324457	0.00413502
10284	Q6PCQ0	374	374	Q6PCQ0	Q6PCQ0	IQ domain-containing protein E	Iqce	S	0.975723	sp|Q6PCQ0|IQCE_MOUSE IQ domain-containing protein E OS=Mus musculus OX=10090 GN=Iqce PE=1 SV=1	___1	58.596	35.667	58.596	STSELVNPNPLVRSPSNISVQKQPKGDQSPE	1	Q6PCQ0_374	1	S(0.006)PS(0.976)NIS(0.018)VQK		-8	-8	-8	-3.39917	-3.42478	-2.71529	-8	-1.05563	-2.00032	-2.53983	-2.13889	-1.6212	-0.82357	-8	-1.34879	-1.03827	-0.6138	-8		10284	4.82025	28	0.0731376	0.307667	up	no
10285	P97801	22	22	P97801	P97801	Survival motor neuron protein	Smn1	T	0.758969	sp|P97801|SMN_MOUSE Survival motor neuron protein OS=Mus musculus OX=10090 GN=Smn1 PE=1 SV=1	___2	78.763	65.563	40.142	GAGSEQEDTVLFRRGTGQSDDSDIWDDTALI	1;2	P97801_22	1;2	RGT(0.759)GQS(0.713)DDS(0.527)DIWDDT(0.001)ALIK		-8	-1.64885	-0.563986	-8	-8	0.186719	-8	-0.857456	-0.342945	-0.497404	-0.866314	-0.802666	-8	-8	-8	-8	-0.962713	-8		10285	-1.86682	-3.6	0.456248	0.711616	down	no
10286	Q9JJT9	347	347	Q9JJT9	Q9JJT9	Phosphorylated adapter RNA export protein	Phax	S	0.953738	sp|Q9JJT9|PHAX_MOUSE Phosphorylated adapter RNA export protein OS=Mus musculus OX=10090 GN=Phax PE=1 SV=1	___1	190.45	175.19	190.45	LNFQEDDDTSRETFASDTNEALASLDEAQEG	1	Q9JJT9_347	1	ET(0.032)FAS(0.954)DT(0.015)NEALASLDEAQEGPGETK		-1.55594	-8	-0.108269	-8	-8	-8	-8	-8	-8	-8	-8	-8	-1.39151	-1.89922	-8	-8	-0.92906	-8		10286	-4.7786	-27	0.0716122	0.305526	down	no	Q9JJT9	0.110347	0.673525
10287	Q9EPQ8	669	669	Q9EPQ8	Q9EPQ8	Transcription factor 20	Tcf20	S	0.943041	sp|Q9EPQ8|TCF20_MOUSE Transcription factor 20 OS=Mus musculus OX=10090 GN=Tcf20 PE=1 SV=3	___1	146.15	124.8	108.44	KGSQEDDPAASQRPPSNSGVKEISHTSLPQP	1	Q9EPQ8_669	1	GSQEDDPAAS(0.002)QRPPS(0.943)NS(0.054)GVK		-8	0.320665	1.15466	1.3581	1.21203	1.54612	0.734754	-8	-8	1.44555	-8	1.56366	0.864933	0.869846	1.3128	1.44024	1.8534	0.732226		10287	3.54697	12	0.271661	0.593841	up	no
10288	O89032	256	256	O89032	O89032	SH3 and PX domain-containing protein 2A	Sh3pxd2a	T	1	sp|O89032|SPD2A_MOUSE SH3 and PX domain-containing protein 2A OS=Mus musculus OX=10090 GN=Sh3pxd2a PE=1 SV=2	___1	83.045	50.439	63.184	SKRRKAHLRRLDRRWTLGGMVNRQHSREEKY	1	O89032_256	1	WT(1)LGGMVNR		0.191771	-0.692093	-0.85416	-2.11708	-2.85868	-2.70861	-0.446619	-0.226246	-0.27428	-1.55045	-0.537275	-1.14745	-0.643252	-8	0.123205	-0.414995	0.0800081	-0.9937		10288	-2.10996	-4.3	0.195979	0.505595	down	no	O89032	-0.41411	0.00309834
10289	E9Q4N7	1756	1756	E9Q4N7	E9Q4N7		Arid1b	S	0.5	sp|E9Q4N7|ARI1B_MOUSE AT-rich interactive domain-containing protein 1B OS=Mus musculus OX=10090 GN=Arid1b PE=1 SV=1	___1	123.29	106.94	123.29	EEEEEDSEKIESEGKSSPALAAPDASVDPKE	1	E9Q4N7_1756	1	S(0.5)S(0.5)PALAAPDASVDPK		0.178509	0.40675	0.12837	0.846164	-8	0.829683	0.268923	0.601542	0.088858	-8	0.198517	0.138889	0.529707	0.0804012	0.174547	0.404766	0.692213	-2.14092		10289	-2.34593	-5.1	0.363249	0.660083	down	no	E9Q4N7	0.705778	0.0337674
1029	Q7TMY8	3127	3127	Q7TMY8	Q7TMY8	E3 ubiquitin-protein ligase HUWE1	Huwe1	S	1	sp|Q7TMY8|HUWE1_MOUSE E3 ubiquitin-protein ligase HUWE1 OS=Mus musculus OX=10090 GN=Huwe1 PE=1 SV=5	___1	78.113	33.152	78.113	LFGHSSTSALSAILRSPAFTSRLSGNRGVQY	1	Q7TMY8_3127	1	S(1)PAFTSR		-0.15349	-0.182581	-0.326063	-3.06243	-2.56754	-2.73906	-0.247059	0.363165	-0.419319	-8	-1.31705	-0.65344	0.317934	-0.316548	-0.503847	-2.14065	-2.26046	-1.16111		1029	-2.56896	-5.9	0.0849654	0.329309	down	no	Q7TMY8	0.27289	0.00470893
10290	E9Q4N7	1757	1757	E9Q4N7	E9Q4N7		Arid1b	S	0.5	sp|E9Q4N7|ARI1B_MOUSE AT-rich interactive domain-containing protein 1B OS=Mus musculus OX=10090 GN=Arid1b PE=1 SV=1	___1	123.29	106.94	123.29	EEEEDSEKIESEGKSSPALAAPDASVDPKET	1	E9Q4N7_1757	1	S(0.5)S(0.5)PALAAPDASVDPK		0.178509	0.40675	0.12837	0.846164	-8	0.829683	0.268923	0.601542	0.088858	-8	0.198517	0.138889	0.529707	0.0804012	0.174547	0.404766	0.692213	-2.14092		10290	-2.34593	-5.1	0.363249	0.660083	down	no	E9Q4N7	0.705778	0.0337674
10291	Q8BSK8	447	447	Q8BSK8	Q8BSK8	Ribosomal protein S6 kinase beta-1	Rps6kb1	S	0.999993	sp|Q8BSK8|KS6B1_MOUSE Ribosomal protein S6 kinase beta-1 OS=Mus musculus OX=10090 GN=Rps6kb1 PE=1 SV=2	___1	72.607	47.713	71.451	IRSPRRFIGSPRTPVSPVKFSPGDFWGRGAS	1	Q8BSK8_447	1	TPVS(1)PVK		0.416404	0.528715	0.131222	0.583149	0.385614	0.404865	-0.275478	0.576292	-0.343065	-0.1472	0.426671	0.58914	0.425002	0.00679063	-0.321749	0.332609	0.174387	0.485771		10291	0.0990957	1.1	0.813584	1	up	no	Q8BSK8	-3.55271e-15	1
10292	Q9D9K3	82	82	Q9D9K3	Q9D9K3	Cell death regulator Aven	Aven	S	0.999993	sp|Q9D9K3|AVEN_MOUSE Cell death regulator Aven OS=Mus musculus OX=10090 GN=Aven PE=1 SV=2	___2	333.92	319.49	297.63	PGGRGGGASTRVEEDSDSETYGEENDEQGNF	1;2	Q9D9K3_82	1;2	VEEDS(1)DSETYGEENDEQGNFSR		-8	-0.934999	-0.159536	-0.0653019	-1.49649	-0.0500602	0.0551248	-0.945543	0.0433025	-0.623045	-1.39864	-0.570149	-8	-0.915964	-0.0823345	-0.372261	-8	-8		10292	2.49423	5.6	0.361041	0.658826	up	no	Q9D9K3	0.0186591	0.909684
10293	Q62101	916	916	Q62101	Q62101	Serine/threonine-protein kinase D1	Prkd1	S	0.999967	sp|Q62101|KPCD1_MOUSE Serine/threonine-protein kinase D1 OS=Mus musculus OX=10090 GN=Prkd1 PE=1 SV=2	___1	110.38	65.221	97.456	PEAEEREMKALSERVSIL_____________	1	Q62101_916	1	ALSERVS(1)IL		-0.37961	-1.7711	-0.798321	-0.0203514	1.18805	0.927507	-0.931158	-0.97192	-0.877873	-0.0307293	0.807713	0.776745	-0.916456	-1.63402	-1.50072	-0.454714	-0.113832	-8		10293	1.68141	3.2	0.29611	0.615846	up	no	Q62101	0.524006	0.0330012
10294	Q9R0G7	353	353	Q9R0G7	Q9R0G7	Zinc finger E-box-binding homeobox 2	Zeb2	S	0.577309	sp|Q9R0G7|ZEB2_MOUSE Zinc finger E-box-binding homeobox 2 OS=Mus musculus OX=10090 GN=Zeb2 PE=1 SV=2	___1	144.72	126.58	144.72	ISVNGRMRNNIKTGSSPNSVSSSPTNSAITQ	1;2	Q9R0G7_353	1;2	T(0.246)GS(0.177)S(0.577)PNSVSSSPTNSAITQLR		-1.53632	-8	-1.66369	-8	-1.03896	-8	-1.99492	-1.56849	-8	-0.960958	-1.20946	-0.79682	-1.60341	-1.13347	-1.41542	-8	-1.72371	-0.834402		10294	-1.94632	-3.9	0.47304	0.723587	down	no	Q9R0G7	0.177096	0.300747
10295	P08228	108	108	P08228	P08228	Superoxide dismutase [Cu-Zn]	Sod1	S	0.999829	sp|P08228|SODC_MOUSE Superoxide dismutase [Cu-Zn] OS=Mus musculus OX=10090 GN=Sod1 PE=1 SV=2	___1	167.98	132.34	167.98	DGVANVSIEDRVISLSGEHSIIGRTMVVHEK	1	P08228_108	1	VISLS(1)GEHSIIGR		0.240198	0.556668	0.854214	0.699966	1.56503	1.72241	0.894978	0.415636	0.933441	-8	0.509061	0.81764	1.09258	0.767723	0.736094	0.998627	1.64665	0.160432		10295	0.778775	1.7	0.643071	0.883009	up	no	P08228	0.315247	0.0408673
10296	Q8K4B0	386	386	Q8K4B0	Q8K4B0	Metastasis-associated protein MTA1	Mta1	S	0.998067	sp|Q8K4B0|MTA1_MOUSE Metastasis-associated protein MTA1 OS=Mus musculus OX=10090 GN=Mta1 PE=1 SV=1	___1	137.45	109.99	137.45	SVKATVVNGTGTPGQSPGAGRACESCYTTQS	1	Q8K4B0_386	1	ATVVNGTGT(0.002)PGQS(0.998)PGAGR		-0.630842	-1.69213	-8	-1.95221	-1.71249	-8	-1.23585	-8	-1.28185	-8	-2.54356	-1.13354	-8	-8	-8	-8	-8	-8		10296	-0.447245	-1.4	0.866899	1	down	no	Q8K4B0	0.0198189	0.86436
10297	Q6PDI6	99	99	Q6PDI6	Q6PDI6	Protein FAM63B	Fam63b	S	0.99987	sp|Q6PDI6|MINY2_MOUSE Ubiquitin carboxyl-terminal hydrolase MINDY-2 OS=Mus musculus OX=10090 GN=Mindy2 PE=1 SV=1	___1	107.11	85.876	107.11	AASEVPSRGQHKVTASPELAEAAAGRGSGPV	1	Q6PDI6_99	1	VTAS(1)PELAEAAAGR		-2.78383	-1.19016	-1.66623	-8	-2.34663	-1.74225	-2.35644	-8	-0.980469	-8	-8	-2.09393	-1.69901	-8	-1.56984	-8	-8	-8		10297	-2.14955	-4.4	0.320914	0.634997	down	no
10298	P17182;P17183;P21550	44;44;44	44	P17182;P17183;P21550	P17182	Alpha-enolase;Gamma-enolase;Beta-enolase	Eno1;Eno2;Eno3	Y	0.999966	sp|P17182|ENOA_MOUSE Alpha-enolase OS=Mus musculus OX=10090 GN=Eno1 PE=1 SV=3;sp|P17183|ENOG_MOUSE Gamma-enolase OS=Mus musculus OX=10090 GN=Eno2 PE=1 SV=2;sp|P21550|ENOB_MOUSE Beta-enolase OS=Mus musculus OX=10090 GN=Eno3 PE=1 SV=3	___1	162.93	145.56	119.4	GLFRAAVPSGASTGIYEALELRDGDKQRYLG;GLFRAAVPSGASTGIYEALELRDNDKTRFMG;GRFRAAVPSGASTGIYEALELRDGDKARYLG	1	P17182_44	1	AAVPSGASTGIY(1)EALELR		-8	-2.18261	-0.736526	-1.39383	-0.389854	-0.0393028	-3.00894	-8	-0.975733	-1.94372	-1.62368	-0.471088	-1.96856	-8	-8	-8	-8	-0.894592		10298	3.03205	8.2	0.223508	0.541798	up	no	P17182	0.0555089	0.702094
10299	Q9EPQ8	603	603	Q9EPQ8	Q9EPQ8	Transcription factor 20	Tcf20	S	0.968219	sp|Q9EPQ8|TCF20_MOUSE Transcription factor 20 OS=Mus musculus OX=10090 GN=Tcf20 PE=1 SV=3	___2	101.97	28.309	94.692	SPTQGAQNEAPRLSTSPATRDEAASPGAKDT	1;2	Q9EPQ8_603	1;2	LST(0.027)S(0.968)PAT(0.005)R		-8	-8	0.430862	-8	-8	0.802113	0.538364	0.290119	0.0297243	-8	0.841584	-8	0.482638	0.391235	0.207298	-8	1.16716	-8		10299	0.12375	1.1	0.970582	1	up	no
103	P20152	459	459	P20152	P20152	Vimentin	Vim	S	0.98834	sp|P20152|VIME_MOUSE Vimentin OS=Mus musculus OX=10090 GN=Vim PE=1 SV=3	___1	252.82	235.74	143.38	IKTVETRDGQVINETSQHHDDLE________	1	P20152_459	1	DGQVINET(0.012)S(0.988)QHHDDLE		6.55606	6.47468	6.78944	5.42149	5.74308	5.8534	6.81219	6.66119	6.99573	5.77001	6.07484	6.28247	6.86003	6.86791	6.7286	4.42769	4.10882	4.39707		103	-0.93407	-1.9	0.0188626	0.15779	down	no	P20152	0.116309	0.270157
1030	Q9JJ28	436	436	Q9JJ28	Q9JJ28	Protein flightless-1 homolog	Flii	S	1	sp|Q9JJ28|FLII_MOUSE Protein flightless-1 homolog OS=Mus musculus OX=10090 GN=Flii PE=1 SV=1	___1	143.98	106.01	94.191	KDPLARKMRLRRRKDSAQDVQAKQVLKGMSD	1	Q9JJ28_436	1	RKDS(1)AQDVQAK		-1.68439	-1.70517	-1.61648	-3.33173	-3.97081	-3.78534	-2.36289	-2.98548	-1.9501	-1.95448	-1.95345	-0.835096	-1.81656	-3.30215	-2.37064	-0.874178	-0.894211	0.115941		1030	-2.02728	-4.1	0.000919017	0.0254884	down	yes	Q9JJ28	0.35211	8.98447e-05
10300	Q8C0V9	544	544	Q8C0V9	Q8C0V9	FERM domain-containing protein 6	Frmd6	S	0.999885	sp|Q8C0V9|FRMD6_MOUSE FERM domain-containing protein 6 OS=Mus musculus OX=10090 GN=Frmd6 PE=1 SV=2	___1	137.89	82.913	116.77	TICRKPKTSTDRHSLSLDDIRLYQKDFLRIA	1	Q8C0V9_544	1	HSLS(1)LDDIR		1.57073	1.88462	1.97435	3.26392	2.04487	2.51861	2.22955	-8	1.5824	2.86464	2.69607	2.18831	2.54954	2.24281	2.05341	2.65846	2.73006	1.94536		10300	0.799232	1.7	0.675476	0.913972	up	no	Q8C0V9	0.0158863	0.987452
10301	Q8C0T5	1412	1412	Q8C0T5	Q8C0T5	Signal-induced proliferation-associated 1-like protein 1	Sipa1l1	S	0.999976	sp|Q8C0T5|SI1L1_MOUSE Signal-induced proliferation-associated 1-like protein 1 OS=Mus musculus OX=10090 GN=Sipa1l1 PE=1 SV=2	___1	157.5	135.45	157.5	DAASHTSTMSSRHSASPVVFSSARSSPKEEL	1;2	Q8C0T5_1412	1;2	HSAS(1)PVVFSSAR		0.680462	-0.0173455	0.0862158	0.0157659	-0.0168725	-0.325592	0.071013	-0.156778	-0.314711	0.254929	0.305693	0.182615	0.21645	0.38084	0.019282	0.408769	0.116281	-0.269516		10301	-0.358677	-1.3	0.318343	0.633806	down	no	Q8C0T5	0.237951	0.348323
10302	A2A6T1	154	154	A2A6T1	A2A6T1	Cerebellar degeneration-related protein 2-like	Cdr2l	T	0.999995	sp|A2A6T1|CDR2L_MOUSE Cerebellar degeneration-related protein 2-like OS=Mus musculus OX=10090 GN=Cdr2l PE=1 SV=1	___1	114.5	90.205	114.5	LEQLRIRREKRERRRTIHTFPCLKELCTSSR	1	A2A6T1_154	1	T(1)IHTFPCLK		-8	-1.83493	-1.09289	-8	-1.24926	-1.39975	-8	-8	-8	-2.07762	-1.89609	-1.07455	-1.09872	-8	-0.942764	-1.59033	-1.32183	-8		10302	0.0929337	1.1	0.972673	1	up	no	A2A6T1	-0.00164912	0.999014
10303	Q0P678	114	114	Q0P678	Q0P678	Zinc finger CCCH domain-containing protein 18	Zc3h18	S	0.8633	sp|Q0P678|ZCH18_MOUSE Zinc finger CCCH domain-containing protein 18 OS=Mus musculus OX=10090 GN=Zc3h18 PE=1 SV=1	___2	281.6	271.61	226.59	DVEEDGTSDLRDEASSVTRELDEHELDYDEE	1;2;3	Q0P678_114	1;2;3	GPAGS(1)PCEEGDDVEEDGTSDLRDEAS(0.092)S(0.863)VT(0.045)R		2.81083	-8	-8	-8	3.51351	-8	2.70012	2.46681	2.67696	-8	-8	-8	2.56758	2.99894	2.73224	3.37457	-8	-8		10303	0.234229	1.2	0.949434	1	up	no	Q0P678	0.0550301	0.524909
10304	Q6NVE8	221	221	Q6NVE8	Q6NVE8	WD repeat-containing protein 44	Wdr44	T	1	sp|Q6NVE8|WDR44_MOUSE WD repeat-containing protein 44 OS=Mus musculus OX=10090 GN=Wdr44 PE=1 SV=1	___1	148.62	133.08	148.62	AAVEEVAPAKPPRHLTPEPDIVASTKKPVPA	1	Q6NVE8_221	1	HLT(1)PEPDIVASTK		-1.23762	-8	-1.7274	-1.55686	-8	-1.55005	-8	-8	-1.90431	-8	-8	-1.95861	-1.74407	-1.7122	-1.50814	-2.04407	-2.17708	-2.21899		10304	-0.0472972	-1	0.979765	1	down	no	Q6NVE8	2.11249	0.053343
10305	Q8R4H2	1176	1176	Q8R4H2	Q8R4H2	Rho guanine nucleotide exchange factor 12	Arhgef12	S	1	sp|Q8R4H2|ARHGC_MOUSE Rho guanine nucleotide exchange factor 12 OS=Mus musculus OX=10090 GN=Arhgef12 PE=1 SV=2	___1	90.442	81.16	88.548	KLKVEHHDLSVAGLQSPDRVLGLESPLISSK	1	Q8R4H2_1176	1	VEHHDLSVAGLQS(1)PDR		-1.2707	-0.661432	-0.360424	-1.30855	-1.0567	-0.978861	-0.658772	-0.638178	-0.371162	-8	-0.833342	-0.974581	-0.561949	-0.685085	-0.479155	-1.36639	-8	-1.59757		10305	-0.350519	-1.3	0.854429	1	down	no	Q8R4H2	2.10247	0.0750524
10306	Q62393	170	170	Q62393	Q62393	Tumor protein D52	Tpd52	S	0.76942	sp|Q62393|TPD52_MOUSE Tumor protein D52 OS=Mus musculus OX=10090 GN=Tpd52 PE=1 SV=2	___1	55.335	36.236	55.335	SVGSVITKKLEDVKNSPTFKSFEEKVENLKS	1	Q62393_170	1	KLEDVKNS(0.769)PT(0.231)FK		-8	-8	-8	-8	-8	-8	-8	-2.32288	-8	-8	-8	-8	-8	-8	-8	-8	-0.798742	-0.40634		10306	0	0	1	1	up	no	Q62393	-0.0244677	0.928367
10307	P35569	325	325	P35569	P35569	Insulin receptor substrate 1	Irs1	S	0.999096	sp|P35569|IRS1_MOUSE Insulin receptor substrate 1 OS=Mus musculus OX=10090 GN=Irs1 PE=1 SV=1	___2	111.75	98.295	71.085	SMVGGKPGSFRVRASSDGEGTMSRPASVDGS	1;2	P35569_325	1;2	AS(0.001)S(0.999)DGEGTMSR		-8	0.0546249	0.288069	-8	-8	-8	-0.120989	0.282248	-8	0.166467	-2.07318	0.185929	-8	0.646614	0.353304	-8	0.730898	-8		10307	-5.44756	-44	0.0939593	0.34416	down	no	P35569	-0.105621	0.929729
10308	P35569	343	343	P35569	P35569	Insulin receptor substrate 1	Irs1	S	0.995074	sp|P35569|IRS1_MOUSE Insulin receptor substrate 1 OS=Mus musculus OX=10090 GN=Irs1 PE=1 SV=1	___2	205.33	183.02	164.15	EGTMSRPASVDGSPVSPSTNRTHAHRHRGSS	1;2	P35569_343	1;2	PASVDGS(0.001)PVS(0.995)PS(0.003)T(0.001)NR		-8	0.0546249	0.288069	-8	-8	-8	-0.120989	0.282248	-8	0.166467	-2.07318	0.185929	-8	0.646614	0.353304	-8	0.730898	-8		10308	-5.44756	-44	0.0939593	0.34416	down	no	P35569	-0.105621	0.929729
10309	Q9DC04	710	710	Q9DC04	Q9DC04	Regulator of G-protein signaling 3	Rgs3	T	0.525605	sp|Q9DC04|RGS3_MOUSE Regulator of G-protein signaling 3 OS=Mus musculus OX=10090 GN=Rgs3 PE=1 SV=2	___1	80.96	48.63	80.96	EGGFSLRVQNSLRRRTHSEGSLLQESRGPCF	1	Q9DC04_710	1	T(0.526)HS(0.409)EGS(0.065)LLQESR		-8	-2.85428	-8	-8	-8	-8	-8	-8	-2.38331	-8	-8	-2.80672	-1.88718	-8	-1.46136	-8	-8	-8		10309	-1.71524	-3.3	0.422673	0.692034	down	no
1031	Q0P678	33	33	Q0P678	Q0P678	Zinc finger CCCH domain-containing protein 18	Zc3h18	S	1	sp|Q0P678|ZCH18_MOUSE Zinc finger CCCH domain-containing protein 18 OS=Mus musculus OX=10090 GN=Zc3h18 PE=1 SV=1	___1	153.55	138.27	73.691	EQPALSDDDILRESGSEQDLDGAGERASDLE	1;2;3	Q0P678_33	1;2;3	ES(1)GS(1)EQDLDGAGERAS(1)DLEEEENATR		-8	-8	-8	0.77882	0.714333	0.401106	-8	-8	-8	-0.936152	-8	-8	-8	-8	-8	-8	-8	-8		1031	8.63142	400	4.52463e-05	0.00392011	up	yes	Q0P678	0.0550301	0.524909
10310	Q8CJF7	1080	1080	Q8CJF7	Q8CJF7	Protein ELYS	Ahctf1	S	1	sp|Q8CJF7|ELYS_MOUSE Protein ELYS OS=Mus musculus OX=10090 GN=Ahctf1 PE=1 SV=1	___1	138.24	124.08	132.5	VWASHEPRNGVSLFNSPKTEQPSPVVHSFPH	1	Q8CJF7_1080	1	NGVSLFNS(1)PK		0.99691	0.700579	1.19649	0.87442	0.629923	0.606926	-1.3651	1.07779	1.07595	0.593565	1.09131	0.709341	-0.690153	-1.31686	1.13051	1.00307	1.01082	0.635306		10310	-0.260904	-1.2	0.713043	0.946603	down	no	Q8CJF7	-0.10293	0.285224
10311	Q922J3	194	194	Q922J3	Q922J3	CAP-Gly domain-containing linker protein 1	Clip1	S	0.999997	sp|Q922J3|CLIP1_MOUSE CAP-Gly domain-containing linker protein 1 OS=Mus musculus OX=10090 GN=Clip1 PE=1 SV=1	___3	226.65	180.86	190.82	SATPQISNLTKTASESISNLSEAGSVKKGER	1;2;3	Q922J3_194	1;2;3	TASES(1)ISNLSEAGSVK		-8	-0.697574	-8	-1.40232	-1.21362	-0.984834	0.293581	-8	-0.180611	0.24482	-0.152798	0.309156	-8	0.0699936	0.161469	1.00459	1.16245	-0.844925		10311	4.3656	21	0.138016	0.408225	up	no	Q922J3	0.215722	0.02405
10312	Q922J3	199	199	Q922J3	Q922J3	CAP-Gly domain-containing linker protein 1	Clip1	S	1	sp|Q922J3|CLIP1_MOUSE CAP-Gly domain-containing linker protein 1 OS=Mus musculus OX=10090 GN=Clip1 PE=1 SV=1	___3	252.82	213.78	248.7	ISNLTKTASESISNLSEAGSVKKGERELKVG	1;2;3	Q922J3_199	1;2;3	TASESISNLS(1)EAGS(1)VK		-8	-0.697574	-8	-1.40232	-1.21362	-0.984834	0.293581	-8	-0.180611	0.24482	-0.152798	0.309156	-8	0.0699936	0.161469	1.00459	1.16245	-0.844925		10312	4.3656	21	0.138016	0.408225	up	no	Q922J3	0.215722	0.02405
10313	Q922J3	203	203	Q922J3	Q922J3	CAP-Gly domain-containing linker protein 1	Clip1	S	1	sp|Q922J3|CLIP1_MOUSE CAP-Gly domain-containing linker protein 1 OS=Mus musculus OX=10090 GN=Clip1 PE=1 SV=1	___3	284.07	249.46	233.57	TKTASESISNLSEAGSVKKGERELKVGDRVL	1;2;3	Q922J3_203	1;2;3	TASESISNLS(1)EAGS(1)VK		-8	-0.697574	-8	-1.40232	-1.21362	-0.984834	0.293581	-8	-0.180611	0.24482	-0.152798	0.309156	-8	0.0699936	0.161469	1.00459	1.16245	-0.844925		10313	4.3656	21	0.138016	0.408225	up	no	Q922J3	0.215722	0.02405
10314	O88935	605	605	O88935	O88935	Synapsin-1	Syn1	S	1	sp|O88935|SYN1_MOUSE Synapsin-1 OS=Mus musculus OX=10090 GN=Syn1 PE=1 SV=2	___1	55.401	43.535	46.844	PPQKPPGPAGPTRQASQAGPGPRTGPPTTQQ	1	O88935_605	1	QAS(1)QAGPGPR		-1.87325	-1.4511	-8	-8	-8	-8	-8	-8	-2.12059	-8	-3.00914	-8	-1.69611	-8	-1.86439	-8	-8	-1.98513		10314	-4.22521	-19	0.137193	0.406897	down	no	O88935	0.160379	0.264243
10315	E9QAT4	1028	1028	E9QAT4	E9QAT4		Sec16a	S	0.999652	sp|E9QAT4|SC16A_MOUSE Protein transport protein Sec16A OS=Mus musculus OX=10090 GN=Sec16a PE=1 SV=1	___1	138.62	112.2	138.62	DFTLNRTLENPVRMYSPSPSDGPASQQPLPN	1	E9QAT4_1028	1	MYS(1)PSPSDGPASQQPLPNHPR		1.62885	1.53954	1.40688	-0.195879	-8	0.637392	1.73343	1.05065	1.4258	1.08076	0.652504	0.835941	1.231	1.35932	1.56457	1.85382	1.70821	1.00315		10315	-4.04458	-17	0.0238762	0.179051	down	yes	E9QAT4	0.162213	0.0404688
10316	Q8VEF1	273	273	Q8VEF1	Q8VEF1	GRAM domain-containing protein 1A	Gramd1a	S	0.528415	sp|Q8VEF1|ASTRA_MOUSE Protein Aster-A OS=Mus musculus OX=10090 GN=Gramd1a PE=1 SV=2	___2	58.49	44.115	58.49	PSGAADHSQEPSPVGSRRGRVTPNLSRASSD	2	Q8VEF1_273	2	EVGDVIALS(0.07)DIS(0.084)PS(0.37)GAADHS(0.489)QEPS(0.458)PVGS(0.528)R		-8	-2.15384	-1.46455	-0.949623	-1.21266	-8	-8	-8	-8	-8	-8	-8	-8	-1.67183	-1.63444	-1.3174	-8	-8		10316	0.485368	1.4	0.856209	1	up	no
10317	Q8VE37	11	11	Q8VE37	Q8VE37	Regulator of chromosome condensation	Rcc1	S	1	sp|Q8VE37|RCC1_MOUSE Regulator of chromosome condensation OS=Mus musculus OX=10090 GN=Rcc1 PE=1 SV=1	___1	76.522	76.522	51.276	_____MPPKRIAKRRSPPEDAIPKSKKVKVS	1	Q8VE37_11	1	S(1)PPEDAIPK		1.28619	1.03727	1.71062	2.85812	2.10544	2.03415	0.843046	-8	1.49146	1.26112	1.83932	2.20202	0.858202	-8	1.31176	1.38296	1.44486	1.90617		10317	0.98788	2	0.648701	0.888602	up	no	Q8VE37	0.11445	0.315647
10318	Q9Z277	361	361	Q9Z277	Q9Z277	Tyrosine-protein kinase BAZ1B	Baz1b	S	1	sp|Q9Z277|BAZ1B_MOUSE Tyrosine-protein kinase BAZ1B OS=Mus musculus OX=10090 GN=Baz1b PE=1 SV=2	___1	141.85	89.276	65.179	LNGPPLKVKNSKNSKSPEEHLEGVMKIMSPN	1	Q9Z277_361	1	S(1)PEEHLEGVMK		-1.04429	-8	-0.137794	0.636502	0.866436	0.182209	-8	-1.66566	-0.807642	0.699396	0.816478	0.840439	-0.223473	-0.0723019	-0.489485	0.61272	0.0619227	0.325944		10318	3.62241	12	0.0926907	0.342964	up	no	Q9Z277	0.0823985	0.531536
10319	Q7TSH3	912	912	Q7TSH3	Q7TSH3	Zinc finger protein 516	Znf516	S	0.988715	sp|Q7TSH3|ZN516_MOUSE Zinc finger protein 516 OS=Mus musculus OX=10090 GN=Znf516 PE=1 SV=1	___1	57.434	38.34	44.193	PLAKPKQEGSSRLAPSPGSGSLSRSTTPTPS	1	Q7TSH3_912	1	LAPS(0.989)PGS(0.009)GS(0.001)LS(0.001)R		-0.612808	-1.40608	-1.11021	-0.0962697	-8	-0.579004	-8	-1.1129	-8	-0.473795	-0.301676	-0.380825	-8	-0.0622769	-8	0.210081	0.430769	0.56941		10319	-1.84872	-3.6	0.489559	0.735905	down	no
1032	P06151	309	309	P06151	P06151	L-lactate dehydrogenase A chain	Ldha	T	0.999999	sp|P06151|LDHA_MOUSE L-lactate dehydrogenase A chain OS=Mus musculus OX=10090 GN=Ldha PE=1 SV=3	___1	99.539	56.795	90.653	ILGQNGISDVVKVTLTPEEEARLKKSADTLW	1	P06151_309	1	VTLT(1)PEEEAR		-8	-8	-8	-8	-8	-8	-8	-8	-0.576117	-8	-8	-8	-8	-8	-8	-8	-8	-8		1032	0	0	1	1	up	no	P06151	0.274708	0.0447033
10320	Q6P6L0	984	984	Q6P6L0	Q6P6L0	Filamin A-interacting protein 1-like	Filip1l	T	1	sp|Q6P6L0|FIL1L_MOUSE Filamin A-interacting protein 1-like OS=Mus musculus OX=10090 GN=Filip1l PE=1 SV=2	___1	166.92	145.37	166.09	QSMSPVTMATFARAQTPESCGSVTPERTMSP	1;2	Q6P6L0_984	1;2	AQT(1)PESCGSVTPER		0.880772	0.0519901	1.42842	-0.600355	-0.0447082	-8	0.426644	0.74225	1.02383	-8	-1.22607	-8	-0.508507	-0.552675	-0.779856	0.897556	0.296782	-8		10320	-3.66875	-13	0.126955	0.389072	down	no	Q6P6L0	0.311667	0.240442
10321	Q60876	64	64	Q60876	Q60876	Eukaryotic translation initiation factor 4E-binding protein 1	Eif4ebp1	S	1	sp|Q60876|4EBP1_MOUSE Eukaryotic translation initiation factor 4E-binding protein 1 OS=Mus musculus OX=10090 GN=Eif4ebp1 PE=1 SV=3	___1	150.89	141.41	79.466	TRIIYDRKFLMECRNSPVAKTPPKDLPAIPG	1;2;3	Q60876_64	1;2;3	NS(1)PVAKT(1)PPK		-1.43166	-1.14891	-0.975134	-0.846605	-1.97028	-0.817385	-1.33869	-2.36015	-0.94438	-1.8469	-1.66242	-2.25043	-1.73464	-0.823414	-0.750656	-1.09812	-0.861094	-1.60738		10321	-0.0261873	-1	0.961066	1	down	no	Q60876	0.325999	0.164147
10322	O35598	720	720	O35598	O35598	Disintegrin and metalloproteinase domain-containing protein 10	Adam10	T	1	sp|O35598|ADA10_MOUSE Disintegrin and metalloproteinase domain-containing protein 10 OS=Mus musculus OX=10090 GN=Adam10 PE=1 SV=2	___1	87.18	58.781	52.576	PSSNPKLPPPKPLPGTLKRRRPPQPIQQPPR	1	O35598_720	1	LPPPKPLPGT(1)LK		-0.691309	-1.94954	-1.18285	-2.20028	-1.61467	-8	-1.2792	-0.826013	-1.03611	-1.81836	-1.48129	-1.57701	-1.18449	-1.27339	-0.544857	-0.788647	-0.373606	-0.853781		10322	-2.66375	-6.3	0.0517665	0.265919	down	no	O35598	0.440199	0.00976199
10323	E1U8D0	1015	1015	E1U8D0	E1U8D0	Protein SOGA1;N-terminal form;C-terminal 80 kDa form	Soga1	S	0.999798	sp|E1U8D0|SOGA1_MOUSE Protein SOGA1 OS=Mus musculus OX=10090 GN=Soga1 PE=1 SV=3	___1	90.108	90.108	90.108	RSYTAPDKTGIRVYYSPPVARRLGVPVVHDK	1	E1U8D0_1015	1	VYYS(1)PPVAR		-0.971016	-0.310097	-0.531673	-0.745005	-0.878763	-0.723507	-1.52109	-1.08516	-1.4157	-1.57422	-1.3514	-1.24876	-2.10088	-1.74026	-1.91214	-1.65724	-1.25627	-8		10323	-0.178163	-1.1	0.889752	1	down	no
10324	Q61029;Q61033	158;158	158	Q61029;Q61033	Q61033	Lamina-associated polypeptide 2, isoforms beta/delta/epsilon/gamma;Lamina-associated polypeptide 2, isoforms alpha/zeta	Tmpo	S	0.924874	sp|Q61029|LAP2B_MOUSE Lamina-associated polypeptide 2, isoforms beta/delta/epsilon/gamma OS=Mus musculus OX=10090 GN=Tmpo PE=1 SV=4;sp|Q61033|LAP2A_MOUSE Lamina-associated polypeptide 2, isoforms alpha/zeta OS=Mus musculus OX=10090 GN=Tmpo PE=1 SV=4	___2	139.6	109.84	72.573	KKLLKLREQGTESRSSTPLPTVSSSAENTRQ	2;3	Q61033_158	2;3	LREQGT(0.076)ES(0.839)RS(0.171)S(0.925)T(0.988)PLPT(0.001)VSSSAENTR		-0.178339	-8	-8	1.93984	1.99035	2.24431	0.75432	0.950607	0.74567	2.13507	-8	2.14303	-8	0.671437	1.31114	1.56049	-8	1.318		10324	7.45095	170	0.0474083	0.254482	up	yes	Q61033	0.132377	0.315283
10325	Q6PDK2	2318	2318	Q6PDK2	Q6PDK2	Histone-lysine N-methyltransferase 2D	Kmt2d	S	0.965682	sp|Q6PDK2|KMT2D_MOUSE Histone-lysine N-methyltransferase 2D OS=Mus musculus OX=10090 GN=Kmt2d PE=1 SV=2	___1	77.984	63.222	77.984	GLRAQEPPPAQALAPSPPSHPDVFRSGPYPD	1	Q6PDK2_2318	1	AQEPPPAQALAPS(0.966)PPS(0.034)HPDVFR		0.581997	0.521001	-8	1.04076	1.50608	0.989351	1.01384	-8	0.70417	0.990028	1.55476	1.14959	-8	-8	0.428943	1.52156	1.13008	-8		10325	3.47773	11	0.33961	0.644898	up	no
10326	P48754	706	706	P48754	P48754	Breast cancer type 1 susceptibility protein homolog	Brca1	S	0.726222	sp|P48754|BRCA1_MOUSE Breast cancer type 1 susceptibility protein homolog OS=Mus musculus OX=10090 GN=Brca1 PE=1 SV=3	___1	112.84	91.846	112.84	EEKLMNKAGLLTSCSSPRKSQGPVNPSPQRT	1	P48754_706	1	AGLLTS(0.003)CS(0.271)S(0.726)PR		-8	0.277391	-8	-8	-8	-4.08991	-8	-8	-8	-8	-1.00393	-0.0681038	-8	-8	-8	-8	-8	-8		10326	-1.45577	-2.7	0.505967	0.749742	down	no
10327	Q68EF0	218	218	Q68EF0	Q68EF0	Rab-3A-interacting protein	Rab3ip	S	0.942282	sp|Q68EF0|RAB3I_MOUSE Rab-3A-interacting protein OS=Mus musculus OX=10090 GN=Rab3ip PE=1 SV=1	___1	133.78	118.86	92.29	EVAALKTLVLSSSPTSPTQEPLAAAKTPFKR	1	Q68EF0_218	1	TLVLS(0.006)S(0.005)S(0.005)PT(0.035)S(0.942)PT(0.006)QEPLAAAK		-2.22734	-8	-1.17371	-2.00431	-1.56414	-1.25182	-8	-2.12613	-8	-8	-8	-2.11482	-8	-1.69919	-1.25517	-2.61542	-8	-2.52237		10327	2.19359	4.6	0.397224	0.678232	up	no	Q68EF0	1.03133	0.196017
10328	Q68FE6	22	22	Q68FE6	Q68FE6	Protein FAM65A	Fam65a	S	0.9995	sp|Q68FE6|RIPR1_MOUSE Rho family-interacting cell polarization regulator 1 OS=Mus musculus OX=10090 GN=Ripor1 PE=1 SV=2	___1	114.64	74.575	114.64	RPQRRLLSARVSRSQSFAGVLGSHERGPRSF	1	Q68FE6_22	1	SQS(1)FAGVLGSHER		-8	-1.452	-8	-2.1978	-2.97492	-8	-0.531071	-0.691891	-1.02394	-1.01086	-8	-0.968727	-8	-0.524714	-0.444126	0.0292606	0.408155	-0.596405		10328	1.42643	2.7	0.603608	0.844605	up	no	Q68FE6	0.424812	0.0171065
10329	Q91ZU6	2521	2521	Q91ZU6	Q91ZU6	Dystonin	Dst	T	1	sp|Q91ZU6|DYST_MOUSE Dystonin OS=Mus musculus OX=10090 GN=Dst PE=1 SV=2	___1	196.7	162.83	81.565	EGEIIGRKERLGASLTPDGHWRGDREECDTS	1;2	Q91ZU6_2521	1;2	LGAS(1)LT(1)PDGHWR		0.284328	-0.426092	-8	0.257003	-8	0.352621	0.19964	-3.23199	-0.139332	-1.0077	0.0881009	-8	-0.874928	-0.6364	0.416184	-0.791412	-0.611803	-0.563696		10329	0.250463	1.2	0.927371	1	up	no	Q91ZU6	0.258409	0.0276489
1033	Q8BMK1	26	26	Q8BMK1	Q8BMK1	Methyltransferase-like protein 2	Mettl2	S	1	sp|Q8BMK1|METL2_MOUSE tRNA N(3)-methylcytidine methyltransferase METTL2 OS=Mus musculus OX=10090 GN=Mettl2 PE=1 SV=2	___1	68.224	33.971	44.753	ETEDGKRPQFGHRFLSDPARVFHHNAWDNVK	1	Q8BMK1_26	1	FLS(1)DPAR		-1.13386	-2.51217	-2.59825	-8	-8	-4.16363	-1.41574	-1.45798	-2.08416	-1.84979	-2.10575	-2.6604	-1.39001	-2.0522	-1.67563	-1.40353	-0.994511	-1.88217		1033	-4.63979	-25	0.00032539	0.0122635	down	yes	Q8BMK1	0.0266031	0.859132
10330	P30999	268	268	P30999	P30999	Catenin delta-1	Ctnnd1	S	1	sp|P30999|CTND1_MOUSE Catenin delta-1 OS=Mus musculus OX=10090 GN=Ctnnd1 PE=1 SV=2	___1	167.12	138.91	44.543	RQDVYGPQPQVRVGGSSVDLHRFHPEPYGLE	1;2	P30999_268	1;2	VGGS(1)S(1)VDLHR		2.88921	2.17752	1.9895	0.675353	0.458809	-8	2.33933	2.58624	2.1958	0.710428	-8	1.77258	2.53122	2.8391	2.84506	-8	1.57239	2.05497		10330	-4.64069	-25	0.180579	0.481589	down	no	P30999	0.238191	0.00980317
10331	Q3UMF0	395	395	Q3UMF0	Q3UMF0	Cordon-bleu protein-like 1	Cobll1	S	0.741998	sp|Q3UMF0|COBL1_MOUSE Cordon-bleu protein-like 1 OS=Mus musculus OX=10090 GN=Cobll1 PE=1 SV=2	___1	302.96	279.73	302.96	VRTGSLQLSSTSIGTSSLKRTKRKAPAPPSK	1;2	Q3UMF0_395	1;2	TGSLQLSSTSIGT(0.012)S(0.742)S(0.246)LKR		-8	-8	1.66213	-8	-8	-8	2.44689	-8	2.50626	-8	-8	1.1048	-8	2.63626	2.62181	1.91402	2.31742	-8		10331	-3.22071	-9.3	0.463506	0.717912	down	no	Q3UMF0	0.214141	0.0279659
10332	Q921E2	35	35	Q921E2	Q921E2	Ras-related protein Rab-31	Rab31	S	0.999957	sp|Q921E2|RAB31_MOUSE Ras-related protein Rab-31 OS=Mus musculus OX=10090 GN=Rab31 PE=1 SV=1	___1	163.94	150.85	106.51	SIVCRFVQDHFDHNISPTIGASFMTKTVPCG	1	Q921E2_35	1	FVQDHFDHNIS(1)PTIGASFMTK		1.18591	0.86673	1.95771	1.20752	1.56021	1.36079	1.11905	0.894669	1.37328	0.729346	1.04369	1.13841	1.25101	1.14799	1.21346	0.708487	0.0737394	0.130852		10332	0.0393871	1	0.922299	1	up	no	Q921E2	0.403704	0.0300447
10333	Q80UG5	143	143	Q80UG5	Q80UG5	Septin-9	45544	T	1	sp|Q80UG5|SEPT9_MOUSE Septin-9 OS=Mus musculus OX=10090 GN=Septin9 PE=1 SV=1	___1	126.77	112.08	56.215	PSRFGLKRAEVLGHKTPEPVPRRTEITIVKP	1	Q80UG5_143	1	RAEVLGHKT(1)PEPVPR		3.33397	3.03581	3.32739	-8	-8	-0.100601	3.11583	3.25931	-8	0.229645	1.46375	1.72955	2.60645	-8	3.07024	1.16924	2.2796	1.63282		10333	-8.59926	-390	0.0315975	0.206722	down	yes	Q80UG5	-0.127285	0.246253
10334	Q5F2E8	421	421	Q5F2E8	Q5F2E8	Serine/threonine-protein kinase TAO1	Taok1	S	0.999989	sp|Q5F2E8|TAOK1_MOUSE Serine/threonine-protein kinase TAO1 OS=Mus musculus OX=10090 GN=Taok1 PE=1 SV=1	___1	137.62	116.78	110.25	YQEEGDPRTRASDPQSPPQVSRHKSHYRNRE	1	Q5F2E8_421	1	ASDPQS(1)PPQVSR		-0.161201	0.323134	0.167136	-0.707314	-8	-0.476435	0.251746	0.542521	0.0120509	-0.326799	-0.701088	-0.523323	0.423534	0.510235	0.629309	-0.708111	-2.24972	-0.0647086		10334	-3.17094	-9	0.0448858	0.24825	down	yes	Q5F2E8	-0.0680081	0.645164
10335	Q60760	503	503	Q60760	Q60760	Growth factor receptor-bound protein 10	Grb10	S	0.994832	sp|Q60760|GRB10_MOUSE Growth factor receptor-bound protein 10 OS=Mus musculus OX=10090 GN=Grb10 PE=1 SV=2	___2	161.68	147.36	161.68	AWRKRSTRMNILSSQSPLHPSTLNAVIHRTQ	1;2	Q60760_503	1;2	MNILSSQS(0.995)PLHPS(0.002)T(0.003)LNAVIHR		-1.69219	-0.739475	-8	-8	-8	-8	-1.07984	-0.899912	-8	-0.882805	-8	0.0500377	-8	-8	0.229381	-0.428673	-0.0101167	-0.0355187		10335	-4.52278	-23	0.158952	0.4458	down	no	Q60760	0.132113	0.591102
10336	Q3TLH4	1222	1222	Q3TLH4	Q3TLH4	Protein PRRC2C	Prrc2c	S	0.998701	sp|Q3TLH4|PRC2C_MOUSE Protein PRRC2C OS=Mus musculus OX=10090 GN=Prrc2c PE=1 SV=3	___2	116.71	76.097	71.268	GPLRQREESETRSESSDFEVVPKRRRQRGSE	1;2;3	Q3TLH4_1222	1;2;3	S(0.009)ES(0.992)S(0.999)DFEVVPK		-8	-8	-0.239014	0.601661	-0.267055	0.155609	-1.70259	-1.55372	-1.07674	-0.780699	-8	-0.844934	-8	-1.24753	-1.3666	-0.826517	-1.19859	-1.09476		10336	5.57641	48	0.0294037	0.200677	up	yes	Q3TLH4	-0.0292005	0.717539
10337	Q80Y55	384	384	Q80Y55	Q80Y55	BSD domain-containing protein 1	Bsdc1	S	0.516599	sp|Q80Y55|BSDC1_MOUSE BSD domain-containing protein 1 OS=Mus musculus OX=10090 GN=Bsdc1 PE=1 SV=1	___1	88.311	58.767	88.311	SDSGKSTPSNNGKKGSSTDISEDWEKDFDLD		Q80Y55_384		KGS(0.517)S(0.241)T(0.241)DIS(0.001)EDWEK		-8	-8	-8	-8	-8	-1.07055	-2.53437	-8	-2.4203	-1.54848	-1.71481	-8	-1.8581	-2.22349	-8	-8	-1.02527	-8		10337	2.30982	5	0.434506	0.696747	up	no	Q80Y55	0.339608	0.00685269
10338	Q8K1C9	155	155	Q8K1C9	Q8K1C9	Leucine-rich repeat-containing protein 41	Lrrc41	S	0.999999	sp|Q8K1C9|LRC41_MOUSE Leucine-rich repeat-containing protein 41 OS=Mus musculus OX=10090 GN=Lrrc41 PE=1 SV=3	___1	89.982	64.116	89.982	TIDVSSDKRLCDQRFSPLLHSSRHVRQLTIC	1	Q8K1C9_155	1	LCDQRFS(1)PLLHSSR		-8	-1.26252	-1.43228	-2.16576	-8	-8	-0.336784	-8	-1.07589	-2.35799	-8	-2.29516	-0.919361	-1.35054	-1.07519	-2.61155	-8	-8		10338	-2.49032	-5.6	0.33778	0.644193	down	no	Q8K1C9	0.0220249	0.938786
10339	Q6PHZ2	334	334	Q6PHZ2	Q6PHZ2	Calcium/calmodulin-dependent protein kinase type II subunit delta	Camk2d	S	0.90733	sp|Q6PHZ2|KCC2D_MOUSE Calcium/calmodulin-dependent protein kinase type II subunit delta OS=Mus musculus OX=10090 GN=Camk2d PE=1 SV=1	___1	107.07	92.655	101.53	SLLKKPDGVKESTESSNTTIEDEDVKARKQE	1;2;3	Q6PHZ2_334	1;2;3	ES(0.001)T(0.001)ES(0.048)S(0.907)NT(0.036)T(0.007)IEDEDVK		-8	-8	-2.46936	-1.03673	-1.12684	-1.49253	-1.29093	-8	-8	-1.48951	-8	-8	-8	-8	-8	-8	-1.19993	-8		10339	4.93775	31	0.0769595	0.315219	up	no	Q6PHZ2	-0.168279	0.361082
1034	Q91VX2	634	634	Q91VX2	Q91VX2	Ubiquitin-associated protein 2	Ubap2	S	0.995881	sp|Q91VX2|UBAP2_MOUSE Ubiquitin-associated protein 2 OS=Mus musculus OX=10090 GN=Ubap2 PE=1 SV=1	___1	165.02	144.25	155.14	DQSSVHTRIAYQSSASPPDSAPGSVANGHGG	1	Q91VX2_634	1	IAYQSS(0.001)AS(0.996)PPDS(0.003)APGSVANGHGGGR		1.87831	1.39272	1.75752	2.57869	1.94181	2.20205	1.41202	1.59549	1.35856	2.23085	2.25145	2.08329	1.23772	1.31415	1.75544	2.11423	2.00585	1.39104		1034	0.564669	1.5	0.165033	0.456737	up	no	Q91VX2	-0.341968	0.00222666
10340	Q3UFB2	39	39	Q3UFB2	Q3UFB2	Box C/D snoRNA protein 1	Znhit6	S	1	sp|Q3UFB2|BCD1_MOUSE Box C/D snoRNA protein 1 OS=Mus musculus OX=10090 GN=Znhit6 PE=1 SV=2	___1	180.48	145.78	137.46	PRPAAGGEGARDLDGSPEAGDGEERNGLAGT	1	Q3UFB2_39	1	DLDGS(1)PEAGDGEER		1.50467	-8	1.57131	1.78196	1.9945	1.58985	1.82439	-8	1.06878	1.68479	1.60428	1.65083	-8	-8	1.23464	1.2766	1.19448	1.41959		10340	3.43011	11	0.215238	0.532823	up	no	Q3UFB2	-0.559571	0.0637432
10341	E9PVX6	501	501	E9PVX6	E9PVX6		Mki67	T	0.831143	sp|E9PVX6|KI67_MOUSE Proliferation marker protein Ki-67 OS=Mus musculus OX=10090 GN=Mki67 PE=1 SV=1	___2	124.67	85.706	44.299	PLKRGETPTKRKSLGTHSPAVLKTIIKERPQ	1;2	E9PVX6_501	1;2	S(0.688)LGT(0.831)HS(0.481)PAVLK		-8	-8	-1.41936	-8	-8	-8	-0.995243	-0.59144	-8	-8	-8	-3.55669	-8	-0.839747	-8	-8	-8	-8		10341	-2.19355	-4.6	0.410203	0.685044	down	no	E9PVX6	-0.189309	0.281544
10342	Q569Z6	669	669	Q569Z6	Q569Z6	Thyroid hormone receptor-associated protein 3	Thrap3	S	1	sp|Q569Z6|TR150_MOUSE Thyroid hormone receptor-associated protein 3 OS=Mus musculus OX=10090 GN=Thrap3 PE=1 SV=1	___1	167.12	115.67	60.019	YLKRGNEQEAAKNKKSPEIHRRIDISPSTFR	1	Q569Z6_669	1	NKKS(1)PEIHR		2.16169	1.49581	1.44313	2.34902	2.06041	2.32282	1.65366	1.08072	1.91781	1.16361	1.46659	2.73348	1.42599	1.73552	1.4924	2.29286	1.8055	3.116		10342	0.543877	1.5	0.275948	0.59747	up	no	Q569Z6	0.0534901	0.520157
10343	Q9JIX8	838	838	Q9JIX8	Q9JIX8	Apoptotic chromatin condensation inducer in the nucleus	Acin1	S	0.990925	sp|Q9JIX8|ACINU_MOUSE Apoptotic chromatin condensation inducer in the nucleus OS=Mus musculus OX=10090 GN=Acin1 PE=1 SV=3	___1	236.78	201.19	85.087	KISVVSATKGVQAGNSDTEGGQPGRKRRWGA	1	Q9JIX8_838	1	GVQAGNS(0.991)DT(0.009)EGGQPGRK		-1.16847	-0.917595	-2.02216	-2.70232	-2.40972	-2.6297	-1.11028	-8	-2.33829	-0.915445	-2.11872	-0.596115	-2.39068	-1.14133	-2.16634	-1.60154	-1.07519	-1.87208		10343	-1.21117	-2.3	0.379799	0.668301	down	no	Q9JIX8	0.228714	0.0248113
10344	Q0P5V9	41	41	Q0P5V9	Q0P5V9	Solute carrier family 45 member 4	Slc45a4	S	0.766092	sp|Q0P5V9|S45A4_MOUSE Solute carrier family 45 member 4 OS=Mus musculus OX=10090 GN=Slc45a4 PE=1 SV=1	___2	86.701	68.599	81.763	QKPRDPEAETQEETTSEGSIDRIPTRLWVMH	2	Q0P5V9_41	2	DPEAET(0.001)QEET(0.172)T(0.445)S(0.766)EGS(0.597)IDRIPT(0.019)R		-8	-0.56929	-8	0.586054	-8	0.915194	-8	-8	-8	-8	0.824148	0.237654	-0.447967	-8	-0.536018	-0.116718	-8	-0.389765		10344	3.35685	10	0.350771	0.651078	up	no
10345	Q61070	330	330	Q61070	Q61070	Etoposide-induced protein 2.4	Ei24	S	1	sp|Q61070|EI24_MOUSE Etoposide-induced protein 2.4 OS=Mus musculus OX=10090 GN=Ei24 PE=1 SV=3	___1	101.39	88.817	43.613	LSSSSSAEKFPSPHPSPAKLKAAAGH_____	1;2	Q61070_330	1;2	FPS(1)PHPS(1)PAK		-8	-8	-8	-0.179819	-8	-8	0.417204	-8	-8	-8	-8	-0.176369	-8	-8	-0.15988	-8	-8	-8		10345	2.60673	6.1	0.396342	0.677961	up	no
10346	Q9Z103	959	959	Q9Z103	Q9Z103	Activity-dependent neuroprotector homeobox protein	Adnp	S	1	sp|Q9Z103|ADNP_MOUSE Activity-dependent neuroprotector homeobox protein OS=Mus musculus OX=10090 GN=Adnp PE=1 SV=2	___2	145.62	125.78	88.555	TIHLTEEPAKLMHDASDSEVDQDDVVEWKDG	1;2	Q9Z103_959	1;2	LMHDAS(1)DS(1)EVDQDDVVEWK		-8	0.796507	0.61438	2.02559	0.80949	1.7186	1.48659	0.595938	1.68086	1.41137	1.07387	1.40132	-0.787373	1.15965	0.950624	1.93091	1.89357	0.14059		10346	3.71426	13	0.0573067	0.277975	up	no	Q9Z103	0.397279	0.00200892
10347	Q9Z103	961	961	Q9Z103	Q9Z103	Activity-dependent neuroprotector homeobox protein	Adnp	S	1	sp|Q9Z103|ADNP_MOUSE Activity-dependent neuroprotector homeobox protein OS=Mus musculus OX=10090 GN=Adnp PE=1 SV=2	___2	145.62	125.78	88.555	HLTEEPAKLMHDASDSEVDQDDVVEWKDGAS	1;2	Q9Z103_961	1;2	LMHDAS(1)DS(1)EVDQDDVVEWK		-8	0.796507	0.61438	2.02559	0.80949	1.7186	1.48659	0.595938	1.68086	1.41137	1.07387	1.40132	-0.787373	1.15965	0.950624	1.93091	1.89357	0.14059		10347	3.71426	13	0.0573067	0.277975	up	no	Q9Z103	0.397279	0.00200892
10348	Q923J1	1466	1466	Q923J1	Q923J1	Transient receptor potential cation channel subfamily M member 7	Trpm7	T	0.998193	sp|Q923J1|TRPM7_MOUSE Transient receptor potential cation channel subfamily M member 7 OS=Mus musculus OX=10090 GN=Trpm7 PE=1 SV=1	___1	126.19	85.741	120.21	FKETSNKIRELLSNDTPENTLKHVGAAGYSE	1	Q923J1_1466	1	ELLSNDT(0.998)PENT(0.002)LK		-0.829071	-0.709368	-0.358183	-8	-0.943821	-1.05253	-1.23311	-0.998066	-0.537573	-1.25454	-8	-8	-0.588221	-0.639744	-0.753246	-0.902382	-0.420937	-0.928955		10348	-2.69991	-6.5	0.201972	0.51434	down	no
10349	Q03141	541	541	Q03141	Q03141	MAP/microtubule affinity-regulating kinase 3	Mark3	T	0.632119	sp|Q03141|MARK3_MOUSE MAP/microtubule affinity-regulating kinase 3 OS=Mus musculus OX=10090 GN=Mark3 PE=1 SV=2	___2	91.725	74.13	50.653	KENSAIPDERTPVASTHSISSATTPDRIRFP	2	Q03141_541	2	T(0.037)PVAS(0.632)T(0.632)HS(0.632)IS(0.05)S(0.015)AT(0.001)T(0.001)PDR		-8	-0.420921	-0.692366	-8	-8	-8	-0.073906	0.401641	-8	-8	-0.821775	-0.738153	-0.142628	-0.0541725	0.229908	-8	-8	-0.329599		10349	-4.96224	-31	0.108288	0.357459	down	no
1035	Q3UMF0	896	896	Q3UMF0	Q3UMF0	Cordon-bleu protein-like 1	Cobll1	S	0.999958	sp|Q3UMF0|COBL1_MOUSE Cordon-bleu protein-like 1 OS=Mus musculus OX=10090 GN=Cobll1 PE=1 SV=2	___1	203.87	182.42	156.6	PKPSSGTERHLHRTLSSPTGTETNPPKAPRV	1;2	Q3UMF0_896	1;2	TLS(1)S(1)PTGTETNPPK		3.58799	2.81033	3.16587	0.964882	0.82785	0.598081	2.53925	2.90862	2.78398	2.97178	3.52096	4.42577	2.82911	3.0158	3.15291	3.27974	3.94151	4.18415		1035	-2.39112	-5.2	0.000214517	0.00986494	down	yes	Q3UMF0	0.214141	0.0279659
10350	Q922B9	268	268	Q922B9	Q922B9	Sperm-specific antigen 2 homolog	Ssfa2	S	0.999864	sp|Q922B9|ITPI2_MOUSE Protein ITPRID2 OS=Mus musculus OX=10090 GN=Itprid2 PE=1 SV=3	___3	108.72	85.193	108.72	SLYSQVSGTPLQRIGSMSSVTSTKEVADSPP	1;2;3	Q922B9_268	1;2;3	IGS(1)MSSVTSTK		-8	-8	-0.116812	1.14596	0.686959	0.803934	-8	-8	-0.550249	-8	-8	1.15092	-8	-1.22069	-8	0.266421	-8	-1.345		10350	6.25122	76	0.0581976	0.280702	up	no	Q922B9	0.523504	0.0127446
10351	Q8K327	532	532	Q8K327	Q8K327	Chromosome alignment-maintaining phosphoprotein 1	Champ1	S	1	sp|Q8K327|CHAP1_MOUSE Chromosome alignment-maintaining phosphoprotein 1 OS=Mus musculus OX=10090 GN=Champ1 PE=1 SV=1	___1	82.171	38.889	66.267	KSTLFPEPTKAVLPASPEPRKRALFPESRKH	1	Q8K327_532	1	AVLPAS(1)PEPR		3.73373	3.48107	3.32462	0.122734	0.965962	0.846171	3.8195	3.83512	-1.63184	2.62098	2.8617	2.44359	-4.2206	3.32775	3.20961	2.27608	1.93926	1.70777		10351	-2.86818	-7.3	0.140289	0.411826	down	no	Q8K327	0.315767	0.194689
10352	Q8BZH4	422	422	Q8BZH4	Q8BZH4	Pogo transposable element with ZNF domain	Pogz	S	0.843428	sp|Q8BZH4|POGZ_MOUSE Pogo transposable element with ZNF domain OS=Mus musculus OX=10090 GN=Pogz PE=1 SV=2	___1	222.93	185.5	148.44	SLDAEPSVPSAAKPSSPEKTAPVTSTPSSTP	1	Q8BZH4_422	1	SLDAEPSVPSAAKPS(0.157)S(0.843)PEK		-8	-8	2.36542	-8	2.47857	2.38154	-8	-8	1.82841	2.80668	2.48178	2.2791	2.17863	2.34259	1.98782	2.35628	1.91671	-8		10352	3.49823	11	0.387028	0.672232	up	no	Q8BZH4	0.464872	0.0304277
10353	P09411	203	203	P09411	P09411	Phosphoglycerate kinase 1	Pgk1	S	1	sp|P09411|PGK1_MOUSE Phosphoglycerate kinase 1 OS=Mus musculus OX=10090 GN=Pgk1 PE=1 SV=4	___1	277.1	249.93	138.75	FLMKKELNYFAKALESPERPFLAILGGAKVA	1	P09411_203	1	ALES(1)PERPFLAILGGAK		3.39168	3.17141	2.82388	-8	6.33734	2.91244	2.45017	-8	2.33143	3.8852	5.72863	4.41148	3.76309	0.604248	-8	-8	2.94533	5.10844		10353	-2.7124	-6.6	0.564955	0.804287	down	no	P09411	0.225402	0.184356
10354	Q922K7	59	59	Q922K7	Q922K7	Probable 28S rRNA (cytosine-C(5))-methyltransferase	Nop2	S	1	sp|Q922K7|NOP2_MOUSE Probable 28S rRNA (cytosine-C(5))-methyltransferase OS=Mus musculus OX=10090 GN=Nop2 PE=1 SV=1	___1	111.52	41.709	47.037	LSSRARKRAAKRRAGSVDVPKPNKSPGIKTL	1	Q922K7_59	1	RAGS(1)VDVPKPNK		-8	-8	-0.35635	-1.10284	-1.33611	-1.53297	-0.165245	-0.217821	-8	-0.486225	-8	-0.62711	-0.186407	-8	-0.53301	-0.329893	-1.04823	-0.31208		10354	4.12814	17	0.170256	0.465121	up	no	Q922K7	-0.0179273	0.867776
10355	Q9D219	686	686	Q9D219	Q9D219	B-cell CLL/lymphoma 9 protein	Bcl9	S	0.894844	sp|Q9D219|BCL9_MOUSE B-cell CLL/lymphoma 9 protein OS=Mus musculus OX=10090 GN=Bcl9 PE=1 SV=3	___1	131.69	99.221	131.69	GSNPIFPRIPVEGPLSPSRGDFPKGMPPQIG	1	Q9D219_686	1	IPVEGPLS(0.895)PS(0.105)R		1.05272	0.503261	0.454249	1.21498	0.838768	1.08087	0.535015	0.662863	0.139387	0.932423	0.82073	0.587109	0.498117	-8	0.410755	1.06556	1.26436	0.533335		10355	0.374798	1.3	0.819364	1	up	no
10356	Q9WTQ5	1292	1292	Q9WTQ5	Q9WTQ5	A-kinase anchor protein 12	Akap12	S	0.969662	sp|Q9WTQ5|AKA12_MOUSE A-kinase anchor protein 12 OS=Mus musculus OX=10090 GN=Akap12 PE=1 SV=1	___1	87.156	78.796	87.156	VARCQETESNEEQSISPEKREMGTDVEKEET	1	Q9WTQ5_1292	1	CQETESNEEQS(0.03)IS(0.97)PEKR		-8	-8	-0.450006	-8	-8	-8	-8	-8	-0.573626	-8	-8	-0.328602	-8	-8	0.330727	-1.56599	-1.32586	0.694992		10356	-2.51666	-5.7	0.148143	0.426493	down	no	Q9WTQ5	-0.123612	0.871657
10357	Q8BTI8	1438	1438	Q8BTI8	Q8BTI8	Serine/arginine repetitive matrix protein 2	Srrm2	S	1	sp|Q8BTI8|SRRM2_MOUSE Serine/arginine repetitive matrix protein 2 OS=Mus musculus OX=10090 GN=Srrm2 PE=1 SV=3	___1	126.19	108.81	99.215	KDTPQTPSRGRSECDSSPEPKALPQTPRARS	1;2	Q8BTI8_1438	1;2	SECDS(1)S(1)PEPK		-2.28576	-3.71777	-1.69876	-0.413019	0.373574	0.954205	0.398189	-2.03143	-1.98559	-0.00306321	-8	-1.03523	0.750143	-2.44435	-2.38611	-1.30511	-8	-8		10357	2.87235	7.3	0.114869	0.368678	up	no	Q8BTI8	0.0732478	0.502875
10358	Q8CCN5	570	570	Q8CCN5	Q8CCN5	Breast carcinoma-amplified sequence 3 homolog	Bcas3	S	0.902869	sp|Q8CCN5|BCAS3_MOUSE BCAS3 microtubule associated cell migration factor OS=Mus musculus OX=10090 GN=Bcas3 PE=1 SV=2	___1	52.6	20.965	50.791	FSIKAPCKVKSPPQISPSKSMGGEFCVAAVF	1	Q8CCN5_570	1	S(0.001)PPQIS(0.903)PS(0.096)K		-0.30094	-0.282186	-0.6607	-8	-0.975897	-8	-0.371492	-0.13863	-8	-1.84575	-1.11664	-1.04269	-8	0.0165049	0.193572	-8	-8	-0.897821		10358	-5.24402	-38	0.0906064	0.339515	down	no	Q8CCN5	4.70449	7.35935e-10
10359	Q8C4V4	8	8	Q8C4V4	Q8C4V4	F-box/LRR-repeat protein 3	Fbxl3	S	1	sp|Q8C4V4|FBXL3_MOUSE F-box/LRR-repeat protein 3 OS=Mus musculus OX=10090 GN=Fbxl3 PE=1 SV=1	___2	98.766	92.643	98.766	________MKRGGRDSDQDSAEEGTAEKPKR	2	Q8C4V4_8	2	GGRDS(1)DQDS(1)AEEGTAEKPK		-8	-1.02612	-1.14126	-0.660564	-0.624058	-0.383749	-1.01034	-0.51634	-1.31418	-1.38988	-1.02831	-0.30423	-1.20785	-1.55632	-0.983759	-0.518036	-0.480102	-1.10498		10359	2.833	7.1	0.0543894	0.271376	up	no
1036	Q923D5	353	353	Q923D5	Q923D5	WW domain-binding protein 11	Wbp11	S	1	sp|Q923D5|WBP11_MOUSE WW domain-binding protein 11 OS=Mus musculus OX=10090 GN=Wbp11 PE=1 SV=2	___2	96.024	90.244	53.536	AGQEIPEEGREVEEFSEEEDADDSDDSEAEK	2;3	Q923D5_353	2;3	MAGQEIPEEGREVEEFS(1)EEEDADDS(1)DDS(1)EAEK		-8	-8	-8	-0.825714	-8	-0.0248661	-8	-8	-8	-8	-8	-8	-8	-8	-8	-8	-1.94357	-8		1036	5.04981	33	0.0269653	0.192817	up	yes	Q923D5	-0.194604	0.0968432
10360	Q8C4V4	12	12	Q8C4V4	Q8C4V4	F-box/LRR-repeat protein 3	Fbxl3	S	1	sp|Q8C4V4|FBXL3_MOUSE F-box/LRR-repeat protein 3 OS=Mus musculus OX=10090 GN=Fbxl3 PE=1 SV=1	___2	98.766	92.643	98.766	____MKRGGRDSDQDSAEEGTAEKPKRPRTT	2	Q8C4V4_12	2	GGRDS(1)DQDS(1)AEEGTAEKPK		-8	-1.02612	-1.14126	-0.660564	-0.624058	-0.383749	-1.01034	-0.51634	-1.31418	-1.38988	-1.02831	-0.30423	-1.20785	-1.55632	-0.983759	-0.518036	-0.480102	-1.10498		10360	2.833	7.1	0.0543894	0.271376	up	no
10361	Q8R2M2	512	512	Q8R2M2	Q8R2M2	Deoxynucleotidyltransferase terminal-interacting protein 2	Dnttip2	S	1	sp|Q8R2M2|TDIF2_MOUSE Deoxynucleotidyltransferase terminal-interacting protein 2 OS=Mus musculus OX=10090 GN=Dnttip2 PE=1 SV=1	___1	78.884	46.274	44.547	GLSADKNFYLEDKAPSEVAIEEEKEEEEKEE	1	Q8R2M2_512	1	APS(1)EVAIEEEKEEEEK		-1.8734	-8	-0.844976	-2.57725	-2.063	-2.78543	-2.40635	-2.57936	-2.99364	-2.48241	-8	-2.06189	-8	-1.68011	-8	-8	-8	-2.32867		10361	1.09756	2.1	0.650707	0.889738	up	no	Q8R2M2	-0.0129687	0.854938
10362	Q80U72	1212	1212	Q80U72	Q80U72	Protein scribble homolog	Scrib	S	0.871499	sp|Q80U72|SCRIB_MOUSE Protein scribble homolog OS=Mus musculus OX=10090 GN=Scrib PE=1 SV=2	___2	152.34	128.49	100.19	FAAGLGHRNSLESISSIDRELSPEGPGKEKE	1;2	Q80U72_1212	1;2	NSLESIS(0.128)S(0.871)IDR		-8	-2.93593	-8	-0.960115	-8	-1.02907	-8	-2.14141	-2.57865	-1.40194	-1.55712	-1.80066	-1.74371	-8	-2.14101	-1.40784	-1.45316	-8		10362	2.98225	7.9	0.304014	0.623357	up	no	Q80U72	0.277657	0.0204189
10363	Q8BTI8	1718	1718	Q8BTI8	Q8BTI8	Serine/arginine repetitive matrix protein 2	Srrm2	S	1	sp|Q8BTI8|SRRM2_MOUSE Serine/arginine repetitive matrix protein 2 OS=Mus musculus OX=10090 GN=Srrm2 PE=1 SV=3	___2	74.944	65.73	48.659	SVSSPRTKTTSRRGRSPSPKPRGLQRSRSRS	2	Q8BTI8_1718	2	GRS(1)PS(1)PKPR		0.751072	0.938211	-8	1.39424	1.18779	1.58097	0.703404	0.554131	0.728709	0.243494	1.07032	1.52799	0.668079	0.491508	0.434647	1.14533	1.14045	1.55806		10363	3.49124	11	0.0679367	0.298746	up	no	Q8BTI8	0.0732478	0.502875
10364	Q8BTI8	1720	1720	Q8BTI8	Q8BTI8	Serine/arginine repetitive matrix protein 2	Srrm2	S	1	sp|Q8BTI8|SRRM2_MOUSE Serine/arginine repetitive matrix protein 2 OS=Mus musculus OX=10090 GN=Srrm2 PE=1 SV=3	___2	74.944	65.73	48.659	SSPRTKTTSRRGRSPSPKPRGLQRSRSRSRR	2	Q8BTI8_1720	2	GRS(1)PS(1)PKPR		0.751072	0.938211	-8	1.39424	1.18779	1.58097	0.703404	0.554131	0.728709	0.243494	1.07032	1.52799	0.668079	0.491508	0.434647	1.14533	1.14045	1.55806		10364	3.49124	11	0.0679367	0.298746	up	no	Q8BTI8	0.0732478	0.502875
10365	Q3TUF7	446	446	Q3TUF7	Q3TUF7	YEATS domain-containing protein 2	Yeats2	S	1	sp|Q3TUF7|YETS2_MOUSE YEATS domain-containing protein 2 OS=Mus musculus OX=10090 GN=Yeats2 PE=1 SV=2	___1	137.46	78.782	137.46	SSCKIVPQSQVPNPESPGKSFQPITMSCKIV	1	Q3TUF7_446	1	IVPQSQVPNPES(1)PGK		1.04639	0.559349	0.430969	0.0590133	-0.302765	-8	0.531948	0.748037	0.17541	0.109815	-0.126974	0.122002	0.350226	0.354419	0.0296663	-0.500254	-0.874016	-8		10365	-3.42682	-11	0.0749459	0.310855	down	no
10366	Q8BTI8	422	422	Q8BTI8	Q8BTI8	Serine/arginine repetitive matrix protein 2	Srrm2	S	0.983859	sp|Q8BTI8|SRRM2_MOUSE Serine/arginine repetitive matrix protein 2 OS=Mus musculus OX=10090 GN=Srrm2 PE=1 SV=3	___3	106.61	100.38	106.61	PEKPPQSTSSESCPPSPQPTKGSRHASSSPE	3;4	Q8BTI8_422	3;4	GCS(1)PPKS(1)PEKPPQSTSSES(0.003)CPPS(0.984)PQPT(0.013)K		1.32729	0.705172	1.63741	-8	-8	1.01545	0.691504	1.40765	0.414614	-8	1.0659	1.32213	0.597139	1.03096	1.07158	1.27828	0.367506	-8		10366	-6.21814	-74	0.0691862	0.300817	down	no	Q8BTI8	0.0732478	0.502875
10367	Q8C1D8	183	183	Q8C1D8	Q8C1D8	Protein IWS1 homolog	Iws1	S	1	sp|Q8C1D8|IWS1_MOUSE Protein IWS1 homolog OS=Mus musculus OX=10090 GN=Iws1 PE=1 SV=1	___3	173.19	152.91	52.79	QASDSENEEPPKPRISDSESEELPKPRVSDS	1;2;3	Q8C1D8_183	1;2;3	IS(1)DS(1)ES(1)EELPKPR		-8	-8	-8	-8	-1.70783	-8	-8	-8	-8	-8	-8	-8	-8	-2.85865	-8	-1.01416	-0.889368	-8		10367	2.09739	4.3	0.252054	0.574692	up	no	Q8C1D8	0.247769	0.109993
10368	Q8C1D8	185	185	Q8C1D8	Q8C1D8	Protein IWS1 homolog	Iws1	S	1	sp|Q8C1D8|IWS1_MOUSE Protein IWS1 homolog OS=Mus musculus OX=10090 GN=Iws1 PE=1 SV=1	___3	270.21	240.29	52.79	SDSENEEPPKPRISDSESEELPKPRVSDSES	1;2;3	Q8C1D8_185	1;2;3	IS(1)DS(1)ES(1)EELPKPR		-8	-8	-8	-8	-1.70783	-8	-8	-8	-8	-8	-8	-8	-8	-2.85865	-8	-1.01416	-0.889368	-8		10368	2.09739	4.3	0.252054	0.574692	up	no	Q8C1D8	0.247769	0.109993
10369	Q8C1D8	187	187	Q8C1D8	Q8C1D8	Protein IWS1 homolog	Iws1	S	1	sp|Q8C1D8|IWS1_MOUSE Protein IWS1 homolog OS=Mus musculus OX=10090 GN=Iws1 PE=1 SV=1	___3	115.12	90.281	52.79	SENEEPPKPRISDSESEELPKPRVSDSESED	2;3	Q8C1D8_187	2;3	IS(1)DS(1)ES(1)EELPKPR		-8	-8	-8	-8	-1.70783	-8	-8	-8	-8	-8	-8	-8	-8	-2.85865	-8	-1.01416	-0.889368	-8		10369	2.09739	4.3	0.252054	0.574692	up	no	Q8C1D8	0.247769	0.109993
1037	Q3U1T3	197	197	Q3U1T3	Q3U1T3	Breast cancer metastasis-suppressor 1-like protein	Brms1l	S	1	sp|Q3U1T3|BRM1L_MOUSE Breast cancer metastasis-suppressor 1-like protein OS=Mus musculus OX=10090 GN=Brms1l PE=2 SV=1	___1	133.05	133.05	96.745	WNDELQSRKKRKDPFSPDKKKPVVVSGPYIV	1	Q3U1T3_197	1	KDPFS(1)PDKK		-0.617056	-1.08953	-1.08819	-0.868935	-1.08394	-1.37781	-0.76388	-0.549942	-1.43271	-1.2734	-1.30808	-0.959925	-1.00608	-0.590145	-1.16094	-1.27893	-1.79113	-1.65089		1037	-0.178633	-1.1	0.650316	0.889623	down	no	Q3U1T3	1.14642	0.247007
10370	P39447	297	297	P39447	P39447	Tight junction protein ZO-1	Tjp1	S	0.998417	sp|P39447|ZO1_MOUSE Tight junction protein ZO-1 OS=Mus musculus OX=10090 GN=Tjp1 PE=1 SV=2	___1	194.67	171.34	75.358	NASERDDISEIQSLASDHSGRSHDRPPRRSQ	1;2	P39447_297	1;2	DDISEIQS(0.002)LAS(0.998)DHS(1)GR		-1.46008	-1.8755	-8	-8	-0.835983	-0.876801	-8	-1.70819	-1.48314	-8	-8	-8	-0.531178	-1.31992	-1.59185	0.260815	-0.517504	-1.44893		10370	0.54093	1.5	0.81168	1	up	no	P39447	0.3063	0.141745
10371	Q9Z0U1	430	430	Q9Z0U1	Q9Z0U1	Tight junction protein ZO-2	Tjp2	S	0.989036	sp|Q9Z0U1|ZO2_MOUSE Tight junction protein ZO-2 OS=Mus musculus OX=10090 GN=Tjp2 PE=1 SV=2	___1	80.706	30.598	80.706	LKERPSSREETSGRLSRMGATPTPFKSTGDI	1	Q9Z0U1_430	1	EET(0.001)S(0.009)GRLS(0.989)R		0.426583	0.34235	-8	-8	-2.47153	-1.70777	0.704973	-8	0.459295	-8	-8	-8	-8	-8	0.785515	-0.115206	-8	-0.143168		10371	-1.64941	-3.1	0.635456	0.876051	down	no	Q9Z0U1	0.133588	0.350263
10372	G5E829	1177	1177	G5E829	G5E829	Plasma membrane calcium-transporting ATPase 1	Atp2b1	S	0.999986	sp|G5E829|AT2B1_MOUSE Plasma membrane calcium-transporting ATPase 1 OS=Mus musculus OX=10090 GN=Atp2b1 PE=1 SV=1	___2	83.881	74.336	72.214	IDDTDAEDDAPTKRNSSPPPSPNKNNNAVDS	1;2;3	G5E829_1177	1;2;3	RNS(1)S(1)PPPS(1)PNKNNNAVDSGIHLTIEMNK		0.488367	-8	-8	-0.599106	-8	-8	-8	-8	-8	-8	-8	-8	1.70607	-8	1.18159	-8	-8	1.35987		10372	-0.362491	-1.3	0.905439	1	down	no	G5E829	0.102443	0.503556
10373	E9Q7G0	1974	1974	E9Q7G0	E9Q7G0		Numa1	S	0.996004	sp|E9Q7G0|NUMA1_MOUSE Nuclear mitotic apparatus protein 1 OS=Mus musculus OX=10090 GN=Numa1 PE=1 SV=1	___2	231.13	196.36	221.78	EGVGITTRQQRKRVSSETHQGPGTPESKKAT	1;2	E9Q7G0_1974	1;2	VS(0.004)S(0.996)ETHQGPGTPESK		-1.06033	0.158117	-8	-8	-2.89168	-8	-0.571749	-8	-8	-8	-8	-8	-8	-8	-8	-8	-1.47238	-8		10373	-3.32982	-10	0.178381	0.478002	down	no	E9Q7G0	0.340802	0.000495466
10374	E9Q7G0	1985	1985	E9Q7G0	E9Q7G0		Numa1	S	0.616666	sp|E9Q7G0|NUMA1_MOUSE Nuclear mitotic apparatus protein 1 OS=Mus musculus OX=10090 GN=Numa1 PE=1 SV=1	___2	88.789	66.782	88.789	KRVSSETHQGPGTPESKKATSCFPRPMTPRD	2	E9Q7G0_1985	2	VS(0.31)S(0.688)ET(0.003)HQGPGT(0.383)PES(0.617)K		-1.06033	0.158117	-8	-8	-2.89168	-8	-0.571749	-8	-8	-8	-8	-8	-8	-8	-8	-8	-1.47238	-8		10374	-3.32982	-10	0.178381	0.478002	down	no	E9Q7G0	0.340802	0.000495466
10375	Q9DCE5	361	361	Q9DCE5	Q9DCE5	p21-activated protein kinase-interacting protein 1	Pak1ip1	S	0.99959	sp|Q9DCE5|PK1IP_MOUSE p21-activated protein kinase-interacting protein 1 OS=Mus musculus OX=10090 GN=Pak1ip1 PE=1 SV=2	___1	70.056	54.835	70.056	KSDVSGDSKQPTKGNSPVTAKKRKMATMSEK	1	Q9DCE5_361	1	GNS(1)PVTAK		-1.89801	-2.06298	-1.87145	-2.26584	-2.33988	-1.7634	-8	-2.81766	-1.58797	-2.24181	-8	-1.65307	-1.8748	-8	-2.93414	-2.40098	-2.57744	-2.45928		10375	-0.178895	-1.1	0.924352	1	down	no	Q9DCE5	0.0773206	0.571028
10376	Q62377	353	353	Q62377	Q62377	U2 small nuclear ribonucleoprotein auxiliary factor 35 kDa subunit-related protein 2	Zrsr2	S	0.999078	sp|Q62377|U2AFM_MOUSE U2 small nuclear ribonucleoprotein auxiliary factor 35 kDa subunit-related protein 2 OS=Mus musculus OX=10090 GN=Zrsr2 PE=1 SV=1	___1	128.96	111.53	128.96	NPNNEYRDANRDLYPSPDWTSSSFGKNSERR	1	Q62377_353	1	DLY(0.001)PS(0.999)PDWTSSSFGK		-1.56817	-3.16924	-1.4353	-1.08978	-1.82552	-0.872618	-1.39517	-1.4972	-1.78088	-0.686581	-0.586653	-1.83026	-1.60472	-2.10427	-2.48858	-1.37124	-1.66484	-1.87946		10376	0.79493	1.7	0.160265	0.447556	up	no
10377	Q61687	1975	1975	Q61687	Q61687	Transcriptional regulator ATRX	Atrx	S	0.790207	sp|Q61687|ATRX_MOUSE Transcriptional regulator ATRX OS=Mus musculus OX=10090 GN=Atrx PE=1 SV=3	___2	151.44	117.6	151.44	PSVSLKLDESKTTSTSNPSSPAPDWYKDFVT	2	Q61687_1975	2	T(0.001)T(0.001)S(0.087)T(0.121)S(0.79)NPS(0.06)S(0.94)PAPDWYK		-1.65014	-8	-8	-0.0941773	-8	-8	-8	-8	-8	-8	-0.887655	-8	-1.00982	-1.70582	-1.55101	-8	-0.186594	-1.06249		10377	0.518656	1.4	0.859253	1	up	no	Q61687	0.309718	0.0116878
10378	Q9JLV1	360	360	Q9JLV1	Q9JLV1	BAG family molecular chaperone regulator 3	Bag3	S	0.999912	sp|Q9JLV1|BAG3_MOUSE BAG family molecular chaperone regulator 3 OS=Mus musculus OX=10090 GN=Bag3 PE=1 SV=2	___1	150.13	126.2	141.97	QVIRREADSKPVSQKSPPPAEKVEVKVSSAP	1	Q9JLV1_360	1	EADSKPVSQKS(1)PPPAEK		-2.0363	-1.61654	-0.939169	-2.02462	-1.28699	-2.06229	-0.723936	-8	-0.533747	-1.61772	-1.06316	-0.920546	-1.78367	-8	-0.784796	-0.99354	-0.140739	-0.979185		10378	-0.26063	-1.2	0.88645	1	down	no	Q9JLV1	0.017518	0.866672
10379	P63085	185	185	P63085	P63085	Mitogen-activated protein kinase 1	Mapk1	Y	0.999824	sp|P63085|MK01_MOUSE Mitogen-activated protein kinase 1 OS=Mus musculus OX=10090 GN=Mapk1 PE=1 SV=3	___1	206.09	187.33	206.09	RVADPDHDHTGFLTEYVATRWYRAPEIMLNS	1;2	P63085_185	1;2	VADPDHDHTGFLT(1)EY(1)VATR		-8	-8	-8	-8	-8	-8	-8	-8	-8	0.470637	0.212069	-8	-8	-8	2.8875	-8	-8	-8		10379	-1.77636e-15	-1	1	1	down	no	P63085	-0.0614146	0.48786
1038	Q99L90	22	22	Q99L90	Q99L90	Microspherule protein 1	Mcrs1	S	1	sp|Q99L90|MCRS1_MOUSE Microspherule protein 1 OS=Mus musculus OX=10090 GN=Mcrs1 PE=1 SV=1	___1	134.3	114.1	114.86	GLLDSSLMASGTASRSEDEESLAGQKRASSQ	1	Q99L90_22	1	S(1)EDEESLAGQK		-2.00625	-1.93339	-1.70603	-1.92788	-1.96605	-2.09235	-2.18639	-1.99796	-2.73446	-1.90719	-2.40121	-1.4884	-1.60918	-2.51482	-8	-8	-8	-8		1038	-0.113538	-1.1	0.92411	1	down	no	Q99L90	1.00942	0.300645
10380	P35601	70	70	P35601	P35601	Replication factor C subunit 1	Rfc1	S	0.999994	sp|P35601|RFC1_MOUSE Replication factor C subunit 1 OS=Mus musculus OX=10090 GN=Rfc1 PE=1 SV=2	___2	241.8	241.8	241.8	PKQHSKKKRIIYDSDSESEETVQVKNAKKKS	1;2	P35601_70	1;2	IIYDS(1)DS(1)ESEETVQVK		-8	1.69806	1.7576	2.63098	1.81643	2.59448	2.02536	1.06379	2.24713	3.08393	2.06785	2.80323	0.0927987	1.8039	2.0581	2.73625	2.654	0.763253		10380	3.86207	15	0.0722039	0.306276	up	no	P35601	0.366931	0.00736533
10381	Q6ZQ03	19	19	Q6ZQ03	Q6ZQ03	Formin-binding protein 4	Fnbp4	S	1	sp|Q6ZQ03|FNBP4_MOUSE Formin-binding protein 4 OS=Mus musculus OX=10090 GN=Fnbp4 PE=1 SV=2	___1	158.42	127.23	58.32	KKSRAVPGRRPILQLSPPGPRSSTPGRDPDP	1	Q6ZQ03_19	1	RPILQLS(1)PPGPR		0.447531	0.413044	0.333518	-0.514526	0.093544	0.0665535	0.0885216	0.354475	0.274504	-0.272938	0.106741	0.0698218	-0.159948	0.169981	-0.106121	0.204493	-0.143099	-0.0689984		10381	-0.516174	-1.4	0.167304	0.460088	down	no	Q6ZQ03	-0.111756	0.527972
10382	P48722	832	832	P48722	P48722	Heat shock 70 kDa protein 4L	Hspa4l	S	0.987188	sp|P48722|HS74L_MOUSE Heat shock 70 kDa protein 4L OS=Mus musculus OX=10090 GN=Hspa4l PE=1 SV=2	___1	134.21	114.6	134.21	ETSPDPPKGSSQHTDSGEMEVD_________	1	P48722_832	1	GS(0.001)S(0.001)QHT(0.011)DS(0.987)GEMEVD		-8	-8	0.351558	-0.0447635	0.392284	0.621755	-8	-8	-0.694143	-0.821699	-0.186846	0.498332	-8	-0.63805	-0.450838	-8	-0.410894	0.0471293		10382	5.53924	47	0.0217979	0.171221	up	yes	P48722	0.669457	0.000171349
10383	Q9D1L0	45	45	Q9D1L0	Q9D1L0	Coiled-coil-helix-coiled-coil-helix domain-containing protein 2	Chchd2	S	0.99835	sp|Q9D1L0|CHCH2_MOUSE Coiled-coil-helix-coiled-coil-helix domain-containing protein 2 OS=Mus musculus OX=10090 GN=Chchd2 PE=2 SV=1	___1	82.503	73.501	82.503	PAAQPPAAAAPSAVGSPAAAPRQPGLMAQMA	1	Q9D1L0_45	1	RAPAAQPPAAAAPS(0.002)AVGS(0.998)PAAAPR		-8	0.904785	-8	-2.46647	-8	-8	0.78554	-8	0.696804	-0.87332	-8	-0.767998	0.541502	0.633116	0.532894	-0.43972	0.0256554	-0.691658		10383	-1.12375	-2.2	0.715853	0.94903	down	no	Q9D1L0	-0.632477	0.0073234
10384	Q8C0T5	161	161	Q8C0T5	Q8C0T5	Signal-induced proliferation-associated 1-like protein 1	Sipa1l1	S	0.818027	sp|Q8C0T5|SI1L1_MOUSE Signal-induced proliferation-associated 1-like protein 1 OS=Mus musculus OX=10090 GN=Sipa1l1 PE=1 SV=2	___1	87.498	74.687	64.798	AESMDSRFLMPEAYPSSPRKALRRIRQRSNS	1	Q8C0T5_161	1	FLMPEAYPS(0.818)S(0.182)PR		1.00207	-8	-8	-8	-8	-2.14408	-8	-8	-8	-8	-0.869251	-0.482323	-8	-8	-8	-8	-8	-8		10384	-1.04872	-2.1	0.69435	0.930242	down	no	Q8C0T5	0.237951	0.348323
10385	Q8C0T5	162	162	Q8C0T5	Q8C0T5	Signal-induced proliferation-associated 1-like protein 1	Sipa1l1	S	0.499999	sp|Q8C0T5|SI1L1_MOUSE Signal-induced proliferation-associated 1-like protein 1 OS=Mus musculus OX=10090 GN=Sipa1l1 PE=1 SV=2	___1	87.498	74.687	84.297	ESMDSRFLMPEAYPSSPRKALRRIRQRSNSD	1	Q8C0T5_162	1	FLMPEAYPS(0.5)S(0.5)PR		1.00207	-8	-8	-8	-8	-2.14408	-8	-8	-8	-8	-0.869251	-0.482323	-8	-8	-8	-8	-8	-8		10385	-1.04872	-2.1	0.69435	0.930242	down	no	Q8C0T5	0.237951	0.348323
10386	Q0P678	483	483	Q0P678	Q0P678	Zinc finger CCCH domain-containing protein 18	Zc3h18	S	1	sp|Q0P678|ZCH18_MOUSE Zinc finger CCCH domain-containing protein 18 OS=Mus musculus OX=10090 GN=Zc3h18 PE=1 SV=1	___1	97.431	44.714	97.431	RDKDREKDKEKPKPRSPQPPSRQAEPPKKES	1	Q0P678_483	1	S(1)PQPPSR		0.405239	0.42576	0.379406	0.435442	0.070065	0.404865	0.21312	-0.208221	0.0272517	0.208329	0.128631	0.384241	0.579773	-0.515633	-0.578924	0.160954	0.157679	0.441708		10386	-0.100011	-1.1	0.799134	1	down	no	Q0P678	0.0550301	0.524909
10387	Q3TDQ1	29	29	Q3TDQ1	Q3TDQ1	Dolichyl-diphosphooligosaccharide--protein glycosyltransferase subunit STT3B	Stt3b	S	0.998874	sp|Q3TDQ1|STT3B_MOUSE Dolichyl-diphosphooligosaccharide--protein glycosyltransferase subunit STT3B OS=Mus musculus OX=10090 GN=Stt3b PE=1 SV=2	___1	41.904	34.792	41.904	SLNSSPWSGLMALGNSRHGHHGPGTQSASSA	1	Q3TDQ1_29	1	SSLNSSPWS(0.001)GLMALGNS(0.999)R		-8	-8	-8	-8	-8	-8	-8	-8	-8	-8	-2.30594	-8	-8	-8	-8	-8	-1.59044	-2.4105		10387	-1.77636e-15	-1	1	1	down	no	Q3TDQ1	0.24066	0.0913594
10388	P52927	101	101	P52927	P52927	High mobility group protein HMGI-C	Hmga2	S	0.996715	sp|P52927|HMGA2_MOUSE High mobility group protein HMGI-C OS=Mus musculus OX=10090 GN=Hmga2 PE=1 SV=1	___3	270.95	255.36	114.27	QVVQKKPAQETEETSSQESAEED________	1;2;3	P52927_101	1;2;3	KPAQETEET(0.017)S(0.986)S(0.997)QES(1)AEED		-8	3.25489	1.08794	1.43437	-0.155022	4.23957	0.0875606	1.88121	1.43114	-8	-0.367159	2.12494	-2.14548	-1.30689	-0.737171	-1.51807	-0.756136	-3.1837		10388	3.0587	8.3	0.219437	0.537694	up	no	P52927	-0.0178156	0.933816
10389	P42128	225	225	P42128	P42128	Forkhead box protein K1	Foxk1	S	0.970853	sp|P42128|FOXK1_MOUSE Forkhead box protein K1 OS=Mus musculus OX=10090 GN=Foxk1 PE=1 SV=2	___3	68.353	55.741	68.353	PLKIHIPEPDLRSLVSPIPSPTGTISVPNSC	3	P42128_225	3	S(0.025)LVS(0.971)PIPS(0.668)PT(0.226)GT(0.09)IS(0.022)VPNS(0.047)CPAS(0.952)PR		-8	-1.15706	-1.06554	-8	-2.44099	-8	-8	-1.09819	-0.0872116	-1.17342	-8	-0.945023	-8	-0.901405	-0.763744	-8	-0.554144	-8		10389	-2.73946	-6.7	0.34201	0.645768	down	no	P42128	0.663627	0.00576948
1039	Q3UXZ9	1423	1423	Q3UXZ9	Q3UXZ9	Lysine-specific demethylase 5A	Kdm5a	S	1	sp|Q3UXZ9|KDM5A_MOUSE Lysine-specific demethylase 5A OS=Mus musculus OX=10090 GN=Kdm5a PE=1 SV=2	___1	77.732	57.946	57.859	SCSQGSSTPRKQPRKSPLVPRSLEPPVLELS	1	Q3UXZ9_1423	1	KS(1)PLVPR		-1.86156	-1.55107	-1.58282	-2.74333	-2.86184	-2.95499	-1.68357	-1.40038	-2.2014	-8	-2.47398	-2.03162	-1.79666	-2.09482	-2.2324	-2.66569	-2.96256	-1.97501		1039	-1.18824	-2.3	0.317059	0.632651	down	no
10390	P42128	243	243	P42128	P42128	Forkhead box protein K1	Foxk1	S	0.991506	sp|P42128|FOXK1_MOUSE Forkhead box protein K1 OS=Mus musculus OX=10090 GN=Foxk1 PE=1 SV=2	___3	109.77	101.87	70.213	PSPTGTISVPNSCPASPRGAGSSSYRFVQNV	1;2;3	P42128_243	1;2;3	SLVSPIPSPTGTISVPNS(0.008)CPAS(0.992)PR		-8	-1.15706	-1.06554	-8	-2.44099	-8	-8	-1.09819	-0.0872116	-1.17342	-8	-0.945023	-8	-0.901405	-0.763744	-8	-0.554144	-8		10390	-2.73946	-6.7	0.34201	0.645768	down	no	P42128	0.663627	0.00576948
10391	Q6PDH0	502	502	Q6PDH0	Q6PDH0	Pleckstrin homology-like domain family B member 1	Phldb1	T	0.566895	sp|Q6PDH0|PHLB1_MOUSE Pleckstrin homology-like domain family B member 1 OS=Mus musculus OX=10090 GN=Phldb1 PE=1 SV=1	___1	129.46	115	114.9	EVAESPRPRRWAAHGTSPEDFSLTLGARGRR	1	Q6PDH0_502	1	WAAHGT(0.567)S(0.433)PEDFSLTLGAR		-8	-0.735464	-0.248743	-8	-2.39337	-8	-0.435131	-0.297737	-8	-1.5068	-8	-8	-8	0.102756	0.668346	-8	-0.951927	-8		10391	-3.13639	-8.8	0.337306	0.643903	down	no	Q6PDH0	-0.188382	0.0620782
10392	Q8BTV2	203	203	Q8BTV2	Q8BTV2	Cleavage and polyadenylation specificity factor subunit 7	Cpsf7	T	0.99843	sp|Q8BTV2|CPSF7_MOUSE Cleavage and polyadenylation specificity factor subunit 7 OS=Mus musculus OX=10090 GN=Cpsf7 PE=1 SV=2	___1	226.96	215.37	226.96	RAHSRDSSDSADGRATPSENLVPSSARVDKP	1	Q8BTV2_203	1	DSSDSADGRAT(0.998)PS(0.002)ENLVPSSAR		1.78459	1.42275	1.14499	0.682165	0.0137438	-0.107458	1.53376	1.46101	1.11401	0.733536	0.779104	0.873623	1.6129	1.84183	1.53585	1.50868	1.62376	1.11467		10392	-1.25462	-2.4	0.00474838	0.0687143	down	yes	Q8BTV2	0.114774	0.248742
10393	Q9JK91	469	469	Q9JK91	Q9JK91	DNA mismatch repair protein Mlh1	Mlh1	S	0.69036	sp|Q9JK91|MLH1_MOUSE DNA mismatch repair protein Mlh1 OS=Mus musculus OX=10090 GN=Mlh1 PE=1 SV=2	___1	89.189	63.072	65.563	LMETSDAAQKAAPTSSPGSSRKRHREDSDVE	1	Q9JK91_469	1	AAPTS(0.02)S(0.69)PGS(0.116)S(0.174)R		-8	-8	-8	-0.0263767	-8	-0.0119915	-8	-8	-8	-8	-1.97838	-8	-1.63295	-8	-1.92737	-8	-8	-8		10393	5.32054	40	0.040947	0.23663	up	yes	Q9JK91	2.42939	0.113248
10394	B2RR83	1105	1105	B2RR83	B2RR83	Probable ATP-dependent RNA helicase YTHDC2	Ythdc2	S	0.966219	sp|B2RR83|YTDC2_MOUSE 3'-5' RNA helicase YTHDC2 OS=Mus musculus OX=10090 GN=Ythdc2 PE=1 SV=1	___1	165.34	145.95	138.39	QEPSSFRADGIPNDSSDSEMEDRTTANLAAL	1	B2RR83_1105	1	ADGIPNDS(0.021)S(0.966)DS(0.013)EMEDR		0.26807	-0.373936	0.240633	0.902407	1.02026	0.529293	-0.125851	0.350251	-0.0968304	0.372059	0.439349	1.2928	-8	0.295	0.761303	0.553131	0.375898	1.2957		10394	0.772399	1.7	0.639094	0.879741	up	no	B2RR83	0.119698	0.759222
10395	Q78HU3	161	161	Q78HU3	Q78HU3	Multivesicular body subunit 12A	Mvb12a	S	0.999979	sp|Q78HU3|MB12A_MOUSE Multivesicular body subunit 12A OS=Mus musculus OX=10090 GN=Mvb12a PE=1 SV=1	___1	95.358	41.583	74.92	KKSKAPRPVPKPRTLSQDMRGLSLDPPKEPS	1	Q78HU3_161	1	TLS(1)QDMR		-0.770258	-0.855196	-0.387285	-0.611811	-0.584177	-0.552229	-0.924833	-0.379219	-0.937818	-0.19099	-0.486282	0.0697269	-0.855381	-0.654553	-0.243288	0.0486645	0.174042	0.0597138		10395	0.0881741	1.1	0.812786	1	up	no	Q78HU3	0.293438	0.0209491
10396	Q5SVR0	1090	1090	Q5SVR0	Q5SVR0	TBC1 domain family member 9B	Tbc1d9b	S	0.984676	sp|Q5SVR0|TBC9B_MOUSE TBC1 domain family member 9B OS=Mus musculus OX=10090 GN=Tbc1d9b PE=1 SV=1	___1	96.391	89.975	82.486	TTKKPRDGAHSGDPNSATEEDEPPTPKLHQD	1	Q5SVR0_1090	1	DGAHS(0.008)GDPNS(0.985)AT(0.007)EEDEPPTPK		-0.596769	-1.46149	-0.946379	-8	-8	-0.698383	-3.37997	-0.574667	-1.09258	-1.31451	-0.77286	-0.817594	-0.433693	-0.843096	-0.618414	-8	-0.454569	-0.429131		10396	-4.56458	-24	0.0307592	0.204458	down	yes	Q5SVR0	0.201952	0.409502
10397	Q5SVQ0	102	102	Q5SVQ0	Q5SVQ0	Histone acetyltransferase KAT7	Kat7	S	0.746277	sp|Q5SVQ0|KAT7_MOUSE Histone acetyltransferase KAT7 OS=Mus musculus OX=10090 GN=Kat7 PE=1 SV=1	___2	194.48	168.35	56.569	TPVTPKKYPLRQTRSSGSETEQVVDFSDRET	2;3	Q5SVQ0_102	2;3	QT(0.745)RS(0.746)S(0.746)GS(0.74)ET(0.022)EQVVDFSDR		-2.88998	-1.09906	-0.861685	0.280197	0.069529	0.166222	-0.301144	-0.442711	-0.502632	-0.159716	-0.165819	-0.287613	-0.673397	-0.822475	-0.640188	-0.224718	-0.350264	-0.610832		10397	1.78889	3.5	0.00409698	0.0669971	up	yes	Q5SVQ0	0.324737	0.0751195
10398	Q5SVQ0	104	104	Q5SVQ0	Q5SVQ0	Histone acetyltransferase KAT7	Kat7	S	0.999959	sp|Q5SVQ0|KAT7_MOUSE Histone acetyltransferase KAT7 OS=Mus musculus OX=10090 GN=Kat7 PE=1 SV=1	___2	234.22	208.1	224.59	VTPKKYPLRQTRSSGSETEQVVDFSDRETKN	1;2;3	Q5SVQ0_104	1;2;3	SSGS(1)ETEQVVDFSDR		-2.88998	-1.09906	-0.861685	0.280197	0.069529	0.166222	-0.301144	-0.442711	-0.502632	-0.159716	-0.165819	-0.287613	-0.673397	-0.822475	-0.640188	-0.224718	-0.350264	-0.610832		10398	1.78889	3.5	0.00409698	0.0669971	up	yes	Q5SVQ0	0.324737	0.0751195
10399	E9PZM4	1365	1365	E9PZM4	E9PZM4	Chromodomain-helicase-DNA-binding protein 2	Chd2	S	1	sp|E9PZM4|CHD2_MOUSE Chromodomain-helicase-DNA-binding protein 2 OS=Mus musculus OX=10090 GN=Chd2 PE=1 SV=1	___1	107.98	93.545	74.786	NKAPRLKDEHGLEPASPRHSDNPSEEGEVKD	1	E9PZM4_1365	1	LKDEHGLEPAS(1)PR		0.504401	0.678212	0.551361	2.10736	1.58703	1.5505	0.251629	-8	0.013102	0.980442	0.55855	1.54111	0.462347	-8	1.02584	1.00104	1.47324	1.16841		10399	1.1703	2.3	0.566487	0.806094	up	no	E9PZM4	4.07246	0.183223
104	Q6PDH0	463	463	Q6PDH0	Q6PDH0	Pleckstrin homology-like domain family B member 1	Phldb1	S	0.907877	sp|Q6PDH0|PHLB1_MOUSE Pleckstrin homology-like domain family B member 1 OS=Mus musculus OX=10090 GN=Phldb1 PE=1 SV=1	___1	96.64	48.637	93.011	LGRRGLDSMRELPPLSPSLSRRALSPLPART	1	Q6PDH0_463	1	ELPPLS(0.908)PS(0.035)LS(0.057)R		1.06604	0.24968	-0.224054	-8	-8	-8	-0.345974	0.133258	0.387743	-8	-8	-2.3997	-0.795793	0.198971	0.16938	-1.97595	-1.25097	-1.32954		104	-8.36389	-330	1.21748e-05	0.00164058	down	yes	Q6PDH0	-0.188382	0.0620782
1040	Q08943	657	657	Q08943	Q08943	FACT complex subunit SSRP1	Ssrp1	S	0.978367	sp|Q08943|SSRP1_MOUSE FACT complex subunit SSRP1 OS=Mus musculus OX=10090 GN=Ssrp1 PE=1 SV=2	___1	78.516	25.8	78.516	TPSRGSSSKSSSRQLSDSFKSKEFVSSDESS	1	Q08943_657	1	QLS(0.978)DS(0.022)FK		-0.889732	-0.782589	-0.632107	-1.42097	-1.44864	-1.43875	-0.753143	-0.897892	-0.86211	-1.80732	-1.17723	-0.692158	-0.46273	-0.687553	-0.748241	-1.79648	-1.67253	-1.77824		1040	-0.667976	-1.6	0.0996984	0.352749	down	no	Q08943	0.183237	0.0900427
10400	Q99P72	167	167	Q99P72	Q99P72	Reticulon-4	Rtn4	S	0.63345	sp|Q99P72|RTN4_MOUSE Reticulon-4 OS=Mus musculus OX=10090 GN=Rtn4 PE=1 SV=2	___1	174.16	160.08	174.16	APPSTPAAPKRRGSGSVDETLFALPAASEPV	1	Q99P72_167	1	RRGS(0.32)GS(0.633)VDET(0.046)LFALPAASEPVIPSSAEK		-8	-8	-0.170677	0.519443	-8	-0.736643	-8	0.398357	-8	0.33284	1.19542	-0.295584	1.84925	-0.957668	-1.77831	-1.46103	-0.092739	-8		10400	2.65116	6.3	0.43317	0.696238	up	no	Q99P72	0.0245166	0.886459
10401	P59808	831	831	P59808	P59808	SAM and SH3 domain-containing protein 1	Sash1	S	1	sp|P59808|SASH1_MOUSE SAM and SH3 domain-containing protein 1 OS=Mus musculus OX=10090 GN=Sash1 PE=1 SV=1	___1	323.47	297.49	323.47	TLEGPEPVESWPRSHSLDDLQGDADVGKNVP	1	P59808_831	1	SHS(1)LDDLQGDADVGK		0.741337	0.763722	-8	1.88527	1.90806	2.28104	-8	0.952741	1.35838	0.800993	1.65814	1.17415	0.898019	0.410316	1.25541	1.18497	1.38252	0.94311		10401	4.18977	18	0.119007	0.376244	up	no	P59808	2.69415	0.00699257
10402	Q8C078	99	99	Q8C078	Q8C078	Calcium/calmodulin-dependent protein kinase kinase 2	Camkk2	S	0.997324	sp|Q8C078|KKCC2_MOUSE Calcium/calmodulin-dependent protein kinase kinase 2 OS=Mus musculus OX=10090 GN=Camkk2 PE=1 SV=2	___1	106.6	89.666	97.257	ASDPESRSPLSGRKMSLQEPSQGGPASSSNS	1	Q8C078_99	1	KMS(0.997)LQEPS(0.003)QGGPASSSNSLDMNGR		-0.678873	-8	-0.957291	-0.242077	-0.441549	-0.311752	-0.551403	-0.971363	-0.845037	0.261229	-0.495497	-0.67148	-8	-1.00274	-1.49082	-0.460888	-0.498819	-8		10402	2.88026	7.4	0.277456	0.598463	up	no
10403	A2CG49	1771	1771	A2CG49	A2CG49	Kalirin	Kalrn	S	0.999722	sp|A2CG49|KALRN_MOUSE Kalirin OS=Mus musculus OX=10090 GN=Kalrn PE=1 SV=1	___1	67.951	45.855	67.951	DGNIKKQKKVRDGRKSFDLGSPKPGDETTPQ	1	A2CG49_1771	1	S(1)FDLGSPKPGDETTPQGDSADEK		-1.86754	-8	-8	-1.80724	-8	-8	-8	-8	-8	-8	-1.07643	-8	-8	-1.54098	-1.32002	-1.20342	-0.770277	-8		10403	0.0200996	1	0.994351	1	up	no	A2CG49	0.112345	0.947263
10404	Q80Y17	986	986	Q80Y17	Q80Y17	Lethal(2) giant larvae protein homolog 1	Llgl1	S	0.996459	sp|Q80Y17|L2GL1_MOUSE Lethal(2) giant larvae protein homolog 1 OS=Mus musculus OX=10090 GN=Llgl1 PE=1 SV=1	___2	186.62	169.13	182.02	NGTRDIILAPESCEGSPSSAHSKRADTMEPP	1;2;3	Q80Y17_986	1;2;3	DIILAPESCEGS(0.996)PS(0.003)SAHSK		-8	0.36237	0.114076	1.11773	0.725325	0.357349	1.02656	-8	-8	-0.325394	-8	-1.37522	-1.82072	-8	-8	-1.08486	0.908268	-8		10404	3.24132	9.5	0.351065	0.651078	up	no	Q80Y17	0.489858	0.0209401
10405	Q9JJ89	252	252	Q9JJ89	Q9JJ89	Coiled-coil domain-containing protein 86	Ccdc86	S	0.805569	sp|Q9JJ89|CCD86_MOUSE Coiled-coil domain-containing protein 86 OS=Mus musculus OX=10090 GN=Ccdc86 PE=1 SV=2	___1	145.29	132.33	81.18	PEPSQPAQELTVQAPSSPERQLEPGKLPPAG	1;2	Q9JJ89_252	1;2	EEVIPGSPEPCPGQQAPGPEPSQPAQELT(0.006)VQAPS(0.806)S(0.189)PER		2.12759	1.46042	-8	-8	-8	2.06626	1.77172	-8	-1.83458	1.58211	1.70477	1.84046	1.95378	1.16601	1.60988	2.15751	1.47534	1.49903		10405	-3.17392	-9	0.346773	0.64827	down	no	Q9JJ89	-0.646244	0.00015531
10406	Q9ESN6	424	424	Q9ESN6	Q9ESN6	Tripartite motif-containing protein 2	Trim2	S	1	sp|Q9ESN6|TRIM2_MOUSE Tripartite motif-containing protein 2 OS=Mus musculus OX=10090 GN=Trim2 PE=1 SV=1	___2	115.12	94.081	115.12	DQHIRGSPFKLKVIRSADVSPTTEGVKRRVK	2	Q9ESN6_424	2	S(1)ADVS(0.997)PT(0.003)TEGVK		-8	-8	-1.96046	-1.87786	-1.64682	-2.31973	-1.90015	-2.83466	-8	-1.68901	-2.15478	-2.04696	-1.99698	-2.68657	-2.10891	-2.05627	-2.09102	-8		10406	4.03868	16	0.0714374	0.305526	up	no
10407	Q9ESN6	428	428	Q9ESN6	Q9ESN6	Tripartite motif-containing protein 2	Trim2	S	0.997048	sp|Q9ESN6|TRIM2_MOUSE Tripartite motif-containing protein 2 OS=Mus musculus OX=10090 GN=Trim2 PE=1 SV=1	___2	115.12	94.081	115.12	RGSPFKLKVIRSADVSPTTEGVKRRVKSPGS	1;2	Q9ESN6_428	1;2	S(1)ADVS(0.997)PT(0.003)TEGVK		-8	-8	-1.96046	-1.87786	-1.64682	-2.31973	-1.90015	-2.83466	-8	-1.68901	-2.15478	-2.04696	-1.99698	-2.68657	-2.10891	-2.05627	-2.09102	-8		10407	4.03868	16	0.0714374	0.305526	up	no
10408	Q9ET54	1146	1146	Q9ET54	Q9ET54	Palladin	Palld	S	1	sp|Q9ET54|PALLD_MOUSE Palladin OS=Mus musculus OX=10090 GN=Palld PE=1 SV=2	___1	196.38	173.66	87.208	SGHPHARRPRSRSRDSGDENEPIQERFFRPH	1;2;3	Q9ET54_1146	1;2;3	S(1)RS(1)RDS(1)GDENEPIQER		0.524744	-0.300831	-0.612452	-0.533838	-1.41998	-1.34887	0.074726	-0.36413	-0.552563	-0.936826	-2.05415	-0.512781	-0.0829869	-0.677971	-0.334206	-1.0868	-0.909103	-0.348988		10408	-0.971381	-2	0.0619672	0.288787	down	no	Q9ET54	-0.97442	9.63026e-05
10409	P57780;Q7TPR4	368;348	368	P57780;Q7TPR4	P57780	Alpha-actinin-4;Alpha-actinin-1	Actn4;Actn1	S	0.999995	sp|P57780|ACTN4_MOUSE Alpha-actinin-4 OS=Mus musculus OX=10090 GN=Actn4 PE=1 SV=1;sp|Q7TPR4|ACTN1_MOUSE Alpha-actinin-1 OS=Mus musculus OX=10090 GN=Actn1 PE=1 SV=1	___1	79.311	68.031	79.311	QLEINFNTLQTKLRLSNRPAFMPSEGRMVSD	1	P57780_368	1	LRLS(1)NRPAFMPSEGR		-8	-8	-8	1.15837	-8	1.12654	1.06474	-8	1.42307	-8	1.55101	1.81108	0.478612	-8	-8	2.01304	-8	2.15217		10409	6.09497	68	0.112664	0.364088	up	no	P57780	-0.0141862	0.878457
1041	Q8C5N3	38	38	Q8C5N3	Q8C5N3	Pre-mRNA-splicing factor CWC22 homolog	Cwc22	S	1	sp|Q8C5N3|CWC22_MOUSE Pre-mRNA-splicing factor CWC22 homolog OS=Mus musculus OX=10090 GN=Cwc22 PE=1 SV=1	___1	106.62	68.65	106.62	RRSSSPEDRYTEQERSPRDRGYSDYSRSDYE	1	Q8C5N3_38	1	YTEQERS(1)PR		1.123	1.30449	0.750797	1.80324	1.02521	1.38855	0.613422	0.954207	0.486492	0.872614	0.881895	1.19909	0.53102	0.1674	0.467026	1.16619	0.977072	1.11896		1041	0.346236	1.3	0.375149	0.666246	up	no	Q8C5N3	0.179794	0.0467338
10410	Q6PDI5	828	828	Q6PDI5	Q6PDI5	Proteasome-associated protein ECM29 homolog	Ecm29	S	0.799571	sp|Q6PDI5|ECM29_MOUSE Proteasome adapter and scaffold protein ECM29 OS=Mus musculus OX=10090 GN=Ecpas PE=1 SV=3	___1	136.6	106.84	136.6	GEIGRNGPLPIPSEGSGFTKLHLVESLLNRI	1	Q6PDI5_828	1	NGPLPIPS(0.035)EGS(0.8)GFT(0.166)K		-8	-8	-8	-8	-8	-8	-8	-8	-8	-8	-8	-0.870071	-8	-8	-8	-8	-8	-8		10410	0	0	1	1	up	no	Q6PDI5	0.242485	0.00804644
10411	Q60980	91	91	Q60980	Q60980	Krueppel-like factor 3	Klf3	S	0.999953	sp|Q60980|KLF3_MOUSE Krueppel-like factor 3 OS=Mus musculus OX=10090 GN=Klf3 PE=1 SV=1	___2	119.02	99.465	114.39	GGSPSSLKFPSHRRASPGLSMPSSSPPIKKY	1;2	Q60980_91	1;2	RAS(1)PGLSMPS(0.217)S(0.435)S(0.348)PPIKK		0.24505	-0.113827	0.33472	-0.0686511	0.133215	-8	0.561186	0.432043	0.426148	0.529251	0.601824	0.600593	0.0199467	0.0885297	0.25664	1.0396	0.828201	0.608435		10411	-2.80046	-7	0.0920354	0.342288	down	no
10412	Q6PAR5	758	758	Q6PAR5	Q6PAR5	GTPase-activating protein and VPS9 domain-containing protein 1	Gapvd1	S	0.589876	sp|Q6PAR5|GAPD1_MOUSE GTPase-activating protein and VPS9 domain-containing protein 1 OS=Mus musculus OX=10090 GN=Gapvd1 PE=1 SV=2	___2	168.69	155.17	86.727	GLGSTSDDTDVREVSSRPSTPGLSVVSGISA	2	Q6PAR5_758	2	EVS(0.428)S(0.59)RPS(0.506)T(0.467)PGLS(0.009)VVSGISATSEDIPNK		-8	-8	0.552945	1.23275	0.735399	1.00858	0.650343	0.752287	0.600304	1.74303	-8	-8	1.01919	0.559069	0.865083	1.37103	1.31033	-8		10412	6.14126	71	0.0743689	0.310162	up	no	Q6PAR5	-0.00670861	0.939104
10413	P54276	14	14	P54276	P54276	DNA mismatch repair protein Msh6	Msh6	S	0.999977	sp|P54276|MSH6_MOUSE DNA mismatch repair protein Msh6 OS=Mus musculus OX=10090 GN=Msh6 PE=1 SV=3	___1	54.066	11.876	54.066	__MSRQSTLYSFFPKSPALGDTKKAAAEASR	1	P54276_14	1	S(1)PALGDTK		-2.06015	-8	-8	-8	-8	-8	-2.43925	-8	-2.48425	-2.7937	-2.65219	-8	-1.69715	-8	-2.10935	-3.14032	-2.9199	-8		10413	-1.97995	-3.9	0.369341	0.664485	down	no	P54276	0.313636	0.00972922
10414	P81122	517	517	P81122	P81122	Insulin receptor substrate 2	Irs2	T	0.999264	sp|P81122|IRS2_MOUSE Insulin receptor substrate 2 OS=Mus musculus OX=10090 GN=Irs2 PE=1 SV=2	___1	156.72	122.54	156.72	SSPGDLRAFSSHRSNTPESIAETPPARDGSG	1	P81122_517	1	S(0.001)NT(0.999)PESIAETPPAR		-8	-8	-8	-0.130934	0.0533658	-8	-0.57951	-1.02527	-0.86211	0.368164	-0.472599	0.402319	-0.0230598	-0.434263	-0.260662	-0.134115	-0.228088	-8		10414	5.30748	40	0.0170768	0.149094	up	yes	P81122	1.20059	0.24142
10415	Q91W98	291	291	Q91W98	Q91W98	Solute carrier family 15 member 4	Slc15a4	S	0.903537	sp|Q91W98|S15A4_MOUSE Solute carrier family 15 member 4 OS=Mus musculus OX=10090 GN=Slc15a4 PE=1 SV=1	___1	173.33	139.07	173.33	GGQRRSGEGLGVFQQSSKHSLFDSCKMSRGG	1	Q91W98_291	1	SGEGLGVFQQS(0.904)S(0.096)K		-8	-8	-8	-1.339	-0.675747	-8	-1.18131	-8	-1.58358	-8	-0.790678	-8	-8	-8	-0.994448	-8	-0.253389	-8		10415	4.66175	25	0.166647	0.459304	up	no	Q91W98	0.1035	0.60044
10416	P26039	1631	1631	P26039	P26039	Talin-1	Tln1	S	0.997976	sp|P26039|TLN1_MOUSE Talin-1 OS=Mus musculus OX=10090 GN=Tln1 PE=1 SV=2	___1	42.813	26.675	42.813	TARALAVNPRDPPRWSVLAGHSRTVSDSIKK	1	P26039_1631	1	DPPRWS(0.998)VLAGHS(0.002)R		-0.682192	-0.506447	-0.644361	-1.38639	-0.973909	-0.790275	-1.11637	-0.968989	-8	-1.61831	-8	-1.52884	-1.29549	-0.351534	-0.897114	-1.47762	-8	-8		10416	-0.439193	-1.4	0.840877	1	down	no	P26039	-0.0627771	0.451311
10417	Q8CDG3	996	996	Q8CDG3	Q8CDG3	Deubiquitinating protein VCIP135	Vcpip1	S	0.770232	sp|Q8CDG3|VCIP1_MOUSE Deubiquitinating protein VCPIP1 OS=Mus musculus OX=10090 GN=Vcpip1 PE=1 SV=1	___1	87.831	61.917	87.831	AVSQVRAEATTRSRESSPSHGLLKLGSGGVV	1;2	Q8CDG3_996	1;2	S(0.358)RES(0.77)S(0.841)PS(0.031)HGLLK		-8	-8	1.12884	-8	-8	-8	0.605116	-8	-8	0.0650139	0.690487	1.19156	-8	-8	0.751405	-8	1.16245	1.23194		10417	-3.04295	-8.2	0.370549	0.665001	down	no	Q8CDG3	-0.0408081	0.627621
10418	P24788	47	47	P24788	P24788	Cyclin-dependent kinase 11B	Cdk11b	S	1	sp|P24788|CD11B_MOUSE Cyclin-dependent kinase 11B OS=Mus musculus OX=10090 GN=Cdk11b PE=1 SV=2	___1	162.93	94.391	52.823	IKRLKNSDDRDSKRDSLEEGELRDHRMEITI	1	P24788_47	1	RDS(1)LEEGELRDHR		2.23214	2.00777	2.8141	2.37265	2.37659	2.43758	2.21965	2.58938	2.43249	1.93959	1.95492	2.7294	2.31405	2.26364	2.69134	2.19621	2.08483	2.40858		10418	0.0442709	1	0.902813	1	up	no	P24788	-0.015803	0.8487
10419	A2AJT4	309	309	A2AJT4	A2AJT4	Arginine/serine-rich protein PNISR	Pnisr	T	0.989856	sp|A2AJT4|PNISR_MOUSE Arginine/serine-rich protein PNISR OS=Mus musculus OX=10090 GN=Pnisr PE=1 SV=1	___2	142.78	136.41	120.59	DEDAENLEAVSSGKVTRSPSPAPQEEHSEPE	2	A2AJT4_309	2	S(0.006)KFDS(0.994)DEEDEDAENLEAVS(0.001)S(0.009)GKVT(0.99)R		-8	-8	-0.869772	0.996878	0.613016	-8	-8	-8	-8	-8	-8	-8	-1.15632	-8	-0.640308	-8	-0.461626	-0.742437		10419	3.49322	11	0.278313	0.599367	up	no	A2AJT4	0.0297609	0.850057
1042	Q8C1D8	372	372	Q8C1D8	Q8C1D8	Protein IWS1 homolog	Iws1	S	0.977818	sp|Q8C1D8|IWS1_MOUSE Protein IWS1 homolog OS=Mus musculus OX=10090 GN=Iws1 PE=1 SV=1	___2	64.152	57.111	64.152	SRVVCDADDSDSDVVSDKSGKRETTVASDSE	2	Q8C1D8_372	2	VVCDADDS(0.012)DS(0.015)DVVS(0.978)DKS(0.995)GKR		-8	-8	-8	-0.650454	-8	-1.45124	-8	-8	-8	-8	-8	-8	-8	-8	-8	-8	-8	-8		1042	4.63277	25	0.00489854	0.0687143	up	yes	Q8C1D8	0.247769	0.109993
10420	O88587	261	261	O88587	O88587	Catechol O-methyltransferase	Comt	S	0.926005	sp|O88587|COMT_MOUSE Catechol O-methyltransferase OS=Mus musculus OX=10090 GN=Comt PE=1 SV=2	___1	115.05	86.847	85.672	VVDGLEKAVYQGPGSSPVKS___________	1	O88587_261	1	AVYQGPGS(0.074)S(0.926)PVK		1.3353	-8	1.6586	2.42029	1.41652	1.79731	1.49321	-8	1.46653	-8	1.39905	-8	-8	1.80318	-8	-8	0.975378	0.639549		10420	3.54674	12	0.416469	0.688416	up	no	O88587	0.127263	0.510653
10421	P48678	277	277	P48678	P48678	Prelamin-A/C;Lamin-A/C	Lmna	S	1	sp|P48678|LMNA_MOUSE Prelamin-A/C OS=Mus musculus OX=10090 GN=Lmna PE=1 SV=2	___1	83.182	46.765	62.924	ELEKTYSAKLDNARQSAERNSNLVGAAHEEL	1	P48678_277	1	LDNARQS(1)AER		0.0847841	0.398105	-0.154333	0.776716	0.195287	0.698957	0.640966	0.115459	0.592903	-8	-8	0.732617	0.6495	-0.378224	-0.0448723	0.556156	-8	0.641869		10421	0.447468	1.4	0.838163	1	up	no	P48678	0.110758	0.257398
10422	Q811L6	1521	1521	Q811L6	Q811L6	Microtubule-associated serine/threonine-protein kinase 4	Mast4	S	1	sp|Q811L6|MAST4_MOUSE Microtubule-associated serine/threonine-protein kinase 4 OS=Mus musculus OX=10090 GN=Mast4 PE=1 SV=3	___1	122.34	94.913	61.593	GCLKRPVSRKVGRQESVDDLDRDKLKAKVVV	1	Q811L6_1521	1	QES(1)VDDLDRDK		-0.257191	-8	-0.374237	-8	-8	-2.00779	-0.747395	-0.754061	-1.18454	-0.625813	-0.676157	-8	-1.6451	-1.847	-8	-8	-1.21539	-1.00459		10422	-3.12545	-8.7	0.336526	0.643742	down	no
10423	Q6NV66	601	601	Q6NV66	Q6NV66		Zfp646	S	0.800394	sp|Q6NV66|ZN646_MOUSE Zinc finger protein 646 OS=Mus musculus OX=10090 GN=Zfp646 PE=1 SV=1	___1	53.237	20.908	46.706	VTHREGEKSRTDSTVSPTRTFACQDCGKSYR	1	Q6NV66_601	1	TDS(0.007)T(0.036)VS(0.8)PT(0.157)R		-2.30151	-8	-8	-1.9269	-2.88261	-2.52399	-2.06342	-8	-2.37351	-8	-1.84458	-2.19633	-1.73012	-8	-2.6267	-3.02144	-2.8939	-2.68012		10423	3.656	13	0.119775	0.377115	up	no
10424	Q62351	112	112	Q62351	Q62351	Transferrin receptor protein 1	Tfrc	T	0.729765	sp|Q62351|TFR1_MOUSE Transferrin receptor protein 1 OS=Mus musculus OX=10090 GN=Tfrc PE=1 SV=1	___1	110.78	96.469	110.78	ECVKLAETEETDKSETMETEDVPTSSRLYWA	1	Q62351_112	1	LAET(0.001)EET(0.011)DKS(0.249)ET(0.73)MET(0.01)EDVPTSSR		-8	-8	-2.03642	-8	-8	-8	-8	-8	-8	-8	-8	-1.40079	-8	-8	-8	-0.822559	-8	-0.886106		10424	-1.98786	-4	0.301755	0.621494	down	no	Q62351	-0.55935	0.00898845
10425	Q61464	1399	1399	Q61464	Q61464	Zinc finger protein 638	Znf638	S	0.684123	sp|Q61464|ZN638_MOUSE Zinc finger protein 638 OS=Mus musculus OX=10090 GN=Znf638 PE=1 SV=2	___1	98.048	79.609	98.048	SNVYSSKSSIKATVVSSPKAKSTPSKTESHS	1	Q61464_1399	1	ATVVS(0.684)S(0.316)PK		0.952488	-8	0.246099	-1.32776	-2.04755	-1.69967	0.646279	0.844975	-0.132368	-1.13596	-0.494667	-0.352222	1.15165	-8	-8	-0.491014	-8	-0.524416		10425	0.575476	1.5	0.811074	1	up	no	Q61464	-0.110754	0.249874
10426	P11499	255	255	P11499	P11499	Heat shock protein HSP 90-beta	Hsp90ab1	S	1	sp|P11499|HS90B_MOUSE Heat shock protein HSP 90-beta OS=Mus musculus OX=10090 GN=Hsp90ab1 PE=1 SV=3	___2	358.74	335.65	170.38	EDKEDEEKPKIEDVGSDEEDDSGKDKKKKTK	1;2	P11499_255	1;2	IEDVGS(1)DEEDDS(1)GKDKK		0.422392	2.36723	1.56183	2.89619	2.6133	2.94648	1.97569	2.06712	-8	2.16533	2.27557	2.81277	1.66492	1.71798	1.89999	2.57146	2.49528	2.61768		10426	1.36817	2.6	0.495684	0.740629	up	no	P11499	0.355199	0.01789
10427	P11499	261	261	P11499	P11499	Heat shock protein HSP 90-beta	Hsp90ab1	S	1	sp|P11499|HS90B_MOUSE Heat shock protein HSP 90-beta OS=Mus musculus OX=10090 GN=Hsp90ab1 PE=1 SV=3	___2	290.92	290.92	170.38	EKPKIEDVGSDEEDDSGKDKKKKTKKIKEKY	1;2	P11499_261	1;2	IEDVGS(1)DEEDDS(1)GKDKK		0.422392	2.36723	1.56183	2.89619	2.6133	2.94648	1.97569	2.06712	-8	2.16533	2.27557	2.81277	1.66492	1.71798	1.89999	2.57146	2.49528	2.61768		10427	1.36817	2.6	0.495684	0.740629	up	no	P11499	0.355199	0.01789
10428	Q0VGY8	267	267	Q0VGY8	Q0VGY8	Protein TANC1	Tanc1	S	1	sp|Q0VGY8|TANC1_MOUSE Protein TANC1 OS=Mus musculus OX=10090 GN=Tanc1 PE=1 SV=2	___1	120.18	106.9	120.18	GVQKGVLHDRRADNCSPVAEEETTGSAESVL	1	Q0VGY8_267	1	RADNCS(1)PVAEEETTGSAESVLPK		-0.109293	-0.54516	-0.373755	0.487719	0.721283	0.675549	-0.0688496	-8	-0.129555	0.137678	0.0574544	0.0440611	-0.14496	0.335114	-0.127644	0.293941	0.312723	-0.283644		10428	0.97092	2	0.534271	0.775357	up	no	Q0VGY8	0.681865	0.672597
10429	Q9DBT5	12	12	Q9DBT5	Q9DBT5	AMP deaminase 2	Ampd2	S	0.99994	sp|Q9DBT5|AMPD2_MOUSE AMP deaminase 2 OS=Mus musculus OX=10090 GN=Ampd2 PE=1 SV=1	___1	92.636	74.324	92.636	____MASEARSGLGASPLQSARSLPGNAPCL	1	Q9DBT5_12	1	SGLGAS(1)PLQSAR		1.09937	1.14588	1.21004	-8	-0.0154706	-0.109144	1.60481	1.48609	1.07046	0.357746	0.359102	-0.211758	1.65757	1.45237	0.475609	-0.782518	-0.375946	-1.23962		10429	-3.85997	-15	0.0300319	0.202789	down	yes	Q9DBT5	-0.0174044	0.914917
1043	Q8C1D8	375	375	Q8C1D8	Q8C1D8	Protein IWS1 homolog	Iws1	S	0.995153	sp|Q8C1D8|IWS1_MOUSE Protein IWS1 homolog OS=Mus musculus OX=10090 GN=Iws1 PE=1 SV=1	___2	64.152	57.111	64.152	VCDADDSDSDVVSDKSGKRETTVASDSEEEA	2	Q8C1D8_375	2	VVCDADDS(0.012)DS(0.015)DVVS(0.978)DKS(0.995)GKR		-8	-8	-8	-0.650454	-8	-1.45124	-8	-8	-8	-8	-8	-8	-8	-8	-8	-8	-8	-8		1043	4.63277	25	0.00489854	0.0687143	up	yes	Q8C1D8	0.247769	0.109993
10430	Q9Z1D1	42	42	Q9Z1D1	Q9Z1D1	Eukaryotic translation initiation factor 3 subunit G	Eif3g	S	0.985075	sp|Q9Z1D1|EIF3G_MOUSE Eukaryotic translation initiation factor 3 subunit G OS=Mus musculus OX=10090 GN=Eif3g PE=1 SV=2	___1	149.16	112.05	97.304	TSELLKGIPLPTGDTSPEPELLPGDPLPPPK	1;2	Q9Z1D1_42	1;2	GIPLPT(0.058)GDT(0.957)S(0.985)PEPELLPGDPLPPPK		-8	4.71278	-8	-8	5.77286	-8	-8	4.65606	3.44226	4.4147	5.1019	-8	5.55673	3.23026	2.92698	4.41179	4.95566	6.68954		10430	0.35336	1.3	0.933681	1	up	no	Q9Z1D1	0.0214031	0.782466
10431	Q9QXS1	4629	4629	Q9QXS1	Q9QXS1	Plectin	Plec	S	0.947488	sp|Q9QXS1|PLEC_MOUSE Plectin OS=Mus musculus OX=10090 GN=Plec PE=1 SV=3	___1	241.3	211.81	139.04	SSKGYYSPYSVSGSGSTAGSRTGSRTGSRAG	1;2;3	Q9QXS1_4629	1;2;3	GYYSPYSVS(0.001)GS(0.017)GS(0.947)T(0.79)AGS(0.244)R		0.798468	-8	-8	-8	-0.775129	0.767533	0.995064	0.235765	0.588381	-8	-8	-8	-8	-8	-8	-8	-8	-0.60437		10431	2.39798	5.3	0.405329	0.683033	up	no	Q9QXS1	0.0969015	0.281779
10432	Q9Z277	158	158	Q9Z277	Q9Z277	Tyrosine-protein kinase BAZ1B	Baz1b	S	0.999978	sp|Q9Z277|BAZ1B_MOUSE Tyrosine-protein kinase BAZ1B OS=Mus musculus OX=10090 GN=Baz1b PE=1 SV=2	___2	242.94	235.08	242.94	VDEEAVEKKSDGACDSPSSDKENSSQMAQDL	1;2	Q9Z277_158	1;2	SDGACDS(1)PS(0.026)S(0.974)DKENSSQMAQDLQK		-1.17032	0.628725	1.41699	1.85488	1.2554	1.65899	0.737407	1.23272	1.41205	1.49836	1.21102	2.04804	0.491518	-8	1.20692	1.59947	1.2932	0.184805		10432	1.29796	2.5	0.472501	0.723146	up	no	Q9Z277	0.0823985	0.531536
10433	Q8BLB7	183	183	Q8BLB7	Q8BLB7	Lethal(3)malignant brain tumor-like protein 3	L3mbtl3	S	1	sp|Q8BLB7|LMBL3_MOUSE Lethal(3)malignant brain tumor-like protein 3 OS=Mus musculus OX=10090 GN=L3mbtl3 PE=1 SV=1	___1	78.413	68.455	69.398	KCSRKKKPKLSLKADSKDDGEERDDEMENKQ	1	Q8BLB7_183	1	ADS(1)KDDGEERDDEMENK		-3.15406	-2.07347	-8	-0.761034	-1.17723	-1.26981	-2.25986	-8	-2.72982	0.0795877	-8	-0.69161	-3.41137	-3.44756	-3.32735	-1.85159	-1.46209	-8		10433	3.33982	10	0.183016	0.485401	up	no
10434	O35126	112	112	O35126	O35126	Atrophin-1	Atn1	S	1	sp|O35126|ATN1_MOUSE Atrophin-1 OS=Mus musculus OX=10090 GN=Atn1 PE=1 SV=1	___1	103.44	75.235	103.44	PRPQSPSDLDSLDGRSINDDGSSDPRDIDQD	1;2	O35126_112	1;2	S(1)INDDGSSDPR		-1.65851	-1.19893	-1.03924	-1.06449	-1.08409	-1.04913	-1.24711	-1.02801	-1.727	-1.61507	-8	-0.578836	-1.00629	-1.49324	-1.34488	-8	-0.816193	-8		10434	0.232983	1.2	0.911398	1	up	no	O35126;Q80TZ9	0.282836	0.85149
10435	Q7TPS5	295	295	Q7TPS5	Q7TPS5	C2 domain-containing protein 5	C2cd5	S	0.972316	sp|Q7TPS5|C2CD5_MOUSE C2 domain-containing protein 5 OS=Mus musculus OX=10090 GN=C2cd5 PE=1 SV=2	___1	142.89	125	142.89	SSGPSTPLKNQTYSFSPSKSYSRQSSSSDTD	1	Q7TPS5_295	1	NQTYS(0.004)FS(0.972)PS(0.023)K		0.221456	0.0566917	0.301002	0.596609	0.138672	0.344469	-0.417791	-0.342018	-0.147322	0.00126613	-0.362509	0.496216	-0.692232	-0.213655	-0.399946	-0.154606	0.119967	-0.395458		10435	0.166867	1.1	0.66833	0.906986	up	no	Q7TPS5	0.463474	0.784668
10436	Q8BYA0	4	4	Q8BYA0	Q8BYA0	Tubulin-specific chaperone D	Tbcd	S	0.971978	sp|Q8BYA0|TBCD_MOUSE Tubulin-specific chaperone D OS=Mus musculus OX=10090 GN=Tbcd PE=1 SV=1	___1	70.718	56.702	68.461	____________MVLSNEPAASAAEEEVEDD	1	Q8BYA0_4	1	VLS(0.972)NEPAAS(0.028)AAEEEVEDDALVR		-8	-8	-8	-2.25079	-1.67958	-0.446341	-2.5422	-8	-8	-1.75889	-8	-8	-8	-8	-8	-8	-2.20754	-2.15322		10436	6.54109	93	0.0086793	0.0985742	up	yes	Q8BYA0	0.352097	0.0108766
10437	Q3UHH1	707	707	Q3UHH1	Q3UHH1	Zinc finger SWIM domain-containing protein 8	Zswim8	S	0.864344	sp|Q3UHH1|ZSWM8_MOUSE Zinc finger SWIM domain-containing protein 8 OS=Mus musculus OX=10090 GN=Zswim8 PE=1 SV=1	___1	138.01	95.203	105.46	EVCTRDDLPSTDDSGSGLHKTKEAAPAVGEE	1	Q3UHH1_707	1	DDLPSTDDS(0.136)GS(0.864)GLHK		-8	-8	-8	-2.09082	-8	-8	-2.06517	-8	-8	-8	-8	-0.767708	-8	-8	-8	-8	-8	-8		10437	1.96973	3.9	0.364895	0.661524	up	no	Q3UHH1	0.243061	0.28941
10438	Q3UPF5	345	345	Q3UPF5	Q3UPF5	Zinc finger CCCH-type antiviral protein 1	Zc3hav1	S	0.518859	sp|Q3UPF5|ZCCHV_MOUSE Zinc finger CCCH-type antiviral protein 1 OS=Mus musculus OX=10090 GN=Zc3hav1 PE=1 SV=1	___3	78.763	65.335	75.184	DGDPDGLFSRNRSDSSTSRTSAAGFPLVAAQ	3	Q3UPF5_345	3	S(0.111)DS(0.459)S(0.519)T(0.517)S(0.513)RT(0.457)S(0.426)AAGFPLVAAQR		0.57614	-8	-8	-8	-8	0.656653	-8	-8	-8	-8	-8	-8	-8	-8	-8	-8	2.42544	-8		10438	0.0268376	1	0.993549	1	up	no	Q3UPF5	-0.0499088	0.6753
10439	P35569	1139	1139	P35569	P35569	Insulin receptor substrate 1	Irs1	S	0.941213	sp|P35569|IRS1_MOUSE Insulin receptor substrate 1 OS=Mus musculus OX=10090 GN=Irs1 PE=1 SV=1	___1	87.196	78.596	87.196	GGGGGSEDVKRHSSASFENVWLRPGDLGGVS	1	P35569_1139	1	HS(0.003)S(0.056)AS(0.941)FENVWLRPGDLGGVSK		-0.582661	-8	-8	-8	-8	0.584372	-0.657488	-1.33891	-0.657665	-0.521221	-8	-8	-8	-8	-1.02433	-8	-8	-8		10439	0.389011	1.3	0.892277	1	up	no	P35569	-0.105621	0.929729
1044	E9PVX6	125	125	E9PVX6	E9PVX6		Mki67	S	1	sp|E9PVX6|KI67_MOUSE Proliferation marker protein Ki-67 OS=Mus musculus OX=10090 GN=Mki67 PE=1 SV=1	___2	107.17	80.695	107.17	EFPGKSLGKEPSRRASRDSFCADPDGEGQDT	2	E9PVX6_125	2	RAS(1)RDS(1)FCADPDGEGQDTK		-0.383987	-0.0950642	0.0435713	-8	-8	-8	0.4183	0.342376	0.356337	-1.486	-8	-0.658945	-0.293556	0.719204	0.183426	-1.28066	-8	-1.21917		1044	-7.85484	-230	0.000677608	0.0209588	down	yes	E9PVX6	-0.189309	0.281544
10440	Q80TV8	600	600	Q80TV8	Q80TV8	CLIP-associating protein 1	Clasp1	S	0.99951	sp|Q80TV8|CLAP1_MOUSE CLIP-associating protein 1 OS=Mus musculus OX=10090 GN=Clasp1 PE=1 SV=2	___1	211.16	175.39	211.16	STKSVSTTGSLQRSRSDIDVNAAASAKSKVS	1	Q80TV8_600	1	SRS(1)DIDVNAAASAK		3.23948	2.65212	3.06876	1.15397	-8	0.178907	2.94679	3.25591	2.70989	2.53228	2.60318	3.19622	2.95922	-8	3.08639	-8	3.3087	3.6496		10440	-5.20916	-37	0.152263	0.434471	down	no	Q80TV8	0.0942998	0.278503
10441	Q9JIK5	218	218	Q9JIK5	Q9JIK5	Nucleolar RNA helicase 2	Ddx21	S	1	sp|Q9JIK5|DDX21_MOUSE Nucleolar RNA helicase 2 OS=Mus musculus OX=10090 GN=Ddx21 PE=1 SV=3	___1	174.78	139.1	174.78	KMKKGKEASGDAGEKSPRLKDGLSQPSEPKS	1	Q9JIK5_218	1	GKEASGDAGEKS(1)PR		-1.15989	-1.54526	-8	-0.998686	-1.29479	-1.09706	-0.872436	-1.58829	-0.790871	-1.02978	-0.184704	-0.305277	-8	-1.26767	-1.43062	-1.13144	-1.30458	-0.78698		10441	2.43821	5.4	0.221135	0.539338	up	no	Q9JIK5	-0.156669	0.102022
10442	Q99JR8	217	217	Q99JR8	Q99JR8	SWI/SNF-related matrix-associated actin-dependent regulator of chromatin subfamily D member 2	Smarcd2	T	0.989024	sp|Q99JR8|SMRD2_MOUSE SWI/SNF-related matrix-associated actin-dependent regulator of chromatin subfamily D member 2 OS=Mus musculus OX=10090 GN=Smarcd2 PE=1 SV=2	___1	63.936	49.475	63.936	FSPSKADGDNAGTAGTPGGTPAADKVASWEL		Q99JR8_217		ADGDNAGT(0.004)AGT(0.989)PGGT(0.007)PAADK		-0.83338	-0.309576	-1.12706	-2.29009	-8	-2.12731	-8	-1.43052	-8	-8	-8	-1.61641	-1.35107	-1.9843	-1.99782	-2.60495	-8	-2.8527		10442	-3.38246	-10	0.178116	0.478002	down	no	Q99JR8	0.687427	0.0168751
10443	Q62504	758	758	Q62504	Q62504	Msx2-interacting protein	Spen	S	0.999999	sp|Q62504|MINT_MOUSE Msx2-interacting protein OS=Mus musculus OX=10090 GN=Spen PE=1 SV=2	___2	64.633	56.867	64.633	PIERSQSPVHLRRPQSPGVSPAHSERLPSDS	2;4	Q62504_758	2;4	RPQS(1)PGVS(1)PAHS(0.998)ERLPS(0.945)DS(0.057)ER		-2.51685	-2.11537	-2.20373	-1.27885	-0.927689	-8	-2.73683	-8	-2.94623	-3.26078	-8	-2.54085	-8	-8	-2.71006	-2.53441	-2.87391	-1.90446		10443	-1.12353	-2.2	0.615705	0.857411	down	no
10444	Q62504	762	762	Q62504	Q62504	Msx2-interacting protein	Spen	S	0.999988	sp|Q62504|MINT_MOUSE Msx2-interacting protein OS=Mus musculus OX=10090 GN=Spen PE=1 SV=2	___2	64.633	56.867	64.176	SQSPVHLRRPQSPGVSPAHSERLPSDSERRL	2;4	Q62504_762	2;4	RPQS(1)PGVS(1)PAHS(0.999)ERLPS(0.953)DS(0.047)ER		-2.51685	-2.11537	-2.20373	-1.27885	-0.927689	-8	-2.73683	-8	-2.94623	-3.26078	-8	-2.54085	-8	-8	-2.71006	-2.53441	-2.87391	-1.90446		10444	-1.12353	-2.2	0.615705	0.857411	down	no
10445	Q52KI8	389	389	Q52KI8	Q52KI8	Serine/arginine repetitive matrix protein 1	Srrm1	S	1	sp|Q52KI8|SRRM1_MOUSE Serine/arginine repetitive matrix protein 1 OS=Mus musculus OX=10090 GN=Srrm1 PE=1 SV=2	___2	114.87	89.974	90.861	KRTSSPPRKTRRLSPSASPPRRRHRPSSPAT	2;3	Q52KI8_389	2;3	RLS(1)PS(1)AS(1)PPR		-8	-8	-8	-8	1.5124	-8	-8	-8	-8	0.295143	-8	-8	-8	-8	-3.39652	0.0826835	-8	0.519279		10445	3.1708	9	0.337607	0.644193	up	no	Q52KI8	0.236837	0.0538876
10446	Q8K212	493	493	Q8K212	Q8K212	Phosphofurin acidic cluster sorting protein 1	Pacs1	S	0.947604	sp|Q8K212|PACS1_MOUSE Phosphofurin acidic cluster sorting protein 1 OS=Mus musculus OX=10090 GN=Pacs1 PE=1 SV=2	___1	133.1	119.23	118.22	KTPMKSSKADLQGSASPSKVEGTHTPRQKRS	1;2	Q8K212_493	1;2	ADLQGS(0.029)AS(0.948)PS(0.024)KVEGTHTPR		2.40354	2.51498	2.66064	1.15212	-8	0.961723	2.42078	2.3067	2.19554	1.20716	1.78306	2.26689	2.15665	2.4539	2.05563	1.13901	0.790369	1.42694		10446	-4.48844	-22	0.0233191	0.17678	down	yes	Q8K212	0.152409	0.393793
10447	Q3UHF7	2413	2413	Q3UHF7	Q3UHF7	Transcription factor HIVEP2	Hivep2	S	1	sp|Q3UHF7|ZEP2_MOUSE Transcription factor HIVEP2 OS=Mus musculus OX=10090 GN=Hivep2 PE=1 SV=1	___1	216.54	172.23	176.25	SVDEKRVDFQSSKELSLSTEEGNEPSPEKNQ	1;2	Q3UHF7_2413	1;2	ELS(1)LS(0.995)T(0.005)EEGNEPSPEK		-1.69573	-1.18813	-1.36768	-1.77504	-1.12161	-0.524504	-2.34411	-8	-1.9321	-1.56328	-2.0758	-1.55851	-1.84673	-2.21091	-1.66624	-1.59447	-1.07888	-8		10447	0.2768	1.2	0.880519	1	up	no
10448	Q9D2D7	104	104	Q9D2D7	Q9D2D7	Zinc finger protein 687	Znf687	S	0.992329	sp|Q9D2D7|ZN687_MOUSE Zinc finger protein 687 OS=Mus musculus OX=10090 GN=Znf687 PE=1 SV=1	___1	89.029	73.901	89.029	KNTVCPEQSESLTGDSGEEETKAGGITKEGP	1	Q9D2D7_104	1	NTVCPEQSESLT(0.001)GDS(0.992)GEEET(0.006)K		-1.40153	-2.88978	-1.56534	-0.396131	-0.758295	-0.531116	-1.61254	-8	-1.63352	-1.50362	-1.13532	-0.835157	-0.750858	-1.93995	-8	-1.52471	-1.34373	-8		10448	1.39037	2.6	0.525534	0.768128	up	no
10449	Q8K4R9	680	680	Q8K4R9	Q8K4R9	Disks large-associated protein 5	Dlgap5	S	0.783842	sp|Q8K4R9|DLGP5_MOUSE Disks large-associated protein 5 OS=Mus musculus OX=10090 GN=Dlgap5 PE=1 SV=2	___1	126.42	116.37	107.19	RCHVEDTPCPGEQDSSDIEHDVNKINVKMDC	1	Q8K4R9_680	1	CHVEDTPCPGEQDS(0.216)S(0.784)DIEHDVNK		-8	0.334053	-8	-0.00705338	-0.327854	-0.513634	-8	-8	-8	-8	-8	0.0952912	-8	0.984209	0.536683	-0.338505	-0.697983	0.740845		10449	4.93914	31	0.085734	0.330769	up	no	Q8K4R9	0.180672	0.906494
1045	E9PVX6	128	128	E9PVX6	E9PVX6		Mki67	S	1	sp|E9PVX6|KI67_MOUSE Proliferation marker protein Ki-67 OS=Mus musculus OX=10090 GN=Mki67 PE=1 SV=1	___2	107.17	80.695	107.17	GKSLGKEPSRRASRDSFCADPDGEGQDTKAS	2	E9PVX6_128	2	RAS(1)RDS(1)FCADPDGEGQDTK		-0.383987	-0.0950642	0.0435713	-8	-8	-8	0.4183	0.342376	0.356337	-1.486	-8	-0.658945	-0.293556	0.719204	0.183426	-1.28066	-8	-1.21917		1045	-7.85484	-230	0.000677608	0.0209588	down	yes	E9PVX6	-0.189309	0.281544
10450	O08784	794	794	O08784	O08784	Treacle protein	Tcof1	S	1	sp|O08784|TCOF_MOUSE Treacle protein OS=Mus musculus OX=10090 GN=Tcof1 PE=1 SV=1	___1	117.2	90.493	117.2	GKTSQVRAASAPAKESPKKGAHPGTPGKTGS	1	O08784_794	1	AASAPAKES(1)PK		1.95799	2.06913	2.01572	1.65831	1.63488	1.65208	1.7118	1.47175	2.19379	1.57201	1.70091	2.64915	2.3142	0.848999	1.59043	2.03205	1.62835	2.4877		10450	-0.365856	-1.3	0.420806	0.691126	down	no	O08784	-0.0144466	0.920388
10451	P10923	288	288	P10923	P10923	Osteopontin	Spp1	S	0.994064	sp|P10923|OSTP_MOUSE Osteopontin OS=Mus musculus OX=10090 GN=Spp1 PE=1 SV=1	___2	133.07	109.95	73.983	EDDRYLKFRISHELESSSSEVN_________	1;2;3	P10923_288	1;2;3	FRIS(1)HELES(0.994)S(0.354)S(0.297)S(0.355)EVN		1.45809	1.03761	2.66791	4.32589	-8	3.79541	-8	-8	0.940458	2.42014	2.33467	-8	-8	-8	-8	0.859013	0.557447	-0.265222		10451	-1.68077	-3.2	0.647092	0.887098	down	no	P10923	0.936994	0.0497488
10452	Q8K310	598	598	Q8K310	Q8K310	Matrin-3	Matr3	S	0.999989	sp|Q8K310|MATR3_MOUSE Matrin-3 OS=Mus musculus OX=10090 GN=Matr3 PE=1 SV=1	___2	188	175.38	73.157	GIDLLKKDKSRKRSYSPDGKESPSDKKSKTD	1;2;3	Q8K310_598	1;2;3	SYS(1)PDGK		-0.082243	-8	-0.0390911	0.724992	-0.044361	-8	-8	-8	-0.777197	-0.7729	-8	0.114187	-8	-8	-8	-0.275978	-0.507994	-0.371069		10452	0.267322	1.2	0.927927	1	up	no	Q8K310	0.137768	0.0590471
10453	P62137	2	2	P62137	P62137	Serine/threonine-protein phosphatase PP1-alpha catalytic subunit	Ppp1ca	S	0.979348	sp|P62137|PP1A_MOUSE Serine/threonine-protein phosphatase PP1-alpha catalytic subunit OS=Mus musculus OX=10090 GN=Ppp1ca PE=1 SV=1	___1	146.96	134.33	146.96	______________MSDSEKLNLDSIIGRLL	1	P62137_2	1	S(0.979)DS(0.021)EKLNLDSIIGR		-2.13796	-1.80001	-1.55243	-1.35625	-8	-0.576748	-1.3453	-1.69602	-0.981724	-0.767651	-0.654243	-1.03969	-1.81216	-2.79114	-1.25071	-1.01114	-1.5604	-1.53877		10453	-1.48087	-2.8	0.279589	0.60053	down	no	P62137	0.00294161	0.98293
10454	Q8K2L8	128	128	Q8K2L8	Q8K2L8	Trafficking protein particle complex subunit 12	Trappc12	S	0.999557	sp|Q8K2L8|TPC12_MOUSE Trafficking protein particle complex subunit 12 OS=Mus musculus OX=10090 GN=Trappc12 PE=1 SV=2	___1	110.9	103.62	82.058	PSSTDKEVVDTLSNGSETDGDDTPRDISDMT	1;2;3	Q8K2L8_128	1;2;3	LPSSTDKEVVDT(0.005)LS(0.995)NGS(1)ET(0.999)DGDDT(0.001)PR		-8	-8	-8	1.01459	-8	0.71731	-8	-8	-8	-8	0.188044	-8	-8	-8	-8	-8	-8	-0.0334454		10454	5.91063	60	0.0628712	0.289502	up	no	Q8K2L8	-0.107028	0.530507
10455	Q64511	1511	1511	Q64511	Q64511	DNA topoisomerase 2-beta	Top2b	S	0.992989	sp|Q64511|TOP2B_MOUSE DNA topoisomerase 2-beta OS=Mus musculus OX=10090 GN=Top2b PE=1 SV=2	___1	213.49	194.67	130.73	RAPKQKKIVETINSDSDSEFGIPKKTTTPKG	1;2	Q64511_1511	1;2	KIVETINS(1)DS(0.993)DS(0.007)EFGIPK		-8	-1.76664	-1.33705	0.0919151	0.0635872	0.503603	-1.02725	-1.87363	-8	-0.814859	-0.900862	-1.51996	-1.41306	-1.04805	-1.13571	-0.601887	-0.780499	-1.42453		10455	3.92093	15	0.0554918	0.274116	up	no	Q64511	0.319084	0.0388169
10456	Q9D1E6	110	110	Q9D1E6	Q9D1E6	Tubulin-folding cofactor B	Tbcb	S	1	sp|Q9D1E6|TBCB_MOUSE Tubulin-folding cofactor B OS=Mus musculus OX=10090 GN=Tbcb PE=1 SV=2	___1	134.38	109.14	134.13	LGEYEDVSKVEKYEISPEAYERRQNTVRSFM	1	Q9D1E6_110	1	YEIS(1)PEAYER		2.37649	2.34253	2.34347	2.37161	2.0895	2.03964	2.39197	2.34793	2.94686	1.93054	2.03556	2.28892	1.97541	2.414	2.65622	1.81703	1.70217	-8		10456	-0.187245	-1.1	0.922001	1	down	no	Q9D1E6	0.083927	0.441865
10457	Q8BTI8	1458	1458	Q8BTI8	Q8BTI8	Serine/arginine repetitive matrix protein 2	Srrm2	S	0.970921	sp|Q8BTI8|SRRM2_MOUSE Serine/arginine repetitive matrix protein 2 OS=Mus musculus OX=10090 GN=Srrm2 PE=1 SV=3	___2	107.79	72.246	62.042	KALPQTPRARSHSPSSPERNNKSVTPQRERS	1;2;3	Q8BTI8_1458	1;2;3	ARS(0.923)HS(0.195)PS(0.911)S(0.971)PER		-8	-8	-4.76748	-8	-8	-2.14556	-8	-8	-4.26128	-8	-8	-8	-8	-8	-8	-3.82466	-8	-3.32656		10457	0.873975	1.8	0.501077	0.745346	up	no	Q8BTI8	0.0732478	0.502875
10458	Q8BI84	1768	1768	Q8BI84	Q8BI84	Melanoma inhibitory activity protein 3	Mia3	S	0.572185	sp|Q8BI84|TGO1_MOUSE Transport and Golgi organization protein 1 homolog OS=Mus musculus OX=10090 GN=Mia3 PE=1 SV=2	___3	81.763	68.339	75.71	ASDPGPAPVVNSSSRSSSPAKAVDEGKVNMA	3	Q8BI84_1768	3	HSASDPGPAPVVNS(0.441)S(0.531)S(0.549)RS(0.572)S(0.531)S(0.376)PAK		-8	0.220581	0.35651	-8	-8	-0.418125	0.43738	-0.0145226	0.042776	-8	-8	0.520565	-8	-8	0.627518	-8	0.836437	-8		10458	-2.99841	-8	0.337865	0.644193	down	no	Q8BI84	0.147295	0.233594
10459	A0A338P6K9	1281	1281	A0A338P6K9	A0A338P6K9			S	0.582076	sp|A0A338P6K9|QSER1_MOUSE Glutamine and serine-rich protein 1 OS=Mus musculus OX=10090 GN=Qser1 PE=2 SV=1	___2	95.122	87.652	54.656	KVDSELKTLEQLSSFSSDEEDPGSCGHDIYK	2	A0A338P6K9_1281	2	TLEQLS(0.249)S(0.582)FS(0.582)S(0.582)DEEDPGS(0.005)CGHDIYK		-8	-0.43652	-0.207958	0.501876	-8	-8	-8	-8	-8	-8	-0.140455	-8	-8	-0.307474	-8	0.0355929	0.107929	-0.613558		10459	-2.28455	-4.9	0.45641	0.711677	down	no
1046	P97311	689	689	P97311	P97311	DNA replication licensing factor MCM6	Mcm6	S	1	sp|P97311|MCM6_MOUSE DNA replication licensing factor MCM6 OS=Mus musculus OX=10090 GN=Mcm6 PE=1 SV=1	___1	377.61	335.39	331.22	METDEGQGGVNGHADSPAPVNRFNGSSEDAS	1	P97311_689	1	VETPDVNLDQEEEIQMETDEGQGGVNGHADS(1)PAPVNR		1.85225	1.33787	2.0958	1.9205	2.2921	2.05785	1.77864	2.00844	1.87168	2.12944	2.17013	2.05703	2.38322	2.42411	2.10666	1.29711	1.76619	1.83163		1046	0.328177	1.3	0.390342	0.673179	up	no	P97311	0.201041	0.070152
10460	A2A870	206	206	A2A870	A2A870	Fas-binding factor 1	Fbf1	S	0.999969	sp|A2A870|FBF1_MOUSE Fas-binding factor 1 OS=Mus musculus OX=10090 GN=Fbf1 PE=1 SV=1	___1	90.712	72.573	90.712	TATKLPAVERKPAPKSPGAAAGQGPSVPLTP	1	A2A870_206	1	S(1)PGAAAGQGPSVPLTPGDTPIR		-1.18649	-8	-0.884918	-1.66558	-2.03346	-1.72554	-1.64177	-0.988873	-1.74339	-1.00242	-1.53579	-1.92885	-0.993843	-0.790182	-1.27452	-1.18986	-1.1367	-1.51557		10460	1.54894	2.9	0.280568	0.601849	up	no
10461	Q9CR25	489	489	Q9CR25	Q9CR25	Diphthamide biosynthesis protein 2	Dph2	S	0.62403	sp|Q9CR25|DPH2_MOUSE 2-(3-amino-3-carboxypropyl)histidine synthase subunit 2 OS=Mus musculus OX=10090 GN=Dph2 PE=1 SV=1	___1	98.04	92.007	90.142	RGRRGIAIAYEDEGSS_______________	1	Q9CR25_489	1	GIAIAYEDEGS(0.376)S(0.624)		-0.0500583	-0.545738	-0.25741	-0.402454	-0.805269	-0.84704	-0.396948	-0.709333	-0.514465	-1.00486	-1.04863	-0.911776	-0.698256	-0.347162	-0.552284	-1.10263	-0.755056	-1.64802		10461	-0.400519	-1.3	0.30733	0.626328	down	no	Q9CR25	-0.125141	0.328306
10462	P48678	3	3	P48678	P48678	Prelamin-A/C;Lamin-A/C	Lmna	T	0.999933	sp|P48678|LMNA_MOUSE Prelamin-A/C OS=Mus musculus OX=10090 GN=Lmna PE=1 SV=2	___1	106.6	93.392	78.149	_____________METPSQRRATRSGAQASS	1	P48678_3	1	MET(1)PSQR		3.6326	4.14019	-8	1.66409	0.796278	1.50869	4.04743	3.92114	3.43015	2.00327	1.79419	2.3901	3.58628	3.7272	3.5072	1.58516	0.856779	1.17012		10462	1.39875	2.6	0.542247	0.78275	up	no	P48678	0.110758	0.257398
10463	Q9R1Z7	18	18	Q9R1Z7	Q9R1Z7	6-pyruvoyl tetrahydrobiopterin synthase	Pts	S	0.997856	sp|Q9R1Z7|PTPS_MOUSE 6-pyruvoyl tetrahydrobiopterin synthase OS=Mus musculus OX=10090 GN=Pts PE=1 SV=2	___1	87.298	60.625	87.298	AAGDLRRRARLSRLVSFSASHRLHSPSLSDE	1	Q9R1Z7_18	1	LVS(0.998)FS(0.002)ASHR		-8	-3.11124	-8	-8	-8	-2.78417	-2.91617	-8	-2.74973	-2.84368	-8	-2.4921	-1.52123	-2.09554	-1.89211	-1.57845	-1.49467	-2.06324		10463	0.109024	1.1	0.956675	1	up	no
10465	Q99K70	2	2	Q99K70	Q99K70	Ras-related GTP-binding protein C	Rragc	S	0.999994	sp|Q99K70|RRAGC_MOUSE Ras-related GTP-binding protein C OS=Mus musculus OX=10090 GN=Rragc PE=1 SV=1	___1	117.6	101.33	105.98	______________MSLQYGAEETPLAGSYG	1;2	Q99K70_2	1;2	S(1)LQYGAEETPLAGS(0.992)Y(0.007)GAADS(0.001)FPK		-2.21244	-2.18017	-1.61473	-0.879707	-8	-8	-8	-2.40167	-8	-1.51722	-8	-1.66313	-8	-8	-8	-1.65476	-1.28137	-8		10465	-3.62412	-12	0.16655	0.459181	down	no	Q99K70	0.377224	0.0016355
10466	Q8C1D8	198	198	Q8C1D8	Q8C1D8	Protein IWS1 homolog	Iws1	S	0.994691	sp|Q8C1D8|IWS1_MOUSE Protein IWS1 homolog OS=Mus musculus OX=10090 GN=Iws1 PE=1 SV=1	___2	160.11	151.6	110.67	SDSESEELPKPRVSDSESEDPPRPQASDSES	1;2;3;4	Q8C1D8_198	1;2;3;4	VS(0.998)DS(0.995)ES(0.007)EDPPRPQAS(0.107)DS(0.836)ES(0.058)EELPKPR		-8	-8	-8	0.475405	-0.452791	1.16121	-1.94313	-8	-2.39591	0.258524	0.0270691	-8	-8	-8	-2.44577	-1.67578	-8	-8		10466	8.39461	340	0.00621887	0.0779457	up	yes	Q8C1D8	0.247769	0.109993
10467	Q8R1A4	896	896	Q8R1A4	Q8R1A4	Dedicator of cytokinesis protein 7	Dock7	S	0.977481	sp|Q8R1A4|DOCK7_MOUSE Dedicator of cytokinesis protein 7 OS=Mus musculus OX=10090 GN=Dock7 PE=1 SV=3	___2	251.13	232.19	171.5	RSAVRPASLNLNRSRSLSNSNPDISGTPTSP	1;2;3	Q8R1A4_896	1;2;3	S(0.018)RS(0.977)LS(0.055)NS(0.949)NPDISGTPTSPDDEVR		-8	-0.610928	-1.05998	-1.75619	-1.03757	-1.50819	-0.899113	-8	-0.902857	0.222629	-0.7633	-0.0850582	-1.559	-8	-1.10709	-0.612875	-0.581272	-0.572127		10467	1.78965	3.5	0.446115	0.703767	up	no	Q8R1A4	0.120024	0.0707166
10468	E9Q1P8	440	440	E9Q1P8	E9Q1P8	Interferon regulatory factor 2-binding protein 2	Irf2bp2	S	0.980442	sp|E9Q1P8|I2BP2_MOUSE Interferon regulatory factor 2-binding protein 2 OS=Mus musculus OX=10090 GN=Irf2bp2 PE=1 SV=1	___3	131.86	115.98	109.35	KDATQVHSTTRRNSSSPPSPSSMNQRRLGPR	1;2;3	E9Q1P8_440	1;2;3	RNS(0.762)S(0.258)S(0.98)PPS(0.981)PS(0.017)S(0.003)MNQR		-8	-0.806333	-0.791763	0.230049	0.0719178	0.00654363	-0.346388	-0.49041	-0.651508	0.266808	-0.535793	0.186556	-0.817505	-0.513083	-0.728647	0.317303	0.238978	-0.293829		10468	3.3022	9.9	0.038788	0.229923	up	yes	E9Q1P8	0.775907	5.46271e-05
10469	Q60875	940	940	Q60875	Q60875	Rho guanine nucleotide exchange factor 2	Arhgef2	S	0.998676	sp|Q60875|ARHG2_MOUSE Rho guanine nucleotide exchange factor 2 OS=Mus musculus OX=10090 GN=Arhgef2 PE=1 SV=4	___3	229.96	153.14	215.45	EAQELGSPEDRLQDSSDPDTGSEEEVSSRLS	1;2;3;4	Q60875_940	1;2;3;4	LQDS(0.001)S(0.999)DPDTGSEEEVSSR		-8	-8	0.328966	0.992609	0.418264	-2.54024	0.602455	-0.922621	-0.683886	0.910164	-0.0171795	0.492653	-0.323145	-8	0.318524	-8	-0.600895	-0.0335923		10469	4.84722	29	0.0987483	0.35137	up	no	Q60875	0.0711061	0.507872
1047	E9PVX6	498	498	E9PVX6	E9PVX6		Mki67	S	0.969941	sp|E9PVX6|KI67_MOUSE Proliferation marker protein Ki-67 OS=Mus musculus OX=10090 GN=Mki67 PE=1 SV=1	___1	96.756	70.713	96.756	PNTPLKRGETPTKRKSLGTHSPAVLKTIIKE	1;2	E9PVX6_498	1;2	S(0.97)LGT(0.032)HS(0.998)PAVLK		-8	-8	-8	-8	-8	-8	-1.14261	-8	-8	-8	-8	-8	-1.21855	-0.976208	-1.44388	-8	-8	-8		1047	-8.88178e-16	-1	1	1	down	no	E9PVX6	-0.189309	0.281544
10470	Q0KL02	1723	1723	Q0KL02	Q0KL02	Triple functional domain protein	Trio	S	0.5	sp|Q0KL02|TRIO_MOUSE Triple functional domain protein OS=Mus musculus OX=10090 GN=Trio PE=1 SV=3	___1	143.24	132.71	44.299	EGLVPCGSLCIAHSRSSMEMEGIFNHKDSLS	1	Q0KL02_1723	1	S(0.5)S(0.5)MEMEGIFNHK		-0.471947	-0.328461	0.25157	0.0912137	-0.0720273	0.301306	-0.206577	-0.178806	-0.105652	-1.13758	-0.728863	-0.574333	-0.845449	-0.116495	-0.753376	-0.191887	-0.0650177	-1.28893		10470	0.289776	1.2	0.527224	0.769629	up	no	Q0KL02	0.19749	0.047926
10471	Q0KL02	1724	1724	Q0KL02	Q0KL02	Triple functional domain protein	Trio	S	0.785209	sp|Q0KL02|TRIO_MOUSE Triple functional domain protein OS=Mus musculus OX=10090 GN=Trio PE=1 SV=3	___1	143.24	132.71	59.198	GLVPCGSLCIAHSRSSMEMEGIFNHKDSLSV	1	Q0KL02_1724	1	S(0.215)S(0.785)MEMEGIFNHK		-0.471947	-0.328461	0.25157	0.0912137	-0.0720273	0.301306	-0.206577	-0.178806	-0.105652	-1.13758	-0.728863	-0.574333	-0.845449	-0.116495	-0.753376	-0.191887	-0.0650177	-1.28893		10471	0.289776	1.2	0.527224	0.769629	up	no	Q0KL02	0.19749	0.047926
10472	E9Q784	929	929	E9Q784	E9Q784		Zc3h13	S	0.999582	sp|E9Q784|ZC3HD_MOUSE Zinc finger CCCH domain-containing protein 13 OS=Mus musculus OX=10090 GN=Zc3h13 PE=1 SV=1	___2	98.703	93.945	98.703	PKRRREHSPDSDTYHSGDDKNEKHRLLSQVV	2;3	E9Q784_929	2;3	EHS(1)PDS(0.858)DT(0.121)Y(0.021)HS(1)GDDKNEK		-8	-3.55881	-8	0.6103	-0.736275	0.123318	-2.82078	-8	-2.63083	-1.7538	-1.61127	-1.48356	-2.72656	-3.79319	-2.91848	-1.70455	-1.90551	-8		10472	6.51872	92	0.00500261	0.0687143	up	yes	E9Q784	1.35816	0.331107
10473	Q9CT10	33	33	Q9CT10	Q9CT10	Ran-binding protein 3	Ranbp3	S	0.997431	sp|Q9CT10|RANB3_MOUSE Ran-binding protein 3 OS=Mus musculus OX=10090 GN=Ranbp3 PE=1 SV=2	___3	166.2	149.12	116.45	VFQKDKGQKRSAGSSSPEAGEDSDHEDGNYC	2;3	Q9CT10_33	2;3	S(0.001)AGS(0.149)S(0.853)S(0.997)PEAGEDS(1)DHEDGNYCPPVKR		-8	0.537819	0.417784	2.61238	0.759489	2.26242	1.4101	0.471468	1.60038	1.71586	0.256621	2.15747	-8	1.24616	1.61307	1.89674	2.2325	-8		10473	4.22623	19	0.20952	0.524948	up	no	Q9CT10	0.0537211	0.517707
10474	Q9CT10	40	40	Q9CT10	Q9CT10	Ran-binding protein 3	Ranbp3	S	1	sp|Q9CT10|RANB3_MOUSE Ran-binding protein 3 OS=Mus musculus OX=10090 GN=Ranbp3 PE=1 SV=2	___3	177.73	160.08	177.73	QKRSAGSSSPEAGEDSDHEDGNYCPPVKRER	1;2;3	Q9CT10_40	1;2;3	SAGSSSPEAGEDS(1)DHEDGNYCPPVKR		-8	0.537819	0.417784	2.61238	0.759489	2.26242	1.4101	0.471468	1.60038	1.71586	0.256621	2.15747	-8	1.24616	1.61307	1.89674	2.2325	-8		10474	4.22623	19	0.20952	0.524948	up	no	Q9CT10	0.0537211	0.517707
10475	B2RRD7	461	461	B2RRD7	B2RRD7		Brpf1	S	0.999444	sp|B2RRD7|BRPF1_MOUSE Peregrin OS=Mus musculus OX=10090 GN=Brpf1 PE=1 SV=1	___1	202.98	186.53	202.98	HTPPGSARRLPALSHSEGEEEEDEEEDEGKS	1	B2RRD7_461	1	RLPALS(0.001)HS(0.999)EGEEEEDEEEDEGK		-1.13652	-8	-1.07438	-0.0105286	-0.31311	-0.106768	-1.53087	-1.47	-1.50477	-0.901966	-0.704794	-0.931955	-1.95893	-8	-1.95474	-1.41114	-0.982388	-1.61676		10475	3.26016	9.6	0.0628767	0.289502	up	no
10476	P05622	996	996	P05622	P05622	Platelet-derived growth factor receptor beta	Pdgfrb	S	1	sp|P05622|PGFRB_MOUSE Platelet-derived growth factor receptor beta OS=Mus musculus OX=10090 GN=Pdgfrb PE=1 SV=2	___1	73.841	60.17	48.998	HPAILRSQARFPGIHSLRSPLDTSSVLYTAV	1	P05622_996	1	FPGIHS(1)LR		0.121873	0.0733294	-0.376539	-8	-1.19154	-1.45735	-0.176815	0.35643	-8	-0.192894	0.428509	0.595171	0.0449886	0.140928	0.201221	0.276728	0.143089	0.428625		10476	-3.48918	-11	0.114716	0.368527	down	no	P05622	0.469686	0.0214789
10477	Q80X90	2554	2554	Q80X90	Q80X90	Filamin-B	Flnb	T	0.802563	sp|Q80X90|FLNB_MOUSE Filamin-B OS=Mus musculus OX=10090 GN=Flnb PE=1 SV=3	___1	108.5	92.029	108.5	KAGSNMLLIGVHGPTTPCEEVSMKHVGKQQY	1	Q80X90_2554	1	AGSNMLLIGVHGPT(0.197)T(0.803)PCEEVS(0.001)MK		-1.10257	-1.69576	-0.716911	-2.00483	-8	-8	-8	-1.80422	-8	-8	-8	-1.91689	-8	-8	-1.0951	-8	-8	-1.23349		10477	-4.82986	-28	0.0964008	0.347879	down	no	Q80X90	-0.138406	0.369256
10478	Q9JLC8	4259	4259	Q9JLC8	Q9JLC8	Sacsin	Sacs	S	0.579017	sp|Q9JLC8|SACS_MOUSE Sacsin OS=Mus musculus OX=10090 GN=Sacs PE=1 SV=2	___1	54.223	50.443	54.223	LYKFSRPDESSQNRDSAPTTPTSPTEFLTPG	1	Q9JLC8_4259	1	DS(0.579)APT(0.101)T(0.101)PT(0.101)S(0.101)PT(0.019)EFLTPGLR		-8	-2.76459	-2.23385	-2.37151	-1.99093	-8	-8	-8	-8	-8	-8	-1.90312	-2.71764	-2.70235	-8	-2.59991	-2.89661	-2.44577		10478	0.212002	1.2	0.927624	1	up	no	Q9JLC8	1.92495	0.238109
10479	Q6GYP7	859	859	Q6GYP7	Q6GYP7	Ral GTPase-activating protein subunit alpha-1	Ralgapa1	S	0.999799	sp|Q6GYP7|RGPA1_MOUSE Ral GTPase-activating protein subunit alpha-1 OS=Mus musculus OX=10090 GN=Ralgapa1 PE=1 SV=1	___2	126.09	101.62	89.46	ERLRSGNASTMTRRGSSPGSLEIPKDLPDIL	1;2	Q6GYP7_859	1;2	RGS(1)S(0.998)PGS(0.002)LEIPK		-8	-0.595314	-0.451923	0.255255	-0.431404	0.214747	-0.481411	-0.111477	-0.447769	-0.348431	-0.532099	-0.479342	-0.0679112	-0.314741	-0.146648	0.254271	0.00767345	-0.349049		10479	3.02861	8.2	0.0610045	0.286838	up	no
1048	Q8BG15	13	13	Q8BG15	Q8BG15	CTD small phosphatase-like protein 2	Ctdspl2	S	0.999664	sp|Q8BG15|CTSL2_MOUSE CTD small phosphatase-like protein 2 OS=Mus musculus OX=10090 GN=Ctdspl2 PE=1 SV=1	___1	150.49	129.62	150.49	___MKLRTRKASQQSSPIQTQRTARAKRKYS	1	Q8BG15_13	1	ASQQSS(1)PIQTQR		-0.545582	-0.0514622	-0.574308	-3.02275	-2.95837	-2.37369	-0.340931	0.105278	-0.643867	-2.29234	-1.56651	-1.36174	-0.118662	-0.30599	-0.993477	-2.9676	-8	-1.9436		1048	-2.39449	-5.3	0.0628523	0.289502	down	no	Q8BG15	-0.224141	0.814795
10480	Q6GYP7	860	860	Q6GYP7	Q6GYP7	Ral GTPase-activating protein subunit alpha-1	Ralgapa1	S	0.998406	sp|Q6GYP7|RGPA1_MOUSE Ral GTPase-activating protein subunit alpha-1 OS=Mus musculus OX=10090 GN=Ralgapa1 PE=1 SV=1	___2	126.09	101.62	69.602	RLRSGNASTMTRRGSSPGSLEIPKDLPDILN	2	Q6GYP7_860	2	RGS(0.998)S(0.998)PGS(0.004)LEIPK		-8	-0.595314	-0.451923	0.255255	-0.431404	0.214747	-0.481411	-0.111477	-0.447769	-0.348431	-0.532099	-0.479342	-0.0679112	-0.314741	-0.146648	0.254271	0.00767345	-0.349049		10480	3.02861	8.2	0.0610045	0.286838	up	no
10481	E9Q6J5	2888	2888	E9Q6J5	E9Q6J5		Bod1l	S	0.992652	sp|E9Q6J5|BD1L1_MOUSE Biorientation of chromosomes in cell division protein 1-like 1 OS=Mus musculus OX=10090 GN=Bod1l PE=1 SV=1	___1	69.03	51.628	63.691	EKTASMRLRGRKPKRSLTSSDDAESSEPERK	1	E9Q6J5_2888	1	RS(0.993)LT(0.005)S(0.002)S(0.001)DDAESSEPER		-1.94824	-8	-8	-8	-8	-1.55999	-1.15597	-1.62284	-8	-2.16564	-1.60397	-1.20259	-8	-0.722063	-8	-8	-8	-0.498789		10481	0.129417	1.1	0.967261	1	up	no	E9Q6J5	0.345538	0.102589
10482	Q922D4	822	822	Q922D4	Q922D4	Serine/threonine-protein phosphatase 6 regulatory subunit 3	Ppp6r3	S	0.547686	sp|Q922D4|PP6R3_MOUSE Serine/threonine-protein phosphatase 6 regulatory subunit 3 OS=Mus musculus OX=10090 GN=Ppp6r3 PE=1 SV=1	___1	171.73	150.74	171.73	TPEPAEAKCTAPLTPSSSPEQRTDQPSMPSD	1	Q922D4_822	1	CTAPLTPS(0.548)S(0.226)S(0.226)PEQR		-8	-1.55546	-8	-0.361278	-0.166628	-8	-8	-8	-8	-8	-8	0.172718	-8	-8	-8	-0.642141	-8	-8		10482	3.00918	8.1	0.333474	0.641829	up	no	Q922D4	0.117363	0.19662
10483	Q62093	206	206	Q62093	Q62093	Serine/arginine-rich splicing factor 2	Srsf2	S	1	sp|Q62093|SRSF2_MOUSE Serine/arginine-rich splicing factor 2 OS=Mus musculus OX=10090 GN=Srsf2 PE=1 SV=4	___2	229.98	219.73	134.24	SPPPVSKRESKSRSRSKSPPKSPEEEGAVSS	2;3	Q62093_206	2;3	S(1)KS(1)PPKS(1)PEEEGAVSS		2.37393	2.30685	3.05021	4.53625	3.88908	3.80103	2.62869	2.60124	2.04938	3.00231	2.49994	-8	2.31326	-8	-8	2.32236	2.14993	2.86224		10483	1.49846	2.8	0.578629	0.818613	up	no	Q62093	-0.0865961	0.426451
10484	Q8R2M2	300	300	Q8R2M2	Q8R2M2	Deoxynucleotidyltransferase terminal-interacting protein 2	Dnttip2	S	1	sp|Q8R2M2|TDIF2_MOUSE Deoxynucleotidyltransferase terminal-interacting protein 2 OS=Mus musculus OX=10090 GN=Dnttip2 PE=1 SV=1	___1	61.679	6.3089	61.679	ANVVSLTEVRKENCKSLDEEDLKITEEKVIN	1	Q8R2M2_300	1	S(1)LDEEDLK		-8	-8	-8	-8	-8	-8	-0.783035	-8	-8	-8	-8	-8	-0.424446	-8	-0.102344	-8	-1.57018	-8		10484	-8.88178e-16	-1	1	1	down	no	Q8R2M2	-0.0129687	0.854938
10485	E9Q7D5	319	319	E9Q7D5	E9Q7D5		Arhgef5	S	0.999906	sp|E9Q7D5|ARHG5_MOUSE Rho guanine nucleotide exchange factor 5 OS=Mus musculus OX=10090 GN=Arhgef5 PE=1 SV=1	___1	67.579	57.599	67.579	RGQENRERRVWVLRDSEEEGQDQESREVEER	1	E9Q7D5_319	1	VWVLRDS(1)EEEGQDQESR		-8	-1.6713	-8	-8	-8	-8	-8	-2.79605	-8	-8	-8	-1.26939	-8	-8	-8	-8	-8	-8		10485	-2.10957	-4.3	0.312903	0.630932	down	no
10486	Q3TDQ1	495	495	Q3TDQ1	Q3TDQ1	Dolichyl-diphosphooligosaccharide--protein glycosyltransferase subunit STT3B	Stt3b	S	1	sp|Q3TDQ1|STT3B_MOUSE Dolichyl-diphosphooligosaccharide--protein glycosyltransferase subunit STT3B OS=Mus musculus OX=10090 GN=Stt3b PE=1 SV=2	___2	209.13	186.8	92.773	YLGDDMKRENPPVEDSSDEDDKRNPGNLYDK	1;2	Q3TDQ1_495	1;2	ENPPVEDS(1)S(1)DEDDKR		0.143749	3.5914	3.50987	5.00026	2.95318	4.85332	4.00175	3.28349	3.83508	3.77609	3.27346	4.13764	2.23936	3.4756	3.8569	3.78631	3.94582	2.13593		10486	1.85391	3.6	0.0778473	0.316247	up	no	Q3TDQ1	0.24066	0.0913594
10487	Q3TDQ1	496	496	Q3TDQ1	Q3TDQ1	Dolichyl-diphosphooligosaccharide--protein glycosyltransferase subunit STT3B	Stt3b	S	1	sp|Q3TDQ1|STT3B_MOUSE Dolichyl-diphosphooligosaccharide--protein glycosyltransferase subunit STT3B OS=Mus musculus OX=10090 GN=Stt3b PE=1 SV=2	___2	145.52	127.06	92.773	LGDDMKRENPPVEDSSDEDDKRNPGNLYDKA	1;2	Q3TDQ1_496	1;2	ENPPVEDS(1)S(1)DEDDKR		0.143749	3.5914	3.50987	5.00026	2.95318	4.85332	4.00175	3.28349	3.83508	3.77609	3.27346	4.13764	2.23936	3.4756	3.8569	3.78631	3.94582	2.13593		10487	1.85391	3.6	0.0778473	0.316247	up	no	Q3TDQ1	0.24066	0.0913594
10488	E9Q7X6	1275	1275	E9Q7X6	E9Q7X6	Protein HEG homolog 1	Heg1	S	0.963905	sp|E9Q7X6|HEG1_MOUSE Protein HEG homolog 1 OS=Mus musculus OX=10090 GN=Heg1 PE=1 SV=1	___1	156.36	92.954	156.36	SQEWGREAIEMHENGSTKNLLQMTDVYYSPT	1	E9Q7X6_1275	1	EAIEMHENGS(0.964)T(0.036)K		-1.02444	-1.14611	-0.931778	-1.87256	-1.30679	-1.23755	-1.75303	-8	-8	-1.0889	-1.46874	-0.400614	-1.73166	-1.81044	-1.06195	-0.913387	-8	-1.10426		10488	-0.438189	-1.4	0.798005	1	down	no
10489	O88286	970	970	O88286	O88286	Protein Wiz	Wiz	S	0.892532	sp|O88286|WIZ_MOUSE Protein Wiz OS=Mus musculus OX=10090 GN=Wiz PE=1 SV=2	___1	94.728	80.47	52.576	DAPLGLTPSLTKKSNSPKEFLAGAARPGLLT	1	O88286_970	1	S(0.107)NS(0.893)PKEFLAGAAR		-1.45965	-1.50558	-1.79862	-0.998068	-1.17892	-1.59541	-8	-8	-1.43373	-1.31682	-1.25361	-1.79558	-8	-8	-1.64475	-1.54509	-1.84888	-8		10489	0.330485	1.3	0.884465	1	up	no	O88286	0.101992	0.583098
1049	Q8BJU0	82	82	Q8BJU0	Q8BJU0	Small glutamine-rich tetratricopeptide repeat-containing protein alpha	Sgta	T	1	sp|Q8BJU0|SGTA_MOUSE Small glutamine-rich tetratricopeptide repeat-containing protein alpha OS=Mus musculus OX=10090 GN=Sgta PE=1 SV=2	___1	192.94	169.86	163.41	SSKQEMPQDPRAPDRTPPSEEDSAEAERLKT	1	Q8BJU0_82	1	APDRT(1)PPSEEDSAEAER		2.87448	2.41856	2.90448	3.30927	3.02581	3.15366	2.49015	2.71697	2.44609	2.7806	2.57921	3.36299	2.88906	2.74399	2.95466	3.09733	3.21935	3.26295		1049	0.430404	1.3	0.250601	0.574419	up	no	Q8BJU0	0.128369	0.125017
10490	Q62523	269	269	Q62523	Q62523	Zyxin	Zyx	S	0.825508	sp|Q62523|ZYX_MOUSE Zyxin OS=Mus musculus OX=10090 GN=Zyx PE=1 SV=2	___1	66.636	41.615	66.636	APKFAPVAPKFTPVVSKFSPGAPSGPGPQPN	1	Q62523_269	1	FT(0.001)PVVS(0.826)KFS(0.173)PGAPSGPGPQPNQK		-8	-8	1.10228	-8	-8	-8	-8	-8	-8	-8	-8	-8	-8	-8	1.2305	-8	-8	-8		10490	-3.03409	-8.2	0.186896	0.491013	down	no	Q62523	-0.465519	0.000552474
10491	Q8CI51	356	356	Q8CI51	Q8CI51	PDZ and LIM domain protein 5	Pdlim5	S	0.62304	sp|Q8CI51|PDLI5_MOUSE PDZ and LIM domain protein 5 OS=Mus musculus OX=10090 GN=Pdlim5 PE=1 SV=4	___1	75.483	53.246	74.649	AGLRSAAAFKPVGSTSVKSPSWQRPNQAAPS	1	Q8CI51_356	1	SAAAFKPVGS(0.188)T(0.188)S(0.623)VK		-8	-0.0146771	-2.06776	-8	-8	-8	-8	-0.113291	-8	-8	-8	-2.37551	-8	-8	-8	-2.66334	-8	-2.88019		10491	-4.63919	-25	0.0917736	0.342119	down	no	Q8CI51	-0.414356	0.000558727
10492	P52927	104	104	P52927	P52927	High mobility group protein HMGI-C	Hmga2	S	1	sp|P52927|HMGA2_MOUSE High mobility group protein HMGI-C OS=Mus musculus OX=10090 GN=Hmga2 PE=1 SV=1	___3	288.21	272.45	210.57	QKKPAQETEETSSQESAEED___________	1;2;3	P52927_104	1;2;3	KPAQETEET(0.064)S(0.925)S(0.011)QES(1)AEED		-8	3.59039	1.58588	1.43437	-0.155022	4.58189	0.0875606	1.88121	1.43114	-8	-0.367159	2.12494	-2.14548	-1.30689	-0.32284	-1.51807	-0.756136	-3.1837		10492	2.89499	7.4	0.251701	0.574692	up	no	P52927	-0.0178156	0.933816
10493	P58871	976	976	P58871	P58871	182 kDa tankyrase-1-binding protein	Tnks1bp1	S	0.996386	sp|P58871|TB182_MOUSE 182 kDa tankyrase-1-binding protein OS=Mus musculus OX=10090 GN=Tnks1bp1 PE=1 SV=2	___1	237.95	219.25	194.75	RVLGSQERGFGIRSLSSGFSPEEAQQQDEEF	1	P58871_976	1	SLS(0.996)S(0.004)GFSPEEAQQQDEEFEKK		-8	-8	1.3523	1.80633	1.54962	1.71548	-8	1.05426	1.05728	1.53787	1.79284	1.67344	-8	1.45746	1.58949	2.15186	1.88871	-8		10493	6.57305	95	0.09064	0.339568	up	no	P58871	0.240955	0.0109743
10494	Q9D1C2	20	20	Q9D1C2	Q9D1C2	Protein chibby homolog 1	Cby1	S	0.999501	sp|Q9D1C2|CBY1_MOUSE Protein chibby homolog 1 OS=Mus musculus OX=10090 GN=Cby1 PE=1 SV=1	___2	132.97	112.64	132.97	GSIFSPKKTPPRKSASLSNLHSLDRSTRELE	1;2	Q9D1C2_20	1;2	SAS(1)LSNLHSLDR		-8	-8	-8	-8	-2.04055	-8	-1.0767	-8	-1.27613	-1.8384	-8	-8	-8	-8	-8	-8	-8	-8		10494	1.98648	4	0.37723	0.667037	up	no
10495	Q9D1C2	26	26	Q9D1C2	Q9D1C2	Protein chibby homolog 1	Cby1	S	0.996648	sp|Q9D1C2|CBY1_MOUSE Protein chibby homolog 1 OS=Mus musculus OX=10090 GN=Cby1 PE=1 SV=1	___2	54.768	37.998	54.768	KKTPPRKSASLSNLHSLDRSTRELELGLDYG	2	Q9D1C2_26	2	S(0.171)AS(0.828)LS(0.004)NLHS(0.997)LDR		-8	-8	-8	-8	-2.04055	-8	-1.0767	-8	-1.27613	-1.8384	-8	-8	-8	-8	-8	-8	-8	-8		10495	1.98648	4	0.37723	0.667037	up	no
10496	A2A884	915	915	A2A884	A2A884	Transcription factor HIVEP3	Hivep3	S	0.999901	sp|A2A884|ZEP3_MOUSE Transcription factor HIVEP3 OS=Mus musculus OX=10090 GN=Hivep3 PE=1 SV=1	___1	130.29	103.76	130.29	GESSFESSVPLSRSPSQESSISLSGSSRSAS	1	A2A884_915	1	SPS(1)QESSISLSGSSR		-8	-2.806	-8	-8	-8	-8	-1.0481	-1.29875	-8	-1.06288	-8	-8	-0.860438	-0.550018	-8	-0.692349	-8	-8		10496	-1.73133	-3.3	0.460091	0.714692	down	no
10497	Q0P678	80	80	Q0P678	Q0P678	Zinc finger CCCH domain-containing protein 18	Zc3h18	S	1	sp|Q0P678|ZCH18_MOUSE Zinc finger CCCH domain-containing protein 18 OS=Mus musculus OX=10090 GN=Zc3h18 PE=1 SV=1	___2	232.26	216	232.26	DEEDRASEPKSQDQDSEAHELSRGPAGSPCE	1;2	Q0P678_80	1;2	SQDQDS(1)EAHELSR		-8	-8	-2.02682	-8	-8	-8	-8	-8	-8	-8	-8	-8	-8	-8	-8	-2.08098	-8	-8		10497	-1.99106	-4	0.252956	0.576126	down	no	Q0P678	0.0550301	0.524909
10498	Q9Z0P4	124	124	Q9Z0P4	Q9Z0P4	Paralemmin-1	Palm	S	0.999986	sp|Q9Z0P4|PALM_MOUSE Paralemmin-1 OS=Mus musculus OX=10090 GN=Palm PE=1 SV=1	___2	119.8	108.18	81.441	KENSAAPSPGRPQSASPAKEEQKSETLVNAQ	1;2;3	Q9Z0P4_124	1;2;3	ENS(0.008)AAPS(0.992)PGRPQS(1)AS(1)PAKEEQK		-0.596769	0.358221	0.822782	0.332861	0.509819	-8	0.199721	1.86218	0.700767	0.121798	0.787613	0.251425	0.774731	2.64405	1.79099	0.299048	-0.878603	0.209441		10498	-2.58052	-6	0.153856	0.437085	down	no	Q9Z0P4	0.246745	0.253777
10499	P59808	714	714	P59808	P59808	SAM and SH3 domain-containing protein 1	Sash1	S	0.990811	sp|P59808|SASH1_MOUSE SAM and SH3 domain-containing protein 1 OS=Mus musculus OX=10090 GN=Sash1 PE=1 SV=1	___1	128.06	92.406	128.06	SQEKLLVDNQGLSGRSPRDSGCYESSENLEN	1	P59808_714	1	LLVDNQGLS(0.009)GRS(0.991)PR		-1.011	-0.643366	-0.634951	-3.10466	-1.68741	-8	-0.862722	-1.39243	-0.647295	-8	-1.37829	-8	-1.57202	-0.977471	-0.866215	-8	-1.48624	-1.67745		10499	-3.50092	-11	0.0934302	0.343758	down	no	P59808	2.69415	0.00699257
105	P09405	121	121	P09405	P09405	Nucleolin	Ncl	T	1	sp|P09405|NUCL_MOUSE Nucleolin OS=Mus musculus OX=10090 GN=Ncl PE=1 SV=2	___1	78.939	71.109	64.654	TPGKKGAAQAKALVPTPGKKGAATPAKGAKN	1	P09405_121	1	ALVPT(1)PGKK		3.4767	3.0142	3.20813	-0.787796	-0.858709	-0.0495301	3.67796	3.55828	3.03166	0.797438	1.781	1.73974	3.86966	3.92579	3.2936	1.15722	0.868448	1.19402		105	-3.79836	-14	3.4339e-06	0.000552699	down	yes	P09405	0.0931237	0.346888
1050	O35492	157	157	O35492	O35492	Dual specificity protein kinase CLK3	Clk3	S	0.999981	sp|O35492|CLK3_MOUSE Dual specificity protein kinase CLK3 OS=Mus musculus OX=10090 GN=Clk3 PE=1 SV=2	___1	138.91	128.83	132.81	AAGAWETMHHCKRYRSPEPDPYLSYRWKRRR	1	O35492_157	1	YRS(1)PEPDPYLSYR		1.3393	0.608765	0.965578	1.86447	1.2693	1.81461	1.1366	0.752653	0.892521	1.40133	1.22526	1.41168	-0.176912	0.34193	0.487875	1.047	1.15474	0.343522		1050	0.678247	1.6	0.122435	0.381483	up	no	O35492	2.6692	0.477178
10500	E9Q5C9	563	563	E9Q5C9	E9Q5C9		Nolc1	S	1	sp|E9Q5C9|NOLC1_MOUSE Nucleolar and coiled-body phosphoprotein 1 OS=Mus musculus OX=10090 GN=Nolc1 PE=1 SV=1	___1	501.38	473.1	289.38	ANGTPASLNGKAAKESEEEEEEEETEEKKKA	1	E9Q5C9_563	1	ES(1)EEEEEEEETEEK		7.61342	7.34185	7.1276	7.74822	7.54058	7.29179	7.43706	7.08174	6.86324	6.94775	7.08543	7.81415	7.51545	7.40473	7.52518	7.56561	7.32812	7.89153		10500	0.165907	1.1	0.680016	0.917971	up	no	E9Q5C9	-0.223128	0.0391468
10501	P11276	2475	2475	P11276	P11276	Fibronectin;Anastellin	Fn1	S	1	sp|P11276|FINC_MOUSE Fibronectin OS=Mus musculus OX=10090 GN=Fn1 PE=1 SV=4	___1	330.02	295.91	224.78	IECFMPLDVQADRDDSRE_____________	1	P11276_2475	1	TNTNVNCPIECFMPLDVQADRDDS(1)RE		1.84085	1.70746	2.40903	3.25374	3.51332	2.73894	3.23867	-8	2.98763	3.76811	3.28172	3.91364	3.68133	3.38361	3.94787	4.23346	4.0476	4.2762		10501	1.18288	2.3	0.573722	0.813791	up	no	P11276	0.0807251	0.679277
10502	Q68FD5	394	394	Q68FD5	Q68FD5	Clathrin heavy chain 1	Cltc	T	0.999956	sp|Q68FD5|CLH1_MOUSE Clathrin heavy chain 1 OS=Mus musculus OX=10090 GN=Cltc PE=1 SV=3	___1	110.74	77.585	55.401	EAAKVAANAPKGILRTPDTIRRFQSVPAQPG	1	Q68FD5_394	1	GILRT(1)PDTIR		1.47547	1.29776	1.53056	2.13895	1.59883	2.06546	1.13607	-8	1.08919	1.37809	1.42443	0.883549	1.248	1.7392	1.36669	1.03799	1.35965	0.657536		10502	0.499819	1.4	0.778534	1	up	no	Q68FD5	0.248845	0.0563141
10503	Q91XV3	31	31	Q91XV3	Q91XV3	Brain acid soluble protein 1	Basp1	T	0.999516	sp|Q91XV3|BASP1_MOUSE Brain acid soluble protein 1 OS=Mus musculus OX=10090 GN=Basp1 PE=1 SV=3	___1	121.75	105.73	105.03	DEKAKDKDKKAEGAGTEEEGTPKESEPQAAA	1	Q91XV3_31	1	AEGAGT(1)EEEGTPK		-1.91501	-0.859642	-1.08248	-1.04798	-2.33227	-1.21251	-1.67442	-0.686813	-1.75075	-3.62686	-2.09643	-1.37276	-1.53392	-1.34805	-1.52399	-1.79736	-1.72739	-1.44118		10503	-0.245212	-1.2	0.684195	0.922108	down	no	Q91XV3	0.231656	0.173536
10504	Q6P5B0	1081	1081	Q6P5B0	Q6P5B0	RRP12-like protein	Rrp12	S	1	sp|Q6P5B0|RRP12_MOUSE RRP12-like protein OS=Mus musculus OX=10090 GN=Rrp12 PE=1 SV=1	___1	387.95	359.59	214.08	PVQSKGDSIEEILADSEDEDEEEERGRGKEQ	1	Q6P5B0_1081	1	GDSIEEILADS(1)EDEDEEEERGR		1.60504	3.74558	3.85001	3.99907	4.01138	3.68624	3.7365	4.03611	3.66629	4.03799	3.87535	4.03133	3.54979	3.66711	3.9563	3.89038	3.64825	3.97466		10504	0.832019	1.8	0.141743	0.414802	up	no	Q6P5B0	-0.300781	0.0420789
10505	Q9QYR6	2082	2082	Q9QYR6	Q9QYR6	Microtubule-associated protein 1A;MAP1A heavy chain;MAP1 light chain LC2	Map1a	S	0.999971	sp|Q9QYR6|MAP1A_MOUSE Microtubule-associated protein 1A OS=Mus musculus OX=10090 GN=Map1a PE=1 SV=2	___1	237.06	190.99	88.385	PKEAGRSHWDDGTNDSDLEKGAREQPEKETQ	1	Q9QYR6_2082	1	SHWDDGTNDS(1)DLEK		0.312094	0.326229	0.654696	0.605987	0.505046	1.21353	0.434681	0.416121	0.581705	-0.203411	-0.000118306	1.06009	-0.059536	0.676174	0.85562	0.494726	0.762693	0.449669		10505	0.343849	1.3	0.40196	0.68122	up	no	Q9QYR6	0.309463	0.0202429
10506	Q14AX6	421	421	Q14AX6	Q14AX6	Cyclin-dependent kinase 12	Cdk12	S	0.5	sp|Q14AX6|CDK12_MOUSE Cyclin-dependent kinase 12 OS=Mus musculus OX=10090 GN=Cdk12 PE=1 SV=2	___1	66.692	44.921	52.255	AAAAAAAKMDGKESKSSPIILPKKEKLEVKE	1	Q14AX6_421	1	S(0.5)S(0.5)PIILPK		0.0174901	-0.696552	-0.576099	-0.755279	-1.21301	-8	-0.615673	-0.59658	-0.855785	-0.831306	-0.574499	-0.975115	-0.372396	-0.783686	-0.763744	-0.574513	-0.342388	-0.711487		10506	-2.90438	-7.5	0.0460598	0.251736	down	yes	Q14AX6	-0.243659	0.877392
10507	Q14AX6	422	422	Q14AX6	Q14AX6	Cyclin-dependent kinase 12	Cdk12	S	0.5	sp|Q14AX6|CDK12_MOUSE Cyclin-dependent kinase 12 OS=Mus musculus OX=10090 GN=Cdk12 PE=1 SV=2	___1	66.692	44.921	52.255	AAAAAAKMDGKESKSSPIILPKKEKLEVKES	1	Q14AX6_422	1	S(0.5)S(0.5)PIILPK		0.0174901	-0.696552	-0.576099	-0.755279	-1.21301	-8	-0.615673	-0.59658	-0.855785	-0.831306	-0.574499	-0.975115	-0.372396	-0.783686	-0.763744	-0.574513	-0.342388	-0.711487		10507	-2.90438	-7.5	0.0460598	0.251736	down	yes	Q14AX6	-0.243659	0.877392
10508	Q64701	332	332	Q64701	Q64701	Retinoblastoma-like protein 1	Rbl1	T	1	sp|Q64701|RBL1_MOUSE Retinoblastoma-like protein 1 OS=Mus musculus OX=10090 GN=Rbl1 PE=1 SV=3	___1	143.67	116.34	141.97	DERIFLGADAEEEIGTPRKFTADTPFGKLTS	1	Q64701_332	1	IFLGADAEEEIGT(1)PR		-1.12761	-0.0278339	-8	-8	0.492979	-8	-8	-8	-8	0.0423754	0.000196193	0.648361	0.385567	-8	-8	-8	-8	-8		10508	-2.11719	-4.3	0.427265	0.692799	down	no	Q64701	0.885387	0.500572
10509	Q99K01	722	722	Q99K01	Q99K01	Pyridoxal-dependent decarboxylase domain-containing protein 1	Pdxdc1	S	0.982273	sp|Q99K01|PDXD1_MOUSE Pyridoxal-dependent decarboxylase domain-containing protein 1 OS=Mus musculus OX=10090 GN=Pdxdc1 PE=1 SV=2	___2	199.09	179.81	127.32	FKRSLRGSDAVSETSSVSHIEDLEKVEQLSS	1;2;3	Q99K01_722	1;2;3	GS(0.007)DAVS(0.993)ET(0.001)S(0.999)S(0.982)VS(0.018)HIEDLEK		0.00504924	-0.505882	-0.73729	-1.93398	-0.798865	-8	-0.272387	-0.0962276	-0.370859	-0.00895499	-0.0937482	0.404089	0.0152478	-8	0.222431	0.057453	-0.135819	0.178047		10509	-3.16491	-9	0.155512	0.43984	down	no	Q99K01	0.249202	0.00772797
1051	Q61316	829	829	Q61316	Q61316	Heat shock 70 kDa protein 4	Hspa4	S	0.999975	sp|Q61316|HSP74_MOUSE Heat shock 70 kDa protein 4 OS=Mus musculus OX=10090 GN=Hspa4 PE=1 SV=1	___1	140.06	121.57	101.26	PGSQAAEHGADTAVPSDGDKKLPEMDID___	1	Q61316_829	1	HAEQNGPVDGQGDNPGSQAAEHGADTAVPS(1)DGDK		-1.0121	-1.0519	-0.376465	-0.65094	-0.666081	-0.539621	-8	-0.254776	-8	-1.05187	-0.044735	-0.280632	-8	-8	-1.47192	-8	-8	-8		1051	0.194608	1.1	0.922624	1	up	no	Q61316	0.182762	0.13237
10510	P62996	99	99	P62996	P62996	Transformer-2 protein homolog beta	Tra2b	S	0.997109	sp|P62996|TRA2B_MOUSE Transformer-2 protein homolog beta OS=Mus musculus OX=10090 GN=Tra2b PE=1 SV=1	___2	92.19	78.611	77.185	RSYSRDYRRRHSHSHSPMSTRRRHVGNRANP	1;2;3	P62996_99	1;2;3	HS(0.007)HS(0.994)HS(0.997)PMS(0.002)TR		-2.95368	-1.74644	-8	-0.946787	-8	-0.337814	-2.02639	-8	-1.4902	-4.07136	-2.47481	-8	-8	-1.63298	-8	-1.66616	-1.78442	-0.680183		10510	1.1385	2.2	0.689059	0.926275	up	no	P62996	0.173984	0.111728
10512	Q5U4C3	948	948	Q5U4C3	Q5U4C3	Splicing factor, arginine/serine-rich 19	Scaf1	T	0.651767	sp|Q5U4C3|SFR19_MOUSE Splicing factor, arginine/serine-rich 19 OS=Mus musculus OX=10090 GN=Scaf1 PE=1 SV=1	___2	70.986	62.369	70.986	PALTPDSQTVDSSCKTPEVSFLPEEASEDTG	2	Q5U4C3_948	2	VAPPPPALT(0.32)PDS(0.32)QT(0.32)VDS(0.175)S(0.175)CKT(0.652)PEVS(0.038)FLPEEASEDTGVR		-8	-1.33947	-8	-8	-8	-8	-1.43567	-1.48177	-8	-0.919563	-8	-0.969458	-8	-1.55313	-1.28617	-8	-8	-8		10512	-2.22018	-4.7	0.425095	0.692072	down	no
10513	Q7TME2	165	165	Q7TME2	Q7TME2	Sperm-associated antigen 5	Spag5	S	1	sp|Q7TME2|SPAG5_MOUSE Sperm-associated antigen 5 OS=Mus musculus OX=10090 GN=Spag5 PE=1 SV=1	___1	150.23	112.62	150.23	HLDTTAERTKSSLNESLGLEDLVGKEVAPCV	1	Q7TME2_165	1	SSLNES(1)LGLEDLVGK		-8	-8	-1.26091	-1.89751	-8	-8	-8	-0.730881	-8	-8	-8	-1.05019	-8	-8	-8	-8	-8	-2.03125		10513	-0.2122	-1.2	0.941046	1	down	no	Q7TME2	0.174211	0.912565
10514	Q6ZPJ3	1196	1196	Q6ZPJ3	Q6ZPJ3	E2/E3 hybrid ubiquitin-protein ligase UBE2O	Ube2o	S	0.964773	sp|Q6ZPJ3|UBE2O_MOUSE (E3-independent) E2 ubiquitin-conjugating enzyme UBE2O OS=Mus musculus OX=10090 GN=Ube2o PE=1 SV=3	___1	104.35	90.782	82.784	EPEDVGMAPGEASQGSDSEGGAQGPASASRD	1;2	Q6ZPJ3_1196	1;2	EEPEDVGMAPGEAS(0.99)QGS(0.965)DS(0.045)EGGAQGPASASR		-0.0491294	-0.961596	-0.406662	0.1517	-0.530189	-0.0444203	-0.886465	-8	-1.26936	-0.606064	-0.697264	-0.944435	-1.36436	-1.21194	-0.493774	-0.514185	-0.739346	-8		10514	0.331493	1.3	0.868782	1	up	no	Q6ZPJ3	0.119492	0.304247
10515	Q3TC46	179	179	Q3TC46	Q3TC46	Protein PAT1 homolog 1	Patl1	S	0.958155	sp|Q3TC46|PATL1_MOUSE Protein PAT1 homolog 1 OS=Mus musculus OX=10090 GN=Patl1 PE=1 SV=2	___2	87.258	66.558	76.759	DDRDLSERALPRRSTSPIIGSPPVRAVPIGT	1;2;3	Q3TC46_179	1;2;3	S(0.019)T(0.023)S(0.958)PIIGS(1)PPVR		0.890791	0.507803	0.872517	-8	-0.152895	-0.535789	0.625904	0.532335	0.481861	0.544298	0.170849	0.426499	0.360043	0.286082	0.508192	0.62374	0.817635	0.464763		10515	-3.65326	-13	0.0298856	0.202415	down	yes	Q3TC46	0.0993234	0.453607
10516	Q3TC46	184	184	Q3TC46	Q3TC46	Protein PAT1 homolog 1	Patl1	S	0.999999	sp|Q3TC46|PATL1_MOUSE Protein PAT1 homolog 1 OS=Mus musculus OX=10090 GN=Patl1 PE=1 SV=2	___2	81.346	62.566	75.764	SERALPRRSTSPIIGSPPVRAVPIGTPPKQM	1;2;3	Q3TC46_184	1;2;3	S(0.02)T(0.024)S(0.957)PIIGS(1)PPVR		0.890791	0.507803	0.872517	-8	-0.152895	-0.535789	0.625904	0.532335	0.481861	0.544298	0.170849	0.426499	0.360043	0.286082	0.508192	0.62374	0.817635	0.464763		10516	-3.65326	-13	0.0298856	0.202415	down	yes	Q3TC46	0.0993234	0.453607
10517	Q9WV92	63	63	Q9WV92	Q9WV92	Band 4.1-like protein 3;Band 4.1-like protein 3, N-terminally processed	Epb41l3	S	0.613789	sp|Q9WV92|E41L3_MOUSE Band 4.1-like protein 3 OS=Mus musculus OX=10090 GN=Epb41l3 PE=1 SV=1	___1	143.31	133.15	92.39	KQQPALEQFPEAAAHSTPVKREIGDKDRDFA	1	Q9WV92_63	1	QQPALEQFPEAAAHS(0.614)T(0.386)PVKR		3.33984	2.15808	2.2888	-8	1.22062	0.890249	2.82377	-8	2.3258	-8	-8	-8	2.47159	-8	2.52114	-8	1.06692	1.07725		10517	-4.55862	-24	0.239657	0.560378	down	no	Q9WV92	0.210229	0.0694717
10518	Q8BTI8	1458	1458	Q8BTI8	Q8BTI8	Serine/arginine repetitive matrix protein 2	Srrm2	S	0.970921	sp|Q8BTI8|SRRM2_MOUSE Serine/arginine repetitive matrix protein 2 OS=Mus musculus OX=10090 GN=Srrm2 PE=1 SV=3	___3	107.79	72.246	62.042	KALPQTPRARSHSPSSPERNNKSVTPQRERS	1;2;3	Q8BTI8_1458	1;2;3	ARS(0.923)HS(0.195)PS(0.911)S(0.971)PER		-8	-8	-8	-1.73871	-2.40384	-8	-8	-3.30834	-2.86438	-8	-8	-8	-8	-3.18409	-8	-8	-8	-8		10518	3.95248	15	0.0393362	0.231476	up	yes	Q8BTI8	0.0732478	0.502875
10519	Q9JIK5	243	243	Q9JIK5	Q9JIK5	Nucleolar RNA helicase 2	Ddx21	S	0.989297	sp|Q9JIK5|DDX21_MOUSE Nucleolar RNA helicase 2 OS=Mus musculus OX=10090 GN=Ddx21 PE=1 SV=3	___2	300.97	260	204.18	PSEPKSNSSDAPGEESSSETEKEIPVEQKEG	1;2;3	Q9JIK5_243	1;2;3	SNSSDAPGEES(0.989)S(0.565)S(0.43)ET(0.016)EKEIPVEQK		4.49762	6.77863	6.87083	7.56789	7.178	7.45615	7.18901	6.82384	6.97713	7.85877	7.54139	7.47447	6.87067	7.06319	7.10975	7.71256	7.38554	6.48151		10519	1.35165	2.6	0.0493291	0.258847	up	yes	Q9JIK5	-0.156669	0.102022
1052	Q9Z277	160	160	Q9Z277	Q9Z277	Tyrosine-protein kinase BAZ1B	Baz1b	S	0.941641	sp|Q9Z277|BAZ1B_MOUSE Tyrosine-protein kinase BAZ1B OS=Mus musculus OX=10090 GN=Baz1b PE=1 SV=2	___2	177.73	153.53	72.316	EEAVEKKSDGACDSPSSDKENSSQMAQDLQK	2	Q9Z277_160	2	S(0.001)DGACDS(0.941)PS(0.942)S(0.099)DKENS(0.012)S(0.005)QMAQDLQK		-8	-8	-8	-0.0675965	0.136253	-0.656298	-8	-8	-8	-0.197481	-1.01159	0.274437	-0.938704	-8	-0.496161	0.0879502	-0.566103	-0.313398		1052	7.80412	220	0.00013978	0.00782727	up	yes	Q9Z277	0.0823985	0.531536
10520	P54103	49	49	P54103	P54103	DnaJ homolog subfamily C member 2;DnaJ homolog subfamily C member 2, N-terminally processed	Dnajc2	S	0.999983	sp|P54103|DNJC2_MOUSE DnaJ homolog subfamily C member 2 OS=Mus musculus OX=10090 GN=Dnajc2 PE=1 SV=2	___1	208.05	182.51	208.05	WFEAFVKRRNRNASTSFQELEDKKELSEESE	1;2	P54103_49	1;2	NAS(1)TS(1)FQELEDKK		-0.651924	-0.63217	-0.0990696	-0.165669	-0.482071	-0.101782	-0.714941	-0.37042	-1.13381	-8	-0.61001	-0.771294	-0.312355	-1.11831	-0.981327	-1.42035	-1.09784	-8		10520	0.211214	1.2	0.916212	1	up	no	P54103	-0.224393	0.0893146
10521	Q9CQS5	332	332	Q9CQS5	Q9CQS5	Serine/threonine-protein kinase RIO2	Riok2	S	0.995625	sp|Q9CQS5|RIOK2_MOUSE Serine/threonine-protein kinase RIO2 OS=Mus musculus OX=10090 GN=Riok2 PE=1 SV=1	___2	149.71	132.92	138.21	HPVGPDDKITETEEDSDFTFSDEEMLEKAKV	1;2	Q9CQS5_332	1;2	ITETEEDS(0.996)DFT(0.004)FSDEEMLEK		-8	-8	-8	-0.335648	-8	-0.777393	-1.71521	-8	-0.805088	-8	-8	-2.35993	-8	-8	-8	-1.20723	-8	-8		10521	4.96232	31	0.0405454	0.235719	up	yes	Q9CQS5	-0.102613	0.590731
10522	Q9CQS5	337	337	Q9CQS5	Q9CQS5	Serine/threonine-protein kinase RIO2	Riok2	S	0.985319	sp|Q9CQS5|RIOK2_MOUSE Serine/threonine-protein kinase RIO2 OS=Mus musculus OX=10090 GN=Riok2 PE=1 SV=1	___2	134.29	115.93	106.45	DDKITETEEDSDFTFSDEEMLEKAKVWRSEL	1;2	Q9CQS5_337	1;2	ITET(0.014)EEDS(0.985)DFT(0.015)FS(0.985)DEEMLEK		-8	-8	-8	-0.335648	-8	-0.777393	-1.71521	-8	-0.805088	-8	-8	-2.35993	-8	-8	-8	-1.20723	-8	-8		10522	4.96232	31	0.0405454	0.235719	up	yes	Q9CQS5	-0.102613	0.590731
10523	Q9QX47	1807	1807	Q9QX47	Q9QX47	Protein SON	Son	S	0.958227	sp|Q9QX47|SON_MOUSE Protein SON OS=Mus musculus OX=10090 GN=Son PE=1 SV=2	___2	127.32	105.12	94.057	AASPVVISIPERASESSSEEKDDYEIFVKVK	1;2	Q9QX47_1807	1;2	AS(0.001)ES(0.958)S(0.029)S(0.012)EEKDDYEIFVK		-8	-8	-8	0.839698	0.487429	-8	-8	-8	-0.434015	0.109489	-8	-0.594475	-8	-8	-8	0.554879	-8	-8		10523	5.77571	55	0.086618	0.331791	up	no	Q9QX47	0.00477202	0.969836
10524	Q9QX47	1808	1808	Q9QX47	Q9QX47	Protein SON	Son	S	0.772966	sp|Q9QX47|SON_MOUSE Protein SON OS=Mus musculus OX=10090 GN=Son PE=1 SV=2	___2	89.866	73.467	64.723	ASPVVISIPERASESSSEEKDDYEIFVKVKD	2	Q9QX47_1808	2	AS(0.467)ES(0.617)S(0.773)S(0.139)EEKDDY(0.004)EIFVK		-8	-8	-8	0.839698	0.487429	-8	-8	-8	-0.434015	0.109489	-8	-0.594475	-8	-8	-8	0.554879	-8	-8		10524	5.77571	55	0.086618	0.331791	up	no	Q9QX47	0.00477202	0.969836
10525	Q9JIX8	389	389	Q9JIX8	Q9JIX8	Apoptotic chromatin condensation inducer in the nucleus	Acin1	S	0.999921	sp|Q9JIX8|ACINU_MOUSE Apoptotic chromatin condensation inducer in the nucleus OS=Mus musculus OX=10090 GN=Acin1 PE=1 SV=3	___1	203.53	167.94	174.52	ENEVKSSQSLEEKSQSPSPPPLPEDLEKAPV	1;2	Q9JIX8_389	1;2	SQS(1)PSPPPLPEDLEK		2.89016	2.35509	2.86832	3.44955	3.36834	3.44251	2.39974	2.45974	2.45118	2.75362	2.84857	2.83067	2.68575	-8	2.57235	3.34755	3.12002	2.7772		10525	0.715614	1.6	0.722923	0.955124	up	no	Q9JIX8	0.228714	0.0248113
10526	Q60953	527	527	Q60953	Q60953	Protein PML	Pml	T	0.499999	sp|Q60953|PML_MOUSE Protein PML OS=Mus musculus OX=10090 GN=Pml PE=1 SV=3	___1	103.88	81.643	102.63	ATSSPEQSWPSTFKATSPPHLDGTSNPESTV	1	Q60953_527	1	AT(0.5)S(0.5)PPHLDGTSNPESTVPEK		-8	-8	-8	-8	-0.210363	-0.211264	-8	-8	-8	-8	-8	-8	-8	-8	-1.09833	-8	-1.50985	-8		10526	5.19279	37	0.0369719	0.224351	up	yes	Q60953	0.0135434	0.927525
10527	Q8VHX6	2625	2625	Q8VHX6	Q8VHX6	Filamin-C	Flnc	S	0.999076	sp|Q8VHX6|FLNC_MOUSE Filamin-C OS=Mus musculus OX=10090 GN=Flnc PE=1 SV=3	___1	107.55	72.752	107.55	VLVETVTKSSSSRGASYSSIPKFSSDASKVV	1	Q8VHX6_2625	1	GAS(0.999)YS(0.001)SIPK		-8	-0.599733	-8	-8	-8	-8	-8	-0.00410844	-8	-8	-0.715263	-0.392309	0.594322	0.940067	1.15743	-8	-0.706343	0.162888		10527	-2.46676	-5.5	0.291387	0.611447	down	no	Q8VHX6	-0.215541	0.139954
10528	Q7TSC1	350	350	Q7TSC1	Q7TSC1	Protein PRRC2A	Prrc2a	S	1	sp|Q7TSC1|PRC2A_MOUSE Protein PRRC2A OS=Mus musculus OX=10090 GN=Prrc2a PE=1 SV=1	___1	246.44	229.64	97.691	YTEKLKFSDEEDGRDSDEEGAEGHKDSQSAA	1;2	Q7TSC1_350	1;2	LKFS(1)DEEDGRDS(1)DEEGAEGHK		-0.214323	-8	-0.730101	1.0297	0.534302	0.632046	-0.763723	-0.930418	-0.612148	0.0366665	-8	-0.0497284	-0.540823	-8	-0.777304	-0.429527	-0.48476	-8		10528	3.71349	13	0.173769	0.471283	up	no	Q7TSC1	-0.169095	0.0581984
10529	O08796	444	444	O08796	O08796	Eukaryotic elongation factor 2 kinase	Eef2k	S	1	sp|O08796|EF2K_MOUSE Eukaryotic elongation factor 2 kinase OS=Mus musculus OX=10090 GN=Eef2k PE=1 SV=1	___2	273.35	252.5	265.37	DNHRDSENSGDSGYPSEKRSDLDDPEPREHG	1;2	O08796_444	1;2	DSENSGDSGYPS(1)EKR		-8	-8	-8	-8	-8	0.242131	-8	-8	-8	-8	-1.10106	-8	-8	-8	-8	-8	-8	-8		10529	2.74738	6.7	0.216501	0.534655	up	no	O08796	0.935926	7.91282e-05
1053	Q80U72	1292	1292	Q80U72	Q80U72	Protein scribble homolog	Scrib	S	0.999996	sp|Q80U72|SCRIB_MOUSE Protein scribble homolog OS=Mus musculus OX=10090 GN=Scrib PE=1 SV=2	___1	143.19	129.33	139.67	KTTEAPCSPGSQQPPSPDELPANVKQAYRAF	1;2	Q80U72_1292	1;2	TTEAPCSPGSQQPPS(1)PDELPANVK		2.56249	1.9954	2.64717	3.39686	3.47304	3.01836	2.49437	2.38476	2.55174	2.9915	2.95806	3.24197	3.10546	2.56135	2.64487	3.71632	3.37659	2.91444		1053	0.894398	1.9	0.0368247	0.224133	up	no	Q80U72	0.277657	0.0204189
10530	Q7TSG2	860	860	Q7TSG2	Q7TSG2	RNA polymerase II subunit A C-terminal domain phosphatase	Ctdp1	S	1	sp|Q7TSG2|CTDP1_MOUSE RNA polymerase II subunit A C-terminal domain phosphatase OS=Mus musculus OX=10090 GN=Ctdp1 PE=1 SV=1	___2	172.95	137.61	88.427	LESMDKEVDDILGEGSDDSDIEKKKPEDQDN	2	Q7TSG2_860	2	EVDDILGEGS(1)DDS(1)DIEK		-8	-8	0.289545	0.976063	0.608474	0.953939	0.208943	-8	0.790226	1.09039	0.762701	0.818023	-1.75381	-0.184832	0.347531	0.634985	0.478236	-8		10530	6.08298	68	0.0605432	0.2863	up	no	Q7TSG2	0.240924	0.216442
10531	Q7TSG2	863	863	Q7TSG2	Q7TSG2	RNA polymerase II subunit A C-terminal domain phosphatase	Ctdp1	S	1	sp|Q7TSG2|CTDP1_MOUSE RNA polymerase II subunit A C-terminal domain phosphatase OS=Mus musculus OX=10090 GN=Ctdp1 PE=1 SV=1	___2	172.95	137.61	88.427	MDKEVDDILGEGSDDSDIEKKKPEDQDNEQE	1;2	Q7TSG2_863	1;2	EVDDILGEGS(1)DDS(1)DIEK		-8	-8	0.289545	0.976063	0.608474	0.953939	0.208943	-8	0.790226	1.09039	0.762701	0.818023	-1.75381	-0.184832	0.347531	0.634985	0.478236	-8		10531	6.08298	68	0.0605432	0.2863	up	no	Q7TSG2	0.240924	0.216442
10532	Q7TQE6	331	331	Q7TQE6	Q7TQE6	Macoilin	Tmem57	S	0.807156	sp|Q7TQE6|MACOI_MOUSE Macoilin OS=Mus musculus OX=10090 GN=Maco1 PE=1 SV=1	___1	157.52	130.21	118.24	TASSKNYKNASGVVNSSPRSHSATNGSIPSS	1	Q7TQE6_331	1	NASGVVNS(0.807)S(0.193)PR		1.27225	1.60812	-8	-8	-2.34511	-0.81716	-2.80503	1.77696	-8	-8	-0.708639	-0.352093	2.00886	1.51686	1.65732	-0.780771	-3.39236	-8		10532	-2.01421	-4	0.532043	0.773523	down	no
10533	Q62219	188	188	Q62219	Q62219	Transforming growth factor beta-1-induced transcript 1 protein	Tgfb1i1	T	0.605742	sp|Q62219|TGFI1_MOUSE Transforming growth factor beta-1-induced transcript 1 protein OS=Mus musculus OX=10090 GN=Tgfb1i1 PE=1 SV=2	___2	59.65	42.712	48.931	HLPASGPPQPPAASPTREGCPSPPGQTSKGS	2	Q62219_188	2	VQNHLPASGPPQPPAAS(0.535)PT(0.606)REGCPS(0.507)PPGQT(0.178)S(0.173)K		-8	-1.28688	-8	-8	-8	-8	0.669983	-0.379757	-8	-8	-8	-8	-8	-0.14814	-8	-8	-8	-8		10533	-2.23771	-4.7	0.320128	0.634397	down	no	Q62219	-0.12389	0.585737
10534	Q9JI11	320	320	Q9JI11	Q9JI11	Serine/threonine-protein kinase 4;Serine/threonine-protein kinase 4 37kDa subunit;Serine/threonine-protein kinase 4 18kDa subunit	Stk4	S	1	sp|Q9JI11|STK4_MOUSE Serine/threonine-protein kinase 4 OS=Mus musculus OX=10090 GN=Stk4 PE=1 SV=1	___1	314.43	282.8	314.43	QEAQQREVDQDDEENSEEDEMDSGTMVRAAG	1	Q9JI11_320	1	EVDQDDEENS(1)EEDEMDSGTMVR		0.125351	-8	-0.0768548	0.34068	0.253229	0.43342	-0.105398	0.337443	-0.0455398	0.0381988	0.329446	0.329897	0.200383	0.421064	0.314509	0.277462	0.636667	-0.395903		10534	2.99294	8	0.0820621	0.324098	up	no	Q9JI11	-0.317861	0.0979183
10535	Q91VS8	1058	1058	Q91VS8	Q91VS8	FERM, RhoGEF and pleckstrin domain-containing protein 2	Farp2	S	1	sp|Q91VS8|FARP2_MOUSE FERM, ARHGEF and pleckstrin domain-containing protein 2 OS=Mus musculus OX=10090 GN=Farp2 PE=1 SV=2	___1	118.52	78.456	118.52	SPGLEAEIREKEACPSPCLDKNL________	1	Q91VS8_1058	1	EKEACPS(1)PCLDK		-8	-1.26966	-1.0927	-1.52269	-1.97826	-8	-0.400074	-0.355951	-0.885296	-2.32837	-2.14154	-0.867348	-0.586126	0.187626	0.0160384	-1.2241	-0.514286	-0.324762		10535	-0.379527	-1.3	0.840131	1	down	no	Q91VS8	-0.144707	0.40156
10536	O08784	419	419	O08784	O08784	Treacle protein	Tcof1	S	0.999142	sp|O08784|TCOF_MOUSE Treacle protein OS=Mus musculus OX=10090 GN=Tcof1 PE=1 SV=1	___2	315.16	293.88	264.67	AQAGKPEAKSSEESESDSGETPAAATLTTSP	1;2	O08784_419	1;2	SSEES(0.001)ES(0.999)DSGETPAAATLTTSPAK		-8	-8	-1.29366	-1.04346	-8	-1.67655	-8	-8	-8	-8	-8	-1.18722	-8	-8	-8	-8	-8	-8		10536	2.19122	4.6	0.269392	0.592083	up	no	O08784	-0.0144466	0.920388
10537	P16951	248	248	P16951	P16951	Cyclic AMP-dependent transcription factor ATF-2	Atf2	S	0.858005	sp|P16951|ATF2_MOUSE Cyclic AMP-dependent transcription factor ATF-2 OS=Mus musculus OX=10090 GN=Atf2 PE=1 SV=2	___1	90.884	82.892	87.485	PVTMVPSVPGIPGPSSPQPVQSEAKMRLKAA	1	P16951_248	1	PVTMVPSVPGIPGPS(0.128)S(0.858)PQPVQS(0.014)EAK		-1.40835	-1.73784	-1.2446	-8	-8	-1.60847	-2.02772	-1.9701	-1.59386	-0.982523	-1.49927	-1.04934	-2.16335	-2.47398	-8	-1.52004	-8	-1.21592		10537	-4.40589	-21	0.0598437	0.285008	down	no	P16951	0.869563	0.292943
10538	P70313	507	507	P70313	P70313	Nitric oxide synthase, endothelial	Nos3	S	0.999658	sp|P70313|NOS3_MOUSE Nitric oxide synthase, endothelial OS=Mus musculus OX=10090 GN=Nos3 PE=1 SV=4	___2	44.616	7.1903	44.616	KKTFKEVANAVKISASLMGTVMAKRVKATIL	2	P70313_507		IS(0.001)AS(1)LMGT(1)VMAKR		-8	-8	-3.0694	-8	-8	-8	-8	-8	-8	-8	1.50403	-8	-8	1.08942	1.29472	-8	-8	-8		10538	-1.64353	-3.1	0.524981	0.767449	down	no
10539	P70313	511	511	P70313	P70313	Nitric oxide synthase, endothelial	Nos3	T	0.999658	sp|P70313|NOS3_MOUSE Nitric oxide synthase, endothelial OS=Mus musculus OX=10090 GN=Nos3 PE=1 SV=4	___2	44.616	7.1903	44.616	KEVANAVKISASLMGTVMAKRVKATILYGSE	2	P70313_511		IS(0.001)AS(1)LMGT(1)VMAKR		-8	-8	-3.0694	-8	-8	-8	-8	-8	-8	-8	1.50403	-8	-8	1.08942	1.29472	-8	-8	-8		10539	-1.64353	-3.1	0.524981	0.767449	down	no
1054	P70303	571	571	P70303	P70303	CTP synthase 2	Ctps2	S	0.999873	sp|P70303|PYRG2_MOUSE CTP synthase 2 OS=Mus musculus OX=10090 GN=Ctps2 PE=1 SV=1	___2	147.86	138.61	140.35	QQMNKLPYSDGYSDASDDSFPEAKLAELDLN	2;3	P70303_571	2;3	LPYSDGYSDAS(1)DDS(1)FPEAK		-8	-8	-8	-0.128565	-0.975603	-0.872477	-8	-8	-8	-8	-8	-0.879152	-8	-8	-8	-8	-8	-8		1054	7.34112	160	0.000225897	0.0101939	up	yes	P70303	0.27171	0.164693
10540	Q9R0L6	859	859	Q9R0L6	Q9R0L6	Pericentriolar material 1 protein	Pcm1	S	0.991184	sp|Q9R0L6|PCM1_MOUSE Pericentriolar material 1 protein OS=Mus musculus OX=10090 GN=Pcm1 PE=1 SV=2	___1	183.6	139.61	165.49	LMAEHQRRQGLAETSSPVAISLRSDGSENLC	1	Q9R0L6_859	1	QGLAETS(0.006)S(0.991)PVAIS(0.003)LR		-0.718111	-0.336433	-0.0221577	0.945606	0.892978	0.839598	-1.16788	-8	-0.352631	-0.181471	-0.161114	0.120972	-0.400593	-0.329492	-0.852261	-8	-0.279043	-0.443543		10540	1.25163	2.4	0.552952	0.793001	up	no	Q9R0L6	0.153743	0.170716
10541	Q61937	252	252	Q61937	Q61937	Nucleophosmin	Npm1	S	1	sp|Q61937|NPM_MOUSE Nucleophosmin OS=Mus musculus OX=10090 GN=Npm1 PE=1 SV=1	___1	100.02	21.501	79.148	KGPSSVEDIKAKMQASIEKGGSLPKVEAKFI	1	Q61937_252	1	MQAS(1)IEK		3.19098	3.8414	3.37409	2.22108	2.22635	2.36487	3.48377	3.67206	3.28746	1.88092	2.59664	2.83718	3.44161	3.32449	3.32352	0.972593	1.03121	1.37419		10541	-1.19806	-2.3	0.00840072	0.0962629	down	yes	Q61937	0.285101	0.0213927
10542	Q91V36	407	407	Q91V36	Q91V36	Nuclear receptor-binding protein 2	Nrbp2	T	1	sp|Q91V36|NRBP2_MOUSE Nuclear receptor-binding protein 2 OS=Mus musculus OX=10090 GN=Nrbp2 PE=1 SV=2	___2	111.43	102.61	109.83	PRVLAPPPEEAQKAKTPTPEPFDSETRKVVQ	1;2	Q91V36_407	1;2	AKT(1)PT(1)PEPFDSETR		-8	-1.02726	-8	-8	-1.70514	-2.26045	-0.215322	-0.739082	-1.63747	-1.53291	-8	-8	0.0261782	-0.539843	-0.709778	-0.494768	-0.808292	-8		10542	1.68722	3.2	0.512697	0.756383	up	no	Q91V36	0.90928	0.603917
10543	Q91V36	409	409	Q91V36	Q91V36	Nuclear receptor-binding protein 2	Nrbp2	T	0.999999	sp|Q91V36|NRBP2_MOUSE Nuclear receptor-binding protein 2 OS=Mus musculus OX=10090 GN=Nrbp2 PE=1 SV=2	___2	122.46	99.739	105.46	VLAPPPEEAQKAKTPTPEPFDSETRKVVQMQ	1;2	Q91V36_409	1;2	AKT(1)PT(1)PEPFDSETR		-8	-1.02726	-8	-8	-1.70514	-2.26045	-0.215322	-0.739082	-1.63747	-1.53291	-8	-8	0.0261782	-0.539843	-0.709778	-0.494768	-0.808292	-8		10543	1.68722	3.2	0.512697	0.756383	up	no	Q91V36	0.90928	0.603917
10544	E9Q8D0	15	15	E9Q8D0	E9Q8D0		Dnajc21	S	1	sp|E9Q8D0|DJC21_MOUSE DnaJ homolog subfamily C member 21 OS=Mus musculus OX=10090 GN=Dnajc21 PE=1 SV=1	___1	57.785	6.5088	57.785	_MKCHYEALGVRRDASEEELKKAYRKLALRW	1	E9Q8D0_15	1	DAS(1)EEELKK		-8	-8	-8	-8	-8	-3.2603	-8	-8	-4.41305	-8	-3.1676	-8	-8	-8	-8	-2.60947	-8	-2.73403		10544	1.5799	3	0.391688	0.674064	up	no	E9Q8D0	-0.274495	0.053541
10545	Q9QYR6	504	504	Q9QYR6	Q9QYR6	Microtubule-associated protein 1A;MAP1A heavy chain;MAP1 light chain LC2	Map1a	T	0.993715	sp|Q9QYR6|MAP1A_MOUSE Microtubule-associated protein 1A OS=Mus musculus OX=10090 GN=Map1a PE=1 SV=2	___1	191.84	146.24	191.84	GRAARGEKELSSEPRTPPAQKGAAPPPAASG	1	Q9QYR6_504	1	ELS(0.003)S(0.003)EPRT(0.994)PPAQK		-8	0.320517	-0.349693	-0.559097	0.473081	-8	-8	0.534956	0.0862199	-8	-8	-8	0.478997	0.775825	0.626505	0.731321	0.877546	-8		10545	-0.0189466	-1	0.995063	1	down	no	Q9QYR6	0.309463	0.0202429
10546	Q8VHR5	136	136	Q8VHR5	Q8VHR5	Transcriptional repressor p66-beta	Gatad2b	S	0.94485	sp|Q8VHR5|P66B_MOUSE Transcriptional repressor p66-beta OS=Mus musculus OX=10090 GN=Gatad2b PE=1 SV=1	___1	186.36	163.71	147.87	TPSPDIIVLSDNEASSPRSSSRMEERLKAAN	1;2;3;4	Q8VHR5_136	1;2;3;4	LTPSPDIIVLSDNEAS(0.055)S(0.945)PR		-8	-0.450497	-0.11244	0.73435	0.0978926	0.40192	0.232998	-0.332922	-0.485607	-1.77668	0.66313	-0.22613	-0.283899	-3.27567	-0.254776	-0.31402	-0.42425	-8		10546	3.2657	9.6	0.182782	0.485185	up	no	Q8VHR5	0.0738249	0.410265
10547	Q07113	2476	2476	Q07113	Q07113	Cation-independent mannose-6-phosphate receptor	Igf2r	S	1	sp|Q07113|MPRI_MOUSE Cation-independent mannose-6-phosphate receptor OS=Mus musculus OX=10090 GN=Igf2r PE=1 SV=1	___1	346.18	333.01	333.25	RKPTAPAKLVSFHDDSDEDLLHI________	1	Q07113_2476	1	LVSFHDDS(1)DEDLLHI		-3.62634	-3.85314	-3.60485	5.16802	-3.34583	-3.32093	-1.84107	0.0865433	-8	3.59198	-1.84924	0.679258	-3.45338	-1.65917	3.55236	3.21599	-0.790217	-1.7872		10547	3.1952	9.2	0.254244	0.576965	up	no	Q07113	0.871826	0.316462
10548	E9Q6J5	864	864	E9Q6J5	E9Q6J5		Bod1l	S	0.997684	sp|E9Q6J5|BD1L1_MOUSE Biorientation of chromosomes in cell division protein 1-like 1 OS=Mus musculus OX=10090 GN=Bod1l PE=1 SV=1	___1	122.08	112.89	109.77	LSSKQHSVTSQKRSESCSEDKCETDSTNADS	1	E9Q6J5_864	1	S(0.002)ES(0.998)CSEDKCETDSTNADSSFKPEELPHK		0.31181	0.0962834	-0.0479431	-0.43791	-0.0114594	-8	0.0125444	0.161192	0.185142	-8	-0.289822	0.342312	0.377054	0.762257	0.697479	1.09688	1.16443	0.639736		10548	-2.93651	-7.7	0.204486	0.518422	down	no	E9Q6J5	0.345538	0.102589
10549	Q8BGD9	192	192	Q8BGD9	Q8BGD9	Eukaryotic translation initiation factor 4B	Eif4b	S	0.999927	sp|Q8BGD9|IF4B_MOUSE Eukaryotic translation initiation factor 4B OS=Mus musculus OX=10090 GN=Eif4b PE=1 SV=1	___1	110.51	75.817	71.531	KDRDDRSFGRDRNRDSDKTDTDWRARPTTDS	1	Q8BGD9_192	1	NRDS(1)DKTDTDWR		-8	0.121972	-0.336401	-0.72216	-8	-1.44501	-8	0.0750301	-8	-8	-8	-8	-8	0.707995	0.615233	-8	-1.35023	-1.27347		10549	-0.650915	-1.6	0.826622	1	down	no	Q8BGD9	0.120159	0.226415
1055	P97445	2220	2220	P97445	P97445	Voltage-dependent P/Q-type calcium channel subunit alpha-1A	Cacna1a	S	0.999282	sp|P97445|CAC1A_MOUSE Voltage-dependent P/Q-type calcium channel subunit alpha-1A OS=Mus musculus OX=10090 GN=Cacna1a PE=1 SV=2	___1	156.51	140.9	156.51	REHTTHRQGSSSVSGSPAPSTSGTSTPRRGR	1	P97445_2220	1	QGSSSVS(0.001)GS(0.999)PAPSTSGTSTPR		-8	-8	-8	-8	-8	-8	-8	-8	-8	-8	-8	-8	-1.3477	-1.49725	-1.91224	-0.775459	-0.801935	-0.353169		1055	-8.88178e-16	-1	1	1	down	no
10550	A3KGS3	818	818	A3KGS3	A3KGS3	Ral GTPase-activating protein subunit alpha-2	Ralgapa2	S	0.725169	sp|A3KGS3|RGPA2_MOUSE Ral GTPase-activating protein subunit alpha-2 OS=Mus musculus OX=10090 GN=Ralgapa2 PE=1 SV=2	___2	77.39	68.226	45.844	HVTHEHEGITMLVRRSSSPAELELKDDLQQA	2	A3KGS3_818	2	RS(0.725)S(0.637)S(0.637)PAELELKDDLQQAHGR		-2.27094	-8	-8	-0.491331	-0.6082	-8	-8	-8	-8	-8	-8	-0.787363	-0.831249	-8	-0.910835	-8	-8	-8		10550	3.05714	8.3	0.272531	0.594553	up	no
10551	Q3UMF0	374	374	Q3UMF0	Q3UMF0	Cordon-bleu protein-like 1	Cobll1	S	0.831014	sp|Q3UMF0|COBL1_MOUSE Cordon-bleu protein-like 1 OS=Mus musculus OX=10090 GN=Cobll1 PE=1 SV=2	___1	132.48	116.8	132.48	SCVERSTSVDDTDKSSSEAIMVRTGSLQLSS	1	Q3UMF0_374	1	STSVDDTDKS(0.025)S(0.831)S(0.144)EAIMVR		-0.909775	-8	-1.38373	-0.291191	-0.786075	-0.177487	-1.24095	-8	-0.822317	-8	-1.12269	-1.29513	-8	-1.37146	-0.489161	-8	-0.816584	-8		10551	3.01292	8.1	0.336661	0.643742	up	no	Q3UMF0	0.214141	0.0279659
10552	Q8K310	617	617	Q8K310	Q8K310	Matrin-3	Matr3	T	0.696255	sp|Q8K310|MATR3_MOUSE Matrin-3 OS=Mus musculus OX=10090 GN=Matr3 PE=1 SV=1	___1	116.45	95.709	116.45	KESPSDKKSKTDAQKTESPAEGKEQEEKSGE	1	Q8K310_617	1	TDAQKT(0.696)ES(0.304)PAEGKEQEEK		-8	-8	-8	-8	-0.0171376	-8	-8	-8	0.452113	-8	-8	-8	-8	-8	-8	-8	-8	-8		10552	2.66095	6.3	0.264779	0.587816	up	no	Q8K310	0.137768	0.0590471
10553	Q61151	33	33	Q61151	Q61151	Serine/threonine-protein phosphatase 2A 56 kDa regulatory subunit epsilon isoform	Ppp2r5e	S	0.929717	sp|Q61151|2A5E_MOUSE Serine/threonine-protein phosphatase 2A 56 kDa regulatory subunit epsilon isoform OS=Mus musculus OX=10090 GN=Ppp2r5e PE=1 SV=3	___2	86.898	68.458	86.882	SRKSVRKARQKRSQSSSQFRSQGKPIELTPL	1;2	Q61151_33	1;2	S(0.007)QS(0.993)S(0.93)S(0.07)QFR		-1.85519	0.162653	-0.446648	-0.251896	-8	-0.226294	-0.734419	-0.143837	-0.542917	-8	-0.671272	-8	-8	-0.680384	-0.465529	-0.424814	-0.422947	-8		10553	-2.113	-4.3	0.493938	0.739099	down	no	Q61151	0.165295	0.252194
10554	Q6ZPG2	20	20	Q6ZPG2	Q6ZPG2	WD repeat-containing protein 90	Wdr90	S	0.855054	sp|Q6ZPG2|WDR90_MOUSE WD repeat-containing protein 90 OS=Mus musculus OX=10090 GN=Wdr90 PE=1 SV=2	___1	70.316	70.316	70.316	SGARETRCRQGSRPGSPGSEVPAASVTGPRA	1	Q6ZPG2_20	1	QGS(0.062)RPGS(0.855)PGS(0.083)EVPAASVTGPR		-8	-8	-8	1.34527	0.798176	-8	-8	-8	-8	-8	-8	-0.0682469	-8	-8	-8	-8	-1.97554	-8		10554	6.04782	66	0.0458338	0.251334	up	yes
10555	Q9D842	144	144	Q9D842	Q9D842	Aprataxin and PNK-like factor	Aplf	S	0.999969	sp|Q9D842|APLF_MOUSE Aprataxin and PNK-like factor OS=Mus musculus OX=10090 GN=Aplf PE=1 SV=2	___2	160.03	139.25	160.03	QKSPVVNLPDKTTGASQLQGSPEITKTKCPT	2	Q9D842_144	2	TTGAS(1)QLQGS(0.999)PEIT(0.001)K		-8	-8	-8	-1.42221	-8	-8	-8	-8	-8	-8	-8	-8	-8	-8	-8	-8	-8	-8		10555	2.1926	4.6	0.106289	0.355915	up	no
10556	Q9D842	149	149	Q9D842	Q9D842	Aprataxin and PNK-like factor	Aplf	S	0.999941	sp|Q9D842|APLF_MOUSE Aprataxin and PNK-like factor OS=Mus musculus OX=10090 GN=Aplf PE=1 SV=2	___2	283.22	236.03	283.22	VNLPDKTTGASQLQGSPEITKTKCPTIDPMS	1;2	Q9D842_149	1;2	TTGASQLQGS(1)PEITK		-8	-8	-8	-1.42221	-8	-8	-8	-8	-8	-8	-8	-8	-8	-8	-8	-8	-8	-8		10556	2.1926	4.6	0.106289	0.355915	up	no
10557	Q60876	69	69	Q60876	Q60876	Eukaryotic translation initiation factor 4E-binding protein 1	Eif4ebp1	T	1	sp|Q60876|4EBP1_MOUSE Eukaryotic translation initiation factor 4E-binding protein 1 OS=Mus musculus OX=10090 GN=Eif4ebp1 PE=1 SV=3	___2	192.79	180.73	79.466	DRKFLMECRNSPVAKTPPKDLPAIPGVTSPT	1;2;3	Q60876_69	1;2;3	NS(1)PVAKT(1)PPK		-8	0.649471	1.24465	1.68533	1.96983	1.70829	0.474596	-8	0.924158	1.59618	1.60699	1.77605	1.66695	0.873871	1.58702	1.68133	1.21699	1.40263		10557	3.82311	14	0.140877	0.412892	up	no	Q60876	0.325999	0.164147
10558	Q8C1D8	295	295	Q8C1D8	Q8C1D8	Protein IWS1 homolog	Iws1	S	0.999744	sp|Q8C1D8|IWS1_MOUSE Protein IWS1 homolog OS=Mus musculus OX=10090 GN=Iws1 PE=1 SV=1	___1	226.19	202.81	226.19	SDGENKREDSEVQNESDGHTDRKGLHSSDSE	1	Q8C1D8_295	1	EDSEVQNES(1)DGHTDR		-1.39155	-0.912573	-1.55967	-0.774948	-1.15294	-0.918669	-8	-1.29248	-2.02063	-1.26668	-2.03482	-1.26653	-1.52339	-2.5876	-2.04308	-1.58957	-8	-1.3797		10558	0.339082	1.3	0.854962	1	up	no	Q8C1D8	0.247769	0.109993
10559	D3Z2R5	13	13	D3Z2R5	D3Z2R5		Sepn1	S	1	sp|D3Z2R5|SELN_MOUSE Selenoprotein N OS=Mus musculus OX=10090 GN=Selenon PE=3 SV=2	___1	133.86	112.9	133.86	___MGQARPAARRPHSPDPGAQPAPPRRRAR	1	D3Z2R5_13	1	RPHS(1)PDPGAQPAPPR		-0.341791	-1.22174	-0.938017	0.232814	-0.649878	-1.02307	-0.0177307	-0.226307	-0.612366	-0.0838261	-0.312458	-0.543848	0.383814	-0.123619	-8	1.15688	-8	-8		10559	0.353805	1.3	0.865153	1	up	no
1056	Q8R3B1	460	460	Q8R3B1	Q8R3B1	1-phosphatidylinositol 4,5-bisphosphate phosphodiesterase delta-1	Plcd1	S	1	sp|Q8R3B1|PLCD1_MOUSE 1-phosphatidylinositol 4,5-bisphosphate phosphodiesterase delta-1 OS=Mus musculus OX=10090 GN=Plcd1 PE=1 SV=2	___1	185.81	175.84	45.407	LLPAGGENGPEATDVSDEDEAAEMEDEAVRS	1;2	Q8R3B1_460	1;2	LGGLLPAGGENGPEAT(1)DVS(1)DEDEAAEMEDEAVR		-0.498135	0.847384	0.852772	2.35644	2.05121	2.49503	1.28498	1.12588	1.59517	2.33185	1.83273	2.16989	1.15449	1.21814	1.5097	1.66549	2.08595	2.08878		1056	1.90022	3.7	0.000813487	0.0235101	up	yes	Q8R3B1	0.10541	0.41111
10560	Q91V92	447	447	Q91V92	Q91V92	ATP-citrate synthase	Acly	T	0.739472	sp|Q91V92|ACLY_MOUSE ATP-citrate synthase OS=Mus musculus OX=10090 GN=Acly PE=1 SV=1	___1	68.917	57.812	56.547	AHTANFLLNASGSTSTPAPSRTASFSESRAD	1	Q91V92_447	1	PIPNQPPTAAHTANFLLNAS(0.002)GS(0.006)T(0.024)S(0.178)T(0.739)PAPS(0.051)R		0.378954	0.0743506	-8	-8	-8	-8	-0.160509	-8	-0.0624676	-8	-8	-8	-0.908979	-8	-8	-0.0591487	-8	-8		10560	-5.48443	-45	0.0518805	0.266029	down	no	Q91V92	0.658002	0.000171789
10561	Q9QYR6	384	384	Q9QYR6	Q9QYR6	Microtubule-associated protein 1A;MAP1A heavy chain;MAP1 light chain LC2	Map1a	S	0.998982	sp|Q9QYR6|MAP1A_MOUSE Microtubule-associated protein 1A OS=Mus musculus OX=10090 GN=Map1a PE=1 SV=2	___1	156.69	64.751	156.69	KPPEKPSKPERVRTESSEALKAEKRKLIKDK	1	Q9QYR6_384	1	TES(0.999)S(0.001)EALKAEK		-2.63986	-1.23361	-8	-1.94853	-8	-1.47619	-8	-2.09394	-8	-8	-2.03951	-1.49078	-1.61816	-0.978844	-1.73269	-1.44151	-8	-8		10561	0.149585	1.1	0.958269	1	up	no	Q9QYR6	0.309463	0.0202429
10562	P14873	1253	1253	P14873	P14873	Microtubule-associated protein 1B;MAP1B heavy chain;MAP1 light chain LC1	Map1b	S	0.802749	sp|P14873|MAP1B_MOUSE Microtubule-associated protein 1B OS=Mus musculus OX=10090 GN=Map1b PE=1 SV=2	___3	97.904	81.066	54.152	IKDVSDERLSPAKSPSLSPSPPSPIEKTPLG	2;3;4	P14873_1253	2;3;4	LS(0.015)PAKS(0.912)PS(0.803)LS(0.268)PS(0.04)PPS(0.962)PIEK		-8	0.121498	-8	0.470447	0.363847	0.493739	0.546919	-8	-8	-0.174688	-8	-0.0162049	-8	-8	0.492312	0.287109	0.450964	-0.604883		10562	5.73551	53	0.109533	0.358359	up	no	P14873	0.218329	0.0905752
10563	E9PYH6	1174	1174	E9PYH6	E9PYH6	Histone-lysine N-methyltransferase	Setd1a	T	0.981902	sp|E9PYH6|SET1A_MOUSE Histone-lysine N-methyltransferase SETD1A OS=Mus musculus OX=10090 GN=Setd1a PE=1 SV=1	___2	124.17	109.22	66.173	SSPIPLLPPPKKRRKTVSFSAAEEAPVPEPS	1;2	E9PYH6_1174	1;2	RKT(0.982)VS(0.462)FS(0.556)AAEEAPVPEPSTAAPLQAK		-8	-0.81494	-8	-8	-8	-1.49383	-0.498058	-0.793585	-8	-2.21073	-1.11213	-1.081	-8	0.194956	0.445345	-8	0.0909753	-8		10563	-0.226297	-1.2	0.939743	1	down	no	E9PYH6	0.529929	0.157233
10564	B9EJ80	960	960	B9EJ80	B9EJ80		Pdzd8	S	1	sp|B9EJ80|PDZD8_MOUSE PDZ domain-containing protein 8 OS=Mus musculus OX=10090 GN=Pdzd8 PE=1 SV=1	___1	144.68	103.95	144.68	SKTRLSEPGTDLVEPSPKHTPNTSDNEGSDT	1	B9EJ80_960	1	LSEPGTDLVEPS(1)PK		0.788484	-0.344656	-8	-0.27479	1.21032	-8	-1.44216	-8	-0.938902	-0.609581	0.975292	-1.07099	-8	-8	-8	-8	-0.135574	0.465357		10564	0.1639	1.1	0.959465	1	up	no	B9EJ80	0.332208	0.0612615
10565	Q6PDL0	443	443	Q6PDL0	Q6PDL0	Cytoplasmic dynein 1 light intermediate chain 2	Dync1li2	S	0.947599	sp|Q6PDL0|DC1L2_MOUSE Cytoplasmic dynein 1 light intermediate chain 2 OS=Mus musculus OX=10090 GN=Dync1li2 PE=1 SV=2	___1	118.55	98.538	118.55	VLASFFNSLLSKKTGSPGSPSAGGVQSTAKK	1	Q6PDL0_443	1	T(0.047)GS(0.948)PGS(0.005)PSAGGVQSTAK		-8	-8	-8	-2.19213	-1.66989	-8	0.231493	-8	-0.138397	-1.439	-8	-1.40465	-8	-8	-0.221001	-8	-1.56606	-0.974916		10565	4.04599	17	0.202851	0.515831	up	no	Q6PDL0	-0.0114344	0.905331
10566	Q6PHZ5	559	559	Q6PHZ5	Q6PHZ5	Putative RNA-binding protein 15B	Rbm15b	S	0.999997	sp|Q6PHZ5|RB15B_MOUSE Putative RNA-binding protein 15B OS=Mus musculus OX=10090 GN=Rbm15b PE=1 SV=2	___1	78.692	57.32	78.692	EGDWTSLSKSSDRRNSLEGYSRSVRSRSGER	1	Q6PHZ5_559	1	RNS(1)LEGYSR		-8	-0.665169	-0.829121	-0.975338	-1.6029	-2.22827	-0.836664	-3.67349	-1.374	-8	-2.78435	-0.957155	-1.50246	-1.14089	-1.12247	-1.55483	-1.63236	-1.34721		10566	1.56259	3	0.406264	0.683724	up	no	Q6PHZ5	1.92044	0.101229
10567	Q99LZ3	12	12	Q99LZ3	Q99LZ3	DNA replication complex GINS protein SLD5;DNA replication complex GINS protein SLD5, N-terminally processed	Gins4	S	1	sp|Q99LZ3|SLD5_MOUSE DNA replication complex GINS protein SLD5 OS=Mus musculus OX=10090 GN=Gins4 PE=1 SV=1	___2	163	156.36	153.57	____MTEVLDLHGQDSDGGSEEMVLTPAELI	2	Q99LZ3_12	2	TEVLDLHGQDS(1)DGGS(1)EEMVLTPAELIEK		-8	0.929037	1.3919	3.58414	3.16461	2.13945	1.64372	-0.515049	1.99598	1.83197	3.11179	1.94767	-8	-0.601826	-0.0400391	0.101294	2.64852	1.94624		10567	4.85575	29	0.0392944	0.231309	up	yes	Q99LZ3	-0.0520046	0.74615
10568	Q99LZ3	16	16	Q99LZ3	Q99LZ3	DNA replication complex GINS protein SLD5;DNA replication complex GINS protein SLD5, N-terminally processed	Gins4	S	1	sp|Q99LZ3|SLD5_MOUSE DNA replication complex GINS protein SLD5 OS=Mus musculus OX=10090 GN=Gins4 PE=1 SV=1	___2	163	156.36	163	MTEVLDLHGQDSDGGSEEMVLTPAELIEKLE	2	Q99LZ3_16	2	TEVLDLHGQDS(1)DGGS(1)EEMVLTPAELIEK		-8	0.929037	1.3919	3.58414	3.16461	2.13945	1.64372	-0.515049	1.99598	1.83197	3.11179	1.94767	-8	-0.601826	-0.0400391	0.101294	2.64852	1.94624		10568	4.85575	29	0.0392944	0.231309	up	yes	Q99LZ3	-0.0520046	0.74615
10569	P62960	165	165	P62960	P62960	Nuclease-sensitive element-binding protein 1	Ybx1	S	0.999115	sp|P62960|YBOX1_MOUSE Y-box-binding protein 1 OS=Mus musculus OX=10090 GN=Ybx1 PE=1 SV=3	___2	199.97	181.53	126.59	RGPPRNYQQNYQNSESGEKNEGSESAPEGQA	1;2	P62960_165	1;2	NYQQNY(0.001)QNS(0.999)ES(0.999)GEKNEGS(0.001)ESAPEGQAQQR		-1.45236	-0.4585	-0.261009	1.9011	1.84205	-0.111855	-0.234724	0.235282	1.64484	1.98791	1.96993	0.812008	1.83759	1.89927	1.66146	1.82924	1.88171	-0.0301438		10569	1.93439	3.8	0.0243539	0.181071	up	yes	P62960	-0.191473	0.107966
1057	Q0GNC1	23	23	Q0GNC1	Q0GNC1	Inverted formin-2	Inf2	S	0.943159	sp|Q0GNC1|INF2_MOUSE Inverted formin-2 OS=Mus musculus OX=10090 GN=Inf2 PE=1 SV=1	___1	113.15	91.545	113.15	QRKWAALKEKLGPQDSDPTEANLESAEPELC	1	Q0GNC1_23	1	LGPQDS(0.943)DPT(0.057)EANLESAEPELCIR		-8	-8	-8	-8	-1.60461	-1.09459	-8	-8	-8	-8	-8	-8	-8	-8	-8	-8	-8	-8		1057	4.4336	22	0.00488729	0.0687143	up	yes	Q0GNC1	0.115578	0.45086
10570	Q8K4J6	606	606	Q8K4J6	Q8K4J6	MKL/myocardin-like protein 1	Mkl1	S	0.910938	sp|Q8K4J6|MRTFA_MOUSE Myocardin-related transcription factor A OS=Mus musculus OX=10090 GN=Mrtfa PE=1 SV=2	___1	132.99	104.36	53.6	QLEQQKRAQQPAPASSPVKRESGFSSCQLSC	1	Q8K4J6_606	1	AQQPAPAS(0.089)S(0.911)PVK		-1.07186	-8	-8	-1.50356	-1.6914	-2.16554	-1.5059	-1.52433	-8	-1.53783	-1.79947	-1.11065	-0.796663	-1.60327	-1.08843	-1.22173	-1.48631	-0.647278		10570	3.90379	15	0.0424199	0.241212	up	yes	Q8K4J6	1.18883	0.475091
10571	Q8K019	383	383	Q8K019	Q8K019	Bcl-2-associated transcription factor 1	Bclaf1	S	0.99982	sp|Q8K019|BCLF1_MOUSE Bcl-2-associated transcription factor 1 OS=Mus musculus OX=10090 GN=Bclaf1 PE=1 SV=2	___1	302.11	277.24	302.11	RADGDWDDQEVLDYFSDKESAKQKFHDSEGD	1;2	Q8K019_383	1;2	ADGDWDDQEVLDYFS(1)DKESAK		0.178785	4.05252	4.39348	4.63975	4.49973	5.08001	4.02833	4.14156	4.27741	4.76971	4.36423	4.53822	2.52334	3.73696	4.11622	4.3092	4.42084	3.11678		10571	1.8649	3.6	0.0552987	0.273473	up	no	Q8K019	0.206507	0.0425168
10572	P48678	546	546	P48678	P48678	Prelamin-A/C;Lamin-A/C	Lmna	S	0.981478	sp|P48678|LMNA_MOUSE Prelamin-A/C OS=Mus musculus OX=10090 GN=Lmna PE=1 SV=2	___1	211.3	178.59	130.23	INSTGEEVAMRKLVRSLTMVEDNEDDDEDGE	1	P48678_546	1	S(0.981)LT(0.019)MVEDNEDDDEDGEELLHHHR		2.02709	1.23055	-0.190373	0.262236	0.0329584	0.0730483	2.10101	0.340196	-0.263153	3.76522	-0.0666065	2.85361	0.487722	0.0358167	0.618578	2.36479	2.64417	-0.0891076		10572	-0.899675	-1.9	0.342831	0.646318	down	no	P48678	0.110758	0.257398
10573	Q8VHR5	334	334	Q8VHR5	Q8VHR5	Transcriptional repressor p66-beta	Gatad2b	S	0.554862	sp|Q8VHR5|P66B_MOUSE Transcriptional repressor p66-beta OS=Mus musculus OX=10090 GN=Gatad2b PE=1 SV=1	___1	114.57	104.2	96.181	MNLASHIQPGTVNRVSSPLPSPSAMSDAANS	1	Q8VHR5_334	1	VS(0.555)S(0.445)PLPSPSAMSDAANSQAAAK		-0.797836	-8	-1.12182	-8	-3.20743	-8	-0.865431	-8	-3.12712	-8	-1.93396	-1.24788	-1.35711	-8	-0.699039	-8	-0.507637	-8		10573	-3.09592	-8.5	0.356254	0.654952	down	no	Q8VHR5	0.0738249	0.410265
10574	Q61850	231	231	Q61850	Q61850	Forkhead box protein C2	Foxc2	S	1	sp|Q61850|FOXC2_MOUSE Forkhead box protein C2 OS=Mus musculus OX=10090 GN=Foxc2 PE=1 SV=2	___1	212.92	193.53	202.92	AASPALPVITKVETLSPEGALQASPRSASST	1;2	Q61850_231	1;2	VETLS(1)PEGALQASPR		-8	-0.148598	0.176717	-0.0254327	-0.732408	0.138786	-8	-8	-0.484552	-0.610365	-8	-8	-0.353491	-8	-1.02319	-0.61544	-1.08931	-0.60232		10574	2.45094	5.5	0.408002	0.684651	up	no
10575	Q9WVC3	23	23	Q9WVC3	Q9WVC3	Caveolin-2	Cav2	S	0.99987	sp|Q9WVC3|CAV2_MOUSE Caveolin-2 OS=Mus musculus OX=10090 GN=Cav2 PE=1 SV=1	___1	176.87	155.55	140.24	ADVQLFMADDAYSHHSGVDYADPEKYVDSSH	1;2	Q9WVC3_23	1;2	ADVQLFMADDAY(0.039)S(0.961)HHS(1)GVDYADPEK		0.935899	-0.0590611	0.136909	-8	0.688843	0.422123	-0.0148144	0.312418	0.71829	-0.210775	-8	-8	-0.0264797	0.433718	0.109415	0.217329	0.253542	-8		10575	-2.63426	-6.2	0.369637	0.664665	down	no	Q9WVC3	-0.587524	0.000460364
10576	Q99P72	329	329	Q99P72	Q99P72	Reticulon-4	Rtn4	S	0.858412	sp|Q99P72|RTN4_MOUSE Reticulon-4 OS=Mus musculus OX=10090 GN=Rtn4 PE=1 SV=2	___1	57.811	47.574	53.094	KEDLVCSAALHNPQESPATLTKVVKEDGVMS	1	Q99P72_329	1	SKDKEDLVCS(0.003)AALHNPQES(0.858)PAT(0.124)LT(0.014)K		0.443371	-8	0.165198	-1.42346	-8	-8	-8	-0.159513	0.161382	-8	-8	-0.93338	-8	-8	0.354126	-8	-8	-8		10576	-3.34401	-10	0.290658	0.610428	down	no	Q99P72	0.0245166	0.886459
10577	P97386	852	852	P97386	P97386	DNA ligase 3	Lig3	S	0.952174	sp|P97386|DNLI3_MOUSE DNA ligase 3 OS=Mus musculus OX=10090 GN=Lig3 PE=1 SV=2	___1	109.74	101.54	105.18	SKDKADFAVVAGDEASPTTGGSSGENEGTAG	1	P97386_852	1	DKADFAVVAGDEAS(0.952)PT(0.039)T(0.008)GGSSGENEGTAGSAGPCK		-1.0166	-8	-1.05879	-0.641378	-8	-0.782761	-1.80993	-8	-8	-1.4572	-0.822817	-0.378529	-1.65475	-1.34401	-1.57388	-0.652483	-1.19668	-0.648638		10577	0.217083	1.2	0.911076	1	up	no	P97386	0.281965	0.0909705
10578	Q91YN9	73	73	Q91YN9	Q91YN9	BAG family molecular chaperone regulator 2	Bag2	S	0.999998	sp|Q91YN9|BAG2_MOUSE BAG family molecular chaperone regulator 2 OS=Mus musculus OX=10090 GN=Bag2 PE=1 SV=1	___1	75.316	61.689	75.316	EMIHSIQNSQDMRQISDGEREELNLTANRLM	1	Q91YN9_73	1	QIS(1)DGEREELNLTANR		-0.888792	-8	-1.81143	-0.888317	-8	-0.966341	-8	-8	-8	-8	-1.37921	-1.50121	-1.50236	-8	-1.31261	-1.85545	-1.3992	-8		10578	0.281853	1.2	0.921949	1	up	no	Q91YN9	-0.11786	0.567442
10579	Q8BHL3	129	129	Q8BHL3	Q8BHL3	TBC1 domain family member 10B	Tbc1d10b	S	0.983583	sp|Q8BHL3|TB10B_MOUSE TBC1 domain family member 10B OS=Mus musculus OX=10090 GN=Tbc1d10b PE=1 SV=2	___1	57.826	41.297	43.349	LALGTDTQKTEEVRASPVPGPGTPTRTPSRM	1;2	Q8BHL3_129	1;2	T(0.016)EEVRAS(0.984)PVPGPGT(0.797)PT(0.203)R		0.522679	-8	0.644676	-8	-8	-0.443306	-8	-8	0.247427	-0.620432	-0.421123	0.426323	-8	-8	-8	-0.277302	-8	-8		10579	-3.20355	-9.2	0.261023	0.58441	down	no	Q8BHL3	2.20068	0.180136
1058	E9Q286	676	676	E9Q286	E9Q286	Little elongation complex subunit 1	Ice1	S	0.998399	sp|E9Q286|ICE1_MOUSE Little elongation complex subunit 1 OS=Mus musculus OX=10090 GN=Ice1 PE=1 SV=1	___1	228.9	199.13	204.52	CFPKENDPENSLSTLSPKSKLGTSTFSDWKS	1	E9Q286_676	1	ENDPENSLST(0.002)LS(0.998)PK		0.469166	0.07929	-0.166267	-0.332108	-0.173248	-0.556255	0.221339	-0.137068	-0.0477295	0.0814051	0.0270691	-0.256281	0.0491428	0	-0.319923	-0.566442	-0.880903	-1.12534		1058	-0.481267	-1.4	0.174097	0.47186	down	no
10580	Q921Q7	446	446	Q921Q7	Q921Q7	Ras and Rab interactor 1	Rin1	S	0.999967	sp|Q921Q7|RIN1_MOUSE Ras and Rab interactor 1 OS=Mus musculus OX=10090 GN=Rin1 PE=1 SV=1	___1	82.543	43.395	82.543	KPLRPILAARLRRRLSADGSLGRLAEGFRLA	1	Q921Q7_446	1	RLS(1)ADGSLGR		1.36925	1.03168	1.35723	2.43294	2.75017	2.1508	1.52434	1.13495	1.09008	2.20737	1.6267	2.68303	1.61547	0.763653	1.32154	-8	0.709436	1.83109		10580	1.19192	2.3	0.520733	0.762908	up	no	Q921Q7	0.0925783	0.553956
10581	Q52KI8	832	832	Q52KI8	Q52KI8	Serine/arginine repetitive matrix protein 1	Srrm1	S	0.999999	sp|Q52KI8|SRRM1_MOUSE Serine/arginine repetitive matrix protein 1 OS=Mus musculus OX=10090 GN=Srrm1 PE=1 SV=2	___3	130.95	79.595	116.35	PSTNWSPAVPAKKAKSPTPSLSPARNSDQEG	2;3;4	Q52KI8_832	2;3;4	AKS(1)PT(0.995)PS(0.03)LS(0.975)PARNS(1)DQEGGGK		-8	-0.96369	-1.11077	-0.273138	-0.742407	-0.877882	-1.1969	-1.13556	-1.85771	-1.09395	-1.15049	-0.603157	-1.23109	-0.446909	-0.899599	-0.991417	-0.638838	-0.517916		10581	2.72701	6.6	0.064589	0.292177	up	no	Q52KI8	0.236837	0.0538876
10582	Q52KI8	834	834	Q52KI8	Q52KI8	Serine/arginine repetitive matrix protein 1	Srrm1	T	0.999613	sp|Q52KI8|SRRM1_MOUSE Serine/arginine repetitive matrix protein 1 OS=Mus musculus OX=10090 GN=Srrm1 PE=1 SV=2	___3	119.22	102.77	58.487	TNWSPAVPAKKAKSPTPSLSPARNSDQEGGG	2;3;4	Q52KI8_834	2;3;4	S(1)PT(1)PS(0.332)LS(0.668)PAR		-8	-0.96369	-1.11077	-0.273138	-0.742407	-0.877882	-1.1969	-1.13556	-1.85771	-1.09395	-1.15049	-0.603157	-1.23109	-0.446909	-0.899599	-0.991417	-0.638838	-0.517916		10582	2.72701	6.6	0.064589	0.292177	up	no	Q52KI8	0.236837	0.0538876
10583	Q91VU6	73	73	Q91VU6	Q91VU6	DDB1- and CUL4-associated factor 11	Dcaf11	S	0.751699	sp|Q91VU6|DCA11_MOUSE DDB1- and CUL4-associated factor 11 OS=Mus musculus OX=10090 GN=Dcaf11 PE=1 SV=1	___1	70.051	56.994	70.051	VQGRGAANLQLIQALSDSEEEHDSAWDGRLG	1	Q91VU6_73	1	GAANLQLIQALS(0.752)DS(0.244)EEEHDS(0.004)AWDGR		-8	-8	-8	-1.09082	-8	-8	-2.38336	-8	-8	-8	-8	-1.95966	-8	-8	-8	-1.55364	-0.869846	-8		10583	2.30306	4.9	0.35301	0.652529	up	no
10584	P99027	102	102	P99027	P99027	60S acidic ribosomal protein P2	Rplp2	S	1	sp|P99027|RLA2_MOUSE 60S acidic ribosomal protein P2 OS=Mus musculus OX=10090 GN=Rplp2 PE=1 SV=3	___2	346.18	314.57	52.026	APAAAEEKKDEKKEESEESDDDMGFGLFD__	1;2	P99027_102	1;2	KEES(1)EES(1)DDDMGFGLFD		0.562317	6.72602	7.05834	7.12324	7.09654	7.29471	7.29282	7.06486	7.77292	8.14278	7.71464	7.50816	5.83809	7.23992	7.62103	7.88125	7.71936	6.10921		10584	2.38927	5.2	0.0921535	0.342288	up	no	P99027	-0.0424944	0.754551
10585	P99027	105	105	P99027	P99027	60S acidic ribosomal protein P2	Rplp2	S	1	sp|P99027|RLA2_MOUSE 60S acidic ribosomal protein P2 OS=Mus musculus OX=10090 GN=Rplp2 PE=1 SV=3	___2	322.14	291.18	52.026	AAEEKKDEKKEESEESDDDMGFGLFD_____	1;2	P99027_105	1;2	KEES(1)EES(1)DDDMGFGLFD		0.562317	6.72602	7.05834	7.12324	7.09654	7.29471	7.29282	7.06486	7.77292	8.14278	7.71464	7.50816	5.83809	7.23992	7.62103	7.88125	7.71936	6.10921		10585	2.38927	5.2	0.0921535	0.342288	up	no	P99027	-0.0424944	0.754551
10586	Q8R184	190	190	Q8R184	Q8R184	Protein FAM110A	Fam110a	S	0.933804	sp|Q8R184|F110A_MOUSE Protein FAM110A OS=Mus musculus OX=10090 GN=Fam110a PE=2 SV=2	___1	60.518	31.792	59.367	TTSSPGRPPGLQRSKSDLSERFSRAAADLER	1	Q8R184_190	1	S(0.066)KS(0.934)DLSER		-0.781627	-0.862909	-8	-0.836767	-1.46149	-1.06701	-8	-8	-0.290012	-8	-8	-8	-8	-1.44664	-1.2666	-1.3855	-8	-1.66212		10586	2.09309	4.3	0.468613	0.720812	up	no
10587	Q8K1M6	535	535	Q8K1M6	Q8K1M6	Dynamin-1-like protein	Dnm1l	S	0.995999	sp|Q8K1M6|DNM1L_MOUSE Dynamin-1-like protein OS=Mus musculus OX=10090 GN=Dnm1l PE=1 SV=2	___1	72.434	36.1	65.5	EQRRNRLARELPSAGSRDKSSKVPSALAPAS	1	Q8K1M6_535	1	ELPS(0.004)AGS(0.996)RDK		0.425799	-0.504257	-0.851936	-1.39119	-0.911735	-8	-8	-0.702978	-1.45793	-0.337778	0.548142	0.659399	-8	-0.795742	-0.872305	0.658972	0.84421	1.32516		10587	-3.12418	-8.7	0.189899	0.496766	down	no	Q8K1M6	0.0858217	0.316395
10588	J3QNX5	172	172	J3QNX5	J3QNX5		Shisa8	T	0.997621	sp|J3QNX5|SHSA8_MOUSE Protein shisa-8 OS=Mus musculus OX=10090 GN=Shisa8 PE=1 SV=1	___3	63.091	21.061	63.091	ARLGLERAHSPRARRTVTRTLTELLKQPGPQ	3	J3QNX5_172	3	T(0.998)VT(0.998)RT(0.614)LT(0.391)ELLK		-8	-8	-0.562124	-8	-8	-8	-0.814131	-8	-8	-8	-8	-1.47297	-8	-0.809658	-1.33838	-8	-8	-1.42621		10588	-2.47929	-5.6	0.374542	0.665439	down	no
10589	J3QNX5	174	174	J3QNX5	J3QNX5		Shisa8	T	0.997978	sp|J3QNX5|SHSA8_MOUSE Protein shisa-8 OS=Mus musculus OX=10090 GN=Shisa8 PE=1 SV=1	___3	63.091	21.061	63.091	LGLERAHSPRARRTVTRTLTELLKQPGPQEP	3	J3QNX5_174	3	T(0.998)VT(0.998)RT(0.614)LT(0.391)ELLK		-8	-8	-0.562124	-8	-8	-8	-0.814131	-8	-8	-8	-8	-1.47297	-8	-0.809658	-1.33838	-8	-8	-1.42621		10589	-2.47929	-5.6	0.374542	0.665439	down	no
1059	Q61286	98	98	Q61286	Q61286	Transcription factor 12	Tcf12	S	0.956749	sp|Q61286|HTF4_MOUSE Transcription factor 12 OS=Mus musculus OX=10090 GN=Tcf12 PE=1 SV=2	___1	75.797	65.985	75.797	SDHLNDSRLGTHEGLSPTPFMNSNLIGKTSE	1	Q61286_98	1	LGT(0.007)HEGLS(0.957)PT(0.036)PFMNSNLIGK		-0.140472	-1.1335	-0.681856	-8	-8	-8	-0.650538	-0.746033	-0.652248	-8	-8	-1.63926	-1.26405	-0.514597	-1.20886	-1.73855	-2.16122	-1.40309		1059	-7.34806	-160	9.25774e-05	0.00631088	down	yes
10590	J3QNX5	176	176	J3QNX5	J3QNX5		Shisa8	T	0.613801	sp|J3QNX5|SHSA8_MOUSE Protein shisa-8 OS=Mus musculus OX=10090 GN=Shisa8 PE=1 SV=1	___3	63.091	21.061	63.091	LERAHSPRARRTVTRTLTELLKQPGPQEPLP	3	J3QNX5_176	3	T(0.998)VT(0.998)RT(0.614)LT(0.391)ELLK		-8	-8	-0.562124	-8	-8	-8	-0.814131	-8	-8	-8	-8	-1.47297	-8	-0.809658	-1.33838	-8	-8	-1.42621		10590	-2.47929	-5.6	0.374542	0.665439	down	no
10591	Q8CGB6	1003	1003	Q8CGB6	Q8CGB6	Tensin-2	Tns2	S	1	sp|Q8CGB6|TNS2_MOUSE Tensin-2 OS=Mus musculus OX=10090 GN=Tns2 PE=1 SV=1	___1	121.9	98.827	121.9	QERSPGGHTNSASPRSPVPTTLPGLRHAPWQ	1;2;3	Q8CGB6_1003	1;2;3	S(1)PVPTTLPGLR		0.45339	0.292578	-0.128282	-1.19561	-0.199692	-0.117014	1.39197	1.40813	-8	0.854964	0.83515	1.25833	1.73064	1.32433	1.56084	1.54316	1.31078	0.974548		10591	-0.710001	-1.6	0.697577	0.932502	down	no	Q8CGB6	1.15927	9.95419e-05
10592	P97432	657	657	P97432	P97432	Next to BRCA1 gene 1 protein	Nbr1	S	0.562369	sp|P97432|NBR1_MOUSE Next to BRCA1 gene 1 protein OS=Mus musculus OX=10090 GN=Nbr1 PE=1 SV=1	___1	68.243	58.171	68.243	EDLSGTQFVCETVIRSLTLDAAPDHNPPCRQ	1	P97432_657	1	S(0.562)LT(0.438)LDAAPDHNPPCR		-8	-8	-8	-8	-1.53019	-8	-1.55403	-8	-0.90926	-1.81972	-8	-8	-8	-8	-8	-8	-8	-8		10592	2.1566	4.5	0.354935	0.654138	up	no	P97432	0.312354	0.77257
10593	Q9JKQ4	247	247	Q9JKQ4	Q9JKQ4	Iroquois-class homeodomain protein IRX-5	Irx5	S	0.929882	sp|Q9JKQ4|IRX5_MOUSE Iroquois-class homeodomain protein IRX-5 OS=Mus musculus OX=10090 GN=Irx5 PE=2 SV=1	___1	121.04	102.9	104.24	QGPLSPAGKETEGSLSDSDFKESSSEGRHDE	1	Q9JKQ4_247	1	ETEGS(0.04)LS(0.93)DS(0.03)DFK		-1.36696	-1.79142	-1.43972	-1.0854	-1.3767	-1.16353	-2.08368	-1.61003	-1.98484	-8	-1.69637	-1.46912	-1.47715	-1.5448	-1.86729	-1.51226	-1.49717	-1.93994		10593	0.324156	1.3	0.800039	1	up	no
10594	Q60668	193	193	Q60668	Q60668	Heterogeneous nuclear ribonucleoprotein D0	Hnrnpd	T	0.999829	sp|Q60668|HNRPD_MOUSE Heterogeneous nuclear ribonucleoprotein D0 OS=Mus musculus OX=10090 GN=Hnrnpd PE=1 SV=2	___1	114.74	95.419	114.74	KEPVKKIFVGGLSPDTPEEKIREYFGGFGEV	1	Q60668_193	1	IFVGGLSPDT(1)PEEK		-8	-8	-8	-8	-8	-8	-8	-8	-8	-8	-8	-8	-8	-1.27771	-2.09614	-8	-1.80416	-8		10594	-1.77636e-15	-1	1	1	down	no	Q60668	0.248035	0.219804
10595	Q920Q6	6	6	Q920Q6	Q920Q6	RNA-binding protein Musashi homolog 2	Msi2	S	0.9958	sp|Q920Q6|MSI2H_MOUSE RNA-binding protein Musashi homolog 2 OS=Mus musculus OX=10090 GN=Msi2 PE=1 SV=1	___1	106.51	97.094	69.952	__________MEANGSPGTSGSANDSQHDPG	1	Q920Q6_6	1	MEANGS(0.996)PGT(0.003)S(0.001)GSANDSQHDPGK		-0.792074	-1.58578	-1.11951	-8	-8	-1.3395	-1.52243	-8	-1.67513	-8	-1.50572	-8	-1.031	-8	-0.987822	-1.27598	-0.902805	-0.744293		10595	-4.61404	-24	0.0927379	0.342992	down	no	Q920Q6	0.296946	0.00252368
10596	Q6ZQ58	830	830	Q6ZQ58	Q6ZQ58	La-related protein 1	Larp1	S	0.638526	sp|Q6ZQ58|LARP1_MOUSE La-related protein 1 OS=Mus musculus OX=10090 GN=Larp1 PE=1 SV=3	___3	106.72	96.967	72.869	SREHRPRTASISSSPSEGTPAVGSYGCTPQS	3	Q6ZQ58_830	3	T(0.014)AS(0.04)IS(0.407)S(0.476)S(0.148)PS(0.639)EGT(0.252)PAVGS(0.026)Y(0.027)GCT(0.562)PQS(0.41)LPK		-8	-8	-0.290611	-8	-8	-8	-8	-0.444466	0.145216	-8	-8	-8	-0.805264	-8	-8	-8	-8	-8		10596	-2.5698	-5.9	0.340131	0.644898	down	no	Q6ZQ58	0.201661	0.0734935
10597	Q9DBJ1	23	23	Q9DBJ1	Q9DBJ1	Phosphoglycerate mutase 1	Pgam1	S	1	sp|Q9DBJ1|PGAM1_MOUSE Phosphoglycerate mutase 1 OS=Mus musculus OX=10090 GN=Pgam1 PE=1 SV=3	___1	170.78	156.77	161.8	LIRHGESAWNLENRFSGWYDADLSPAGHEEA	1	Q9DBJ1_23	1	FS(1)GWYDADLSPAGHEEAK		-0.627336	-1.19668	-0.336437	0.269888	-0.0746708	0.0228535	-1.61169	-1.48185	-0.992092	-0.50931	-0.280207	-0.0011539	-1.66152	-1.59279	-0.825157	-0.674082	-0.40184	-1.10612		10597	0.79284	1.7	0.0796253	0.319217	up	no	Q9DBJ1	0.176171	0.183862
10598	Q60793	324	324	Q60793	Q60793	Krueppel-like factor 4	Klf4	S	0.99917	sp|Q60793|KLF4_MOUSE Krueppel-like factor 4 OS=Mus musculus OX=10090 GN=Klf4 PE=1 SV=3	___1	87.519	63.168	79.652	FPLGRQLPTRTTPTLSPEELLNSRDCHPGLP	1	Q60793_324	1	TTPT(0.001)LS(0.999)PEELLNSR		-8	-1.45821	-0.958681	-0.882555	-8	-0.195038	-0.97399	-1.94644	-8	-8	-0.0876026	-8	-0.426224	-0.688137	-0.667175	-8	-8	-8		10598	0.446433	1.4	0.879902	1	up	no	Q60793	2.46632	0.0132981
10599	O54916	481	481	O54916	O54916	RalBP1-associated Eps domain-containing protein 1	Reps1	T	0.613939	sp|O54916|REPS1_MOUSE RalBP1-associated Eps domain-containing protein 1 OS=Mus musculus OX=10090 GN=Reps1 PE=1 SV=2	___1	148.05	131.07	148.05	QEMELKRTSSDHTNPTSPLLVKPSDLSEENK	1	O54916_481	1	TSSDHT(0.001)NPT(0.614)S(0.385)PLLVKPSDLSEENK		1.57152	-8	2.4992	-8	2.0035	-8	-8	-8	-8	1.05913	-8	-8	1.6976	-8	-8	1.84763	1.62277	1.49284		10599	-3.35574	-10	0.374909	0.665887	down	no	O54916	0.474652	0.0902336
106	O54931	740	740	O54931	O54931	A-kinase anchor protein 2	Akap2	S	0.999995	sp|O54931|AKAP2_MOUSE A-kinase anchor protein 2 OS=Mus musculus OX=10090 GN=Akap2 PE=1 SV=3	___1	160.88	138.16	121.08	MVGPFKLRSRKQRTLSMIEEEIRAAQEREEE	1	O54931_740	1	TLS(1)MIEEEIR		1.66798	1.66816	2.14214	-1.3424	-0.0116482	-0.239666	1.99121	1.48986	2.25589	2.1093	2.03833	1.93584	2.67851	1.90605	2.3003	1.91281	2.05018	2.03217		106	-2.35733	-5.1	0.000229842	0.0102445	down	yes	O54931	-0.0783317	0.519295
1060	Q8BGD9	422	422	Q8BGD9	Q8BGD9	Eukaryotic translation initiation factor 4B	Eif4b	S	0.999966	sp|Q8BGD9|IF4B_MOUSE Eukaryotic translation initiation factor 4B OS=Mus musculus OX=10090 GN=Eif4b PE=1 SV=1	___2	249.86	237.32	249.86	WRSEETQERERSRTGSESSQTGASATSGRNT	1;2;3	Q8BGD9_422	1;2;3	TGS(1)ESS(0.998)QT(0.002)GASATSGR		4.18934	5.33769	4.3184	3.19246	3.30464	3.59023	4.22389	5.00431	4.38745	3.65454	4.01817	4.49016	4.79854	4.2162	4.51007	5.09587	4.74396	4.72874		1060	-1.2527	-2.4	0.0166687	0.146786	down	yes	Q8BGD9	0.120159	0.226415
10600	P56485	347	347	P56485	P56485	Atypical chemokine receptor 3	Ackr3	S	0.930868	sp|P56485|ACKR3_MOUSE Atypical chemokine receptor 3 OS=Mus musculus OX=10090 GN=Ackr3 PE=1 SV=2	___2	161.84	118.04	111.84	FKYSAKTGLTKLIDASRVSETEYSALEQNTK	1;2	P56485_347	1;2	LIDAS(0.931)RVS(0.937)ET(0.132)EYSALEQNTK		-8	-8	-0.479164	-1.94257	-0.699289	-1.00516	-1.04844	-1.31497	-0.333679	-1.26067	0.932119	-1.44851	-8	-0.917914	-0.608137	-0.740288	-8	-1.27196		10600	4.27738	19	0.0922343	0.342312	up	no	P56485	-0.931223	0.511908
10601	P35564	553	553	P35564	P35564	Calnexin	Canx	S	1	sp|P35564|CALX_MOUSE Calnexin OS=Mus musculus OX=10090 GN=Canx PE=1 SV=1	___1	385.73	343.15	233.89	RDEEEEEEKLEEKQKSDAEEDGVTGSQDEED	1;2;3	P35564_553	1;2;3	S(1)DAEEDGVTGS(1)QDEEDSKPK		2.07265	5.87598	6.69651	8.03682	7.34909	7.21052	6.58131	6.77254	6.26426	6.6261	6.89234	1.93885	6.82852	7.03164	7.35654	7.19451	7.34885	2.42671		10601	2.65043	6.3	0.109906	0.358915	up	no	P35564	0.193429	0.278493
10602	Q8BG16	699	699	Q8BG16	Q8BG16	Sodium-dependent neutral amino acid transporter B(0)AT2	Slc6a15	S	1	sp|Q8BG16|S6A15_MOUSE Sodium-dependent neutral amino acid transporter B(0)AT2 OS=Mus musculus OX=10090 GN=Slc6a15 PE=1 SV=1	___2	168.05	148.39	168.05	EMSSPNFGKNIYRKQSGSPTLDTAPNGRYGI	2	Q8BG16_699	2	KQS(1)GS(0.999)PT(0.001)LDTAPNGR		-8	-8	-1.55605	-8	0.25194	-0.638914	-8	-8	-8	-8	-8	-1.10422	-2.28963	-2.60942	-1.90896	-8	-8	-0.933552		10602	3.05636	8.3	0.153639	0.437024	up	no
10603	Q8BG16	701	701	Q8BG16	Q8BG16	Sodium-dependent neutral amino acid transporter B(0)AT2	Slc6a15	S	0.99965	sp|Q8BG16|S6A15_MOUSE Sodium-dependent neutral amino acid transporter B(0)AT2 OS=Mus musculus OX=10090 GN=Slc6a15 PE=1 SV=1	___2	168.05	148.39	132.24	SSPNFGKNIYRKQSGSPTLDTAPNGRYGIGY	1;2	Q8BG16_701	1;2	QSGS(1)PTLDTAPNGR		-8	-8	-1.55605	-8	0.25194	-0.638914	-8	-8	-8	-8	-8	-1.10422	-2.28963	-2.60942	-1.90896	-8	-8	-0.933552		10603	3.05636	8.3	0.153639	0.437024	up	no
10604	Q3UIA2	736	736	Q3UIA2	Q3UIA2	Rho GTPase-activating protein 17	Arhgap17	T	0.998691	sp|Q3UIA2|RHG17_MOUSE Rho GTPase-activating protein 17 OS=Mus musculus OX=10090 GN=Arhgap17 PE=1 SV=1	___3	148.63	126.43	96.395	GEQGPEPGPTPPQTPTPPSTPPLAKQNPSQS	1;2;3;4	Q3UIA2_736	1;2;3;4	LGEQGPEPGPT(1)PPQT(1)PT(0.999)PPS(0.621)T(0.381)PPLAK		-8	-8	-0.450594	0.124674	0.341127	-0.134489	0.312257	-0.249123	-0.123587	-0.986202	-8	-0.109224	0.515588	0.976574	-0.205246	1.0202	-8	-0.201935		10604	5.59397	48	0.0308571	0.204494	up	yes	Q3UIA2	0.0911157	0.307745
10605	Q5SNZ0	233	233	Q5SNZ0	Q5SNZ0	Girdin	Ccdc88a	S	0.999169	sp|Q5SNZ0|GRDN_MOUSE Girdin OS=Mus musculus OX=10090 GN=Ccdc88a PE=1 SV=2	___1	157.82	145.86	124.97	RDGVHFLPHASSSAQSPCGSPGMKRTESRQH	1;2	Q5SNZ0_233	1;2	DGVHFLPHASSS(0.001)AQS(0.999)PCGS(1)PGMK		-0.224327	-8	-8	-8	-0.0538998	-8	-0.312618	-0.56555	-1.21267	-0.587111	-8	-8	-8	0.0351636	-8	-8	-8	-8		10605	0.0568091	1	0.984516	1	up	no	Q5SNZ0	0.0064907	0.973883
10606	Q9D2C2	14	14	Q9D2C2	Q9D2C2	Protein SAAL1	Saal1	S	0.999945	sp|Q9D2C2|SAAL1_MOUSE Protein SAAL1 OS=Mus musculus OX=10090 GN=Saal1 PE=1 SV=1	___2	164.05	156.54	164.05	__MDRNPSPPPPTCGSEDEEDLGGGDRIGST	2	Q9D2C2_14	2	NPS(1)PPPPTCGS(1)EDEEDLGGGDR		-0.588404	-0.874426	-0.662058	0.612072	-0.275469	0.39934	0.193941	-0.519703	-0.505072	0.0575182	0.133364	0.0221149	-0.360638	0.122649	-0.388454	0.339389	0.319283	-0.634279		10606	0.95361	1.9	0.0429881	0.243504	up	no	Q9D2C2	0.205995	0.377439
10607	Q80UU1	86	86	Q80UU1	Q80UU1	Ankyrin repeat and zinc finger domain-containing protein 1	Ankzf1	S	0.996305	sp|Q80UU1|ANKZ1_MOUSE Ankyrin repeat and zinc finger domain-containing protein 1 OS=Mus musculus OX=10090 GN=Ankzf1 PE=1 SV=2	___1	52.278	36.616	52.278	RTSCPGENTSSGGKVSPYSLEISEKLFCSAC	1	Q80UU1_86	1	VS(0.996)PY(0.003)S(0.001)LEISEK		-8	-1.85591	-8	-2.05847	-8	-8	-8	-8	-8	-8	-8	-8	-8	-8	-8	-8	-8	-8		10607	-0.0675177	-1	0.968591	1	down	no	Q80UU1	-0.0379733	0.896275
10608	Q8BIA4	86	86	Q8BIA4	Q8BIA4	F-box/WD repeat-containing protein 8	Fbxw8	S	0.999928	sp|Q8BIA4|FBXW8_MOUSE F-box/WD repeat-containing protein 8 OS=Mus musculus OX=10090 GN=Fbxw8 PE=1 SV=2	___2	157.31	135.71	67.832	PGRGGDRKDTSSRSRSPPDRDATEPEPLVDQ	1;2	Q8BIA4_86	1;2	S(1)RS(1)PPDRDATEPEPLVDQLIR		-1.23468	-8	-8	0.922672	0.618713	0.464583	-0.490854	-8	-8	-8	-8	-8	-2.62868	-8	-8	-8	0.357764	-8		10608	6.41355	85	0.0258244	0.18681	up	yes	Q8BIA4	1.22613	0.226284
10609	Q8BIA4	84	84	Q8BIA4	Q8BIA4	F-box/WD repeat-containing protein 8	Fbxw8	S	0.999988	sp|Q8BIA4|FBXW8_MOUSE F-box/WD repeat-containing protein 8 OS=Mus musculus OX=10090 GN=Fbxw8 PE=1 SV=2	___2	100.29	91.896	79.558	PRPGRGGDRKDTSSRSRSPPDRDATEPEPLV	1;2	Q8BIA4_84	1;2	S(1)RS(1)PPDRDATEPEPLVDQLIR		-1.23468	-8	-8	0.922672	0.618713	0.464583	-0.490854	-8	-8	-8	-8	-8	-2.62868	-8	-8	-8	0.357764	-8		10609	6.41355	85	0.0258244	0.18681	up	yes	Q8BIA4	1.22613	0.226284
1061	Q8BGD9	425	425	Q8BGD9	Q8BGD9	Eukaryotic translation initiation factor 4B	Eif4b	S	0.999863	sp|Q8BGD9|IF4B_MOUSE Eukaryotic translation initiation factor 4B OS=Mus musculus OX=10090 GN=Eif4b PE=1 SV=1	___2	249.86	237.32	177.62	EETQERERSRTGSESSQTGASATSGRNTRRR	2;3	Q8BGD9_425	2;3	T(0.011)GS(0.989)ESS(1)QTGASATSGR		4.18934	5.33769	4.3184	3.19246	3.30464	3.59023	4.22389	5.00431	4.38745	3.65454	4.01817	4.49016	4.79854	4.2162	4.51007	5.09587	4.74396	4.72874		1061	-1.2527	-2.4	0.0166687	0.146786	down	yes	Q8BGD9	0.120159	0.226415
10610	P53564	909	909	P53564	P53564	Homeobox protein cut-like 1	Cux1	S	0.7504	sp|P53564|CUX1_MOUSE Homeobox protein cut-like 1 OS=Mus musculus OX=10090 GN=Cux1 PE=1 SV=3	___1	71.651	54.771	54.292	GASRSETPQNSPLPSSPIVPMAKPAKPSVPP	1	P53564_909	1	SET(0.001)PQNS(0.004)PLPS(0.245)S(0.75)PIVPMAK		-8	-0.627218	-8	-8	-8	-8	-0.635435	-8	-1.03403	-8	-8	-8	-0.675053	-8	-1.03591	-8	-8	-8		10610	-2.45759	-5.5	0.342777	0.646318	down	no	P53564	4.62676	0.0481597
10611	Q6DVA0	149	149	Q6DVA0	Q6DVA0	LEM domain-containing protein 2	Lemd2	S	0.994695	sp|Q6DVA0|LEMD2_MOUSE LEM domain-containing protein 2 OS=Mus musculus OX=10090 GN=Lemd2 PE=1 SV=1	___2	81.475	65.251	53.169	HAGPGPLRRRASVRGSSEDDEDTRTPDRHAP	1;2;3	Q6DVA0_149	1;2;3	RAS(0.999)VRGS(0.995)S(0.979)EDDEDT(0.027)R		-8	-2.26151	-8	-1.09368	-8	-1.15849	-8	-2.00509	-8	-8	-2.68588	-1.64074	-3.00362	-1.96239	-2.06479	-2.13886	-8	-8		10611	2.66978	6.4	0.351033	0.651078	up	no	Q6DVA0	-0.169266	0.266033
10612	Q9WV92	105	105	Q9WV92	Q9WV92	Band 4.1-like protein 3;Band 4.1-like protein 3, N-terminally processed	Epb41l3	S	0.654087	sp|Q9WV92|E41L3_MOUSE Band 4.1-like protein 3 OS=Mus musculus OX=10090 GN=Epb41l3 PE=1 SV=1	___1	71.614	17.646	71.614	FEDDKLSQRSSSSKLSRSPLKIVKRPKSMQC	1	Q9WV92_105	1	LS(0.654)RS(0.346)PLK		-8	-8	1.82857	-8	2.0005	-8	2.3948	1.91301	1.73566	1.35897	-8	-8	2.71083	-8	-8	1.62999	1.29343	1.7722		10612	0.0573127	1	0.988662	1	up	no	Q9WV92	0.210229	0.0694717
10613	Q91VS8	1036	1036	Q91VS8	Q91VS8	FERM, RhoGEF and pleckstrin domain-containing protein 2	Farp2	T	0.53814	sp|Q91VS8|FARP2_MOUSE FERM, ARHGEF and pleckstrin domain-containing protein 2 OS=Mus musculus OX=10090 GN=Farp2 PE=1 SV=2	___2	132.96	109.39	81.566	VIKRASSSPGRPPSFTQDCSHHSPGLEAEIR	2	Q91VS8_1036	2	ASS(0.001)S(0.004)PGRPPS(0.431)FT(0.538)QDCS(0.122)HHS(0.903)PGLEAEIR		-8	-8	-8	-8	-8	-0.20904	0.664698	-8	-8	-0.415556	-8	-8	-8	1.056	1.21743	-8	-8	-8		10613	2.59699	6.1	0.449315	0.706494	up	no	Q91VS8	-0.144707	0.40156
10614	Q8BKR5	56	56	Q8BKR5	Q8BKR5	Protein phosphatase 1 regulatory subunit 37	Ppp1r37	S	0.948126	sp|Q8BKR5|PPR37_MOUSE Protein phosphatase 1 regulatory subunit 37 OS=Mus musculus OX=10090 GN=Ppp1r37 PE=1 SV=1	___1	63.165	52.121	63.165	ADGRLKAAAKRVTFPSDEDIVSGAVEPKDPW	1	Q8BKR5_56	1	RVT(0.052)FPS(0.948)DEDIVSGAVEPK		-8	-8	-2.18864	-1.84795	-8	-8	-8	-8	-8	-8	-8	-8	-8	-8	-8	-2.5421	-8	-8		10614	0.113564	1.1	0.952858	1	up	no
10615	O09044	102	102	O09044	O09044	Synaptosomal-associated protein 23	Snap23	T	1	sp|O09044|SNP23_MOUSE Synaptosomal-associated protein 23 OS=Mus musculus OX=10090 GN=Snap23 PE=1 SV=1	___1	112.91	91.345	112.91	CNRTKNFESGKNYKATWGDGGDNSPSNVVSK	1	O09044_102	1	AT(1)WGDGGDNSPSNVVSK		-0.976385	-0.990221	-8	-8	-8	-8	-1.64228	-8	-8	-1.40609	-8	-1.03405	-8	-8	-8	-8	-8	-8		10615	-4.6778	-26	0.049002	0.25864	down	yes	O09044	0.0730757	0.57895
10616	Q99KG3	738	738	Q99KG3	Q99KG3	RNA-binding protein 10	Rbm10	S	1	sp|Q99KG3|RBM10_MOUSE RNA-binding protein 10 OS=Mus musculus OX=10090 GN=Rbm10 PE=1 SV=1	___2	297.56	267.63	218.36	SPPRGLVAAYSGESDSEEEQERGGPEREEKL	1;2	Q99KG3_738	1;2	GLVAAYSGES(1)DS(1)EEEQER		-8	-0.401689	-0.418323	1.14258	-0.268185	0.687769	-0.0823478	-0.567881	0.00720555	0.580849	-0.479315	0.358914	-1.50561	-0.416954	-0.169134	0.503943	0.668346	-1.44197		10616	3.46072	11	0.0518031	0.265919	up	no	Q99KG3	0.0445678	0.860779
10617	Q6PGL7	284	284	Q6PGL7	Q6PGL7	WASH complex subunit FAM21	Fam21	S	0.967987	sp|Q6PGL7|WASC2_MOUSE WASH complex subunit 2 OS=Mus musculus OX=10090 GN=Washc2 PE=1 SV=1	___1	90.759	68.438	64.104	DIEDIEESAKSKRPTSFADELAARIKGDISN	1	Q6PGL7_284	1	RPT(0.032)S(0.968)FADELAAR		-1.45686	-1.32144	-8	-2.37245	-8	-1.45671	-8	-8	-8	-1.98398	-8	-1.81479	-1.4695	-1.08645	-0.667379	-8	-0.785374	-0.936407		10617	-0.350289	-1.3	0.895562	1	down	no	Q6PGL7	0.293833	0.00374176
10618	Q6EDY6	671	671	Q6EDY6	Q6EDY6	Leucine-rich repeat-containing protein 16A	Lrrc16a	T	1	sp|Q6EDY6|CARL1_MOUSE F-actin-uncapping protein LRRC16A OS=Mus musculus OX=10090 GN=Carmil1 PE=1 SV=2	___2	98.033	35.21	62.924	EALQKIENYLLRNHETRKYLQEQAYRLQQGI	2	Q6EDY6_671	2	IENY(1)LLRNHET(1)RK		1.24464	-8	-8	1.31875	-8	-1.99088	1.16217	-8	0.999401	1.41318	-1.97677	1.40951	1.66244	1.19261	0.879232	1.35564	-2.53629	1.70691		10618	2.02774	4.1	0.347153	0.64827	up	no	Q6EDY6	-0.00331635	0.98833
10619	Q6EDY6	664	664	Q6EDY6	Q6EDY6	Leucine-rich repeat-containing protein 16A	Lrrc16a	Y	1	sp|Q6EDY6|CARL1_MOUSE F-actin-uncapping protein LRRC16A OS=Mus musculus OX=10090 GN=Carmil1 PE=1 SV=2	___2	98.033	35.21	62.924	TNPEKTEEALQKIENYLLRNHETRKYLQEQA	2	Q6EDY6_664	2	IENY(1)LLRNHET(1)RK		1.24464	-8	-8	1.31875	-8	-1.99088	1.16217	-8	0.999401	1.41318	-1.97677	1.40951	1.66244	1.19261	0.879232	1.35564	-2.53629	1.70691		10619	2.02774	4.1	0.347153	0.64827	up	no	Q6EDY6	-0.00331635	0.98833
1062	P48754	504	504	P48754	P48754	Breast cancer type 1 susceptibility protein homolog	Brca1	S	0.944947	sp|P48754|BRCA1_MOUSE Breast cancer type 1 susceptibility protein homolog OS=Mus musculus OX=10090 GN=Brca1 PE=1 SV=3	___1	99.522	45.84	85.845	QEQPFTNKLKRKRSTSLQPEDFIKKADSAGV	1	P48754_504	1	S(0.028)T(0.028)S(0.945)LQPEDFIK		-0.577229	-1.69258	-8	-8	-8	-8	-1.97687	-0.956016	-2.09953	-8	-8	-8	-1.30438	-1.04845	-1.09916	-2.68848	-8	-8		1062	-4.57673	-24	0.0134104	0.130158	down	yes
10620	Q921F4	8	8	Q921F4	Q921F4	Heterogeneous nuclear ribonucleoprotein L-like	Hnrnpll	S	0.931626	sp|Q921F4|HNRLL_MOUSE Heterogeneous nuclear ribonucleoprotein L-like OS=Mus musculus OX=10090 GN=Hnrnpll PE=1 SV=3	___1	236.08	219.36	130.32	________MSSSSSSSPKEETYEEDREFESQ	1;2;3	Q921F4_8	1;2;3	S(0.063)S(0.316)S(0.38)S(0.229)S(0.012)S(0.068)S(0.932)PKEETYEEDREFESQAK		2.45916	-8	-8	-8	-8	3.21505	-8	-8	-8	-8	-8	-8	-8	-8	2.48454	-8	3.17864	-8		10620	0.251965	1.2	0.954222	1	up	no	Q921F4	0.415274	0.00170109
10621	Q9QYI5	311	311	Q9QYI5	Q9QYI5	DnaJ homolog subfamily B member 2	Dnajb2	S	0.959295	sp|Q9QYI5|DNJB2_MOUSE DnaJ homolog subfamily B member 2 OS=Mus musculus OX=10090 GN=Dnajb2 PE=1 SV=3	___1	108.58	81.872	108.58	VGGTHKSVRGEAAKLSPSSEEKASRCHIL__	1	Q9QYI5_311	1	GEAAKLS(0.959)PS(0.034)S(0.007)EEK		-8	-8	-8	-8	-8	-3.26532	-8	-2.55946	-8	-8	-3.15084	-8	-1.39245	-1.97934	-1.91891	-2.28963	-8	-8		10621	1.57823	3	0.464359	0.718593	up	no	Q9QYI5	-0.212038	0.139415
10622	Q62018	1095	1095	Q62018	Q62018	RNA polymerase-associated protein CTR9 homolog	Ctr9	S	0.5	sp|Q62018|CTR9_MOUSE RNA polymerase-associated protein CTR9 homolog OS=Mus musculus OX=10090 GN=Ctr9 PE=1 SV=2	___1	169.4	136.19	169.4	DEDSDSDQPSRKRRRSGSEQSDNESVQSGRS	1	Q62018_1095	1	S(0.5)GS(0.5)EQSDNESVQSGR		-8	-8	-8	-8	-2.19056	-1.44983	-8	-8	-8	-3.36691	-8	-8	-2.31037	-8	-2.49865	-2.3133	-1.79353	-8		10622	4.11987	17	0.0967648	0.34816	up	no	Q62018	0.221773	0.0717286
10623	Q3UCQ1	364	364	Q3UCQ1	Q3UCQ1	Forkhead box protein K2	Foxk2	S	0.999884	sp|Q3UCQ1|FOXK2_MOUSE Forkhead box protein K2 OS=Mus musculus OX=10090 GN=Foxk2 PE=1 SV=3	___2	117.6	103.05	115.44	FRTPLGPLSSRSAPASPNHAGVLSAHSSGAQ	1;2;3	Q3UCQ1_364	1;2;3	SAPAS(1)PNHAGVLSAHSSGAQTPESLSR		-0.741106	-1.02412	-8	-1.82878	-8	-1.22797	-8	-1.20108	-8	-8	-1.58171	-1.43671	-1.14393	-0.757936	-1.28336	-0.534016	-0.399494	-8		10623	-0.430508	-1.3	0.886185	1	down	no
10624	Q3UCQ1	380	380	Q3UCQ1	Q3UCQ1	Forkhead box protein K2	Foxk2	T	0.87468	sp|Q3UCQ1|FOXK2_MOUSE Forkhead box protein K2 OS=Mus musculus OX=10090 GN=Foxk2 PE=1 SV=3	___2	67.752	56.5	67.752	PNHAGVLSAHSSGAQTPESLSREGSPAPLEP	2	Q3UCQ1_380	2	S(0.01)APAS(0.897)PNHAGVLS(0.092)AHS(0.022)S(0.083)GAQT(0.875)PES(0.01)LS(0.011)R		-0.741106	-1.02412	-8	-1.82878	-8	-1.22797	-8	-1.20108	-8	-8	-1.58171	-1.43671	-1.14393	-0.757936	-1.28336	-0.534016	-0.399494	-8		10624	-0.430508	-1.3	0.886185	1	down	no
10625	Q61026	493	493	Q61026	Q61026	Nuclear receptor coactivator 2	Ncoa2	S	1	sp|Q61026|NCOA2_MOUSE Nuclear receptor coactivator 2 OS=Mus musculus OX=10090 GN=Ncoa2 PE=1 SV=3	___1	74.962	46.235	74.962	NPGQASSVLSPRQRMSPGVAGSPRIPPSQFS	1	Q61026_493	1	MS(1)PGVAGSPR		-1.34397	-8	-1.92502	-1.111	-0.896654	-1.47619	-8	-1.88197	-2.50899	-8	-1.3973	-1.20517	-1.09421	-1.67209	-1.63556	-1.57232	-0.625021	-0.74276		10625	2.59505	6	0.237727	0.557501	up	no
10626	O08784	1303	1303	O08784	O08784	Treacle protein	Tcof1	S	1	sp|O08784|TCOF_MOUSE Treacle protein OS=Mus musculus OX=10090 GN=Tcof1 PE=1 SV=1	___1	172.59	123.18	149.27	KEKKKGKKSLAKDSASPIQKKKKKKKKSAEP	1;2	O08784_1303	1;2	DSAS(1)PIQK		2.55294	3.14099	3.00499	2.77444	2.52976	3.07148	2.87246	3.0751	3.0748	3.00083	2.97283	3.34745	3.66695	2.55789	2.78092	3.11121	2.42353	2.86707		10626	-0.107742	-1.1	0.798671	1	down	no	O08784	-0.0144466	0.920388
10627	Q60817;P70670	166;2138	166	Q60817	Q60817	Nascent polypeptide-associated complex subunit alpha;Nascent polypeptide-associated complex subunit alpha, muscle-specific form	Naca	S	1	sp|Q60817|NACA_MOUSE Nascent polypeptide-associated complex subunit alpha OS=Mus musculus OX=10090 GN=Naca PE=1 SV=1;sp|P70670|NACAM_MOUSE Nascent polypeptide-associated complex subunit alpha, muscle-specific form OS=Mus musculus OX=10090 GN=Naca PE=1 SV=2	___1	297	277.64	266.41	SNIQENTQTPTVQEESEEEEVDETGVEVKDI	1;2	Q60817_166	1;2	VQGEAVSNIQENTQTPTVQEES(1)EEEEVDETGVEVK		6.09628	6.75306	7.33495	8.15348	8.35123	1.00092	7.04235	7.17822	7.44724	8.19294	7.8261	8.43645	7.09897	7.07704	7.5507	7.64591	7.82406	8.02785		10627	-0.892887	-1.9	0.554202	0.793876	down	no	Q60817;P70670	0.040237	0.728849
10628	Q9JMG7	121	121	Q9JMG7	Q9JMG7	Hepatoma-derived growth factor-related protein 3	Hdgfrp3	S	0.996663	sp|Q9JMG7|HDGR3_MOUSE Hepatoma-derived growth factor-related protein 3 OS=Mus musculus OX=10090 GN=Hdgfl3 PE=1 SV=2	___2	118.33	109.34	106.19	SSSETEGEGGNTADASSEEEGDRVEDGKGKR	1;2;3	Q9JMG7_121	1;2;3	FTGYQTIQQQSSSETEGEGGNT(0.007)ADAS(0.997)S(0.996)EEEGDRVEDGK		-8	1.87446	1.00677	2.78461	-8	2.72276	1.80802	1.25224	2.01976	1.89642	1.77069	1.73047	-0.522364	1.33807	1.70811	-8	2.1131	-8		10628	0.875382	1.8	0.805176	1	up	no	Q9JMG7	-0.18657	0.0865852
10629	Q9JMG7	122	122	Q9JMG7	Q9JMG7	Hepatoma-derived growth factor-related protein 3	Hdgfrp3	S	0.996346	sp|Q9JMG7|HDGR3_MOUSE Hepatoma-derived growth factor-related protein 3 OS=Mus musculus OX=10090 GN=Hdgfl3 PE=1 SV=2	___2	118.33	109.34	106.19	SSETEGEGGNTADASSEEEGDRVEDGKGKRK	2;3	Q9JMG7_122	2;3	FTGYQTIQQQSSSETEGEGGNT(0.007)ADAS(0.997)S(0.996)EEEGDRVEDGK		-8	1.87446	1.00677	2.78461	-8	2.72276	1.80802	1.25224	2.01976	1.89642	1.77069	1.73047	-0.522364	1.33807	1.70811	-8	2.1131	-8		10629	0.875382	1.8	0.805176	1	up	no	Q9JMG7	-0.18657	0.0865852
1063	Q9CQT7	25	25	Q9CQT7	Q9CQT7	Desumoylating isopeptidase 1	Desi1	S	1	sp|Q9CQT7|DESI1_MOUSE Desumoylating isopeptidase 1 OS=Mus musculus OX=10090 GN=Desi1 PE=1 SV=1	___1	124.1	95.591	124.1	KLYVYDLSKGLARRLSPIMLGKQLEGIWHTS	1	Q9CQT7_25	1	RLS(1)PIMLGK		-1.25234	-1.61647	-1.81475	-8	-8	-2.27849	-0.393372	-1.09637	-1.18112	-2.32687	-2.40757	-2.26788	-1.74851	-1.77421	-1.65408	-8	-8	-8		1063	-4.53164	-23	0.00201821	0.0422173	down	yes
10630	Q8BWJ3	1015	1015	Q8BWJ3	Q8BWJ3	Phosphorylase b kinase regulatory subunit alpha, liver isoform	Phka2	S	0.999967	sp|Q8BWJ3|KPB2_MOUSE Phosphorylase b kinase regulatory subunit alpha, liver isoform OS=Mus musculus OX=10090 GN=Phka2 PE=1 SV=1	___1	57.198	44.01	57.198	ITRLRSEMKQMNRRASADEQFFPLGQTMSNS	1	Q8BWJ3_1015	1	RAS(1)ADEQFFPLGQTMSNSLHSIK		-8	-8	-1.11244	-8	-1.06248	-1.36786	-8	-8	-1.16518	-1.3045	-0.263475	-8	-0.0980702	-0.569714	-0.464502	-0.325337	-1.06255	-0.344881		10630	2.22737	4.7	0.420307	0.690763	up	no
10631	Q8BHN9	23	23	Q8BHN9	Q8BHN9	Uncharacterized protein C14orf79 homolog		S	0.998944	sp|Q8BHN9|CLBA1_MOUSE Uncharacterized protein CLBA1 OS=Mus musculus OX=10090 GN=Clba1 PE=2 SV=1	___1	146.76	131.37	135.68	GRESVSDLAEEPGEGSPHQTARGQSGDGLER	1	Q8BHN9_23	1	ESVSDLAEEPGEGS(0.999)PHQT(0.001)AR		-0.391193	0.100996	0.632076	0.207301	0.388338	0.421817	0.317731	-0.375633	0.830402	0.0828306	0.352875	0.0320035	1.26831	0.733587	0.961857	0.373644	-0.201496	-8		10631	0.225192	1.2	0.890435	1	up	no
10632	P16054	729	729	P16054	P16054	Protein kinase C epsilon type	Prkce	S	1	sp|P16054|KPCE_MOUSE Protein kinase C epsilon type OS=Mus musculus OX=10090 GN=Prkce PE=1 SV=1	___1	126.31	120.28	126.31	EAIIKQINQEEFKGFSYFGEDLMP_______	1	P16054_729	1	GFS(1)YFGEDLMP		-8	-0.932009	-8	-0.772612	-0.571589	-1.16554	-8	-8	-1.29665	-0.892353	-8	0.261111	-1.68227	-0.787435	-0.540861	0.0526371	-0.228186	-0.170515		10632	4.80742	28	0.0758478	0.312723	up	no
10633	P59222	638	638	P59222	P59222	Scavenger receptor class F member 2	Scarf2	S	0.999817	sp|P59222|SREC2_MOUSE Scavenger receptor class F member 2 OS=Mus musculus OX=10090 GN=Scarf2 PE=1 SV=1	___2	231.21	203.2	184.22	ARPARTRNEAGGLSLSPSPERRKPPPPDPAT	1;2	P59222_638	1;2	NEAGGLSLS(1)PS(1)PER		0.29583	1.8862	0.969736	0.71957	0.63582	-8	2.07895	1.88394	1.44462	1.21754	0.971672	0.535784	1.89441	1.89777	1.47719	1.73869	1.91715	0.72938		10633	-3.26546	-9.6	0.05985	0.285008	down	no	P59222	-2.60175	0.115463
10634	P59222	640	640	P59222	P59222	Scavenger receptor class F member 2	Scarf2	S	0.999999	sp|P59222|SREC2_MOUSE Scavenger receptor class F member 2 OS=Mus musculus OX=10090 GN=Scarf2 PE=1 SV=1	___2	257.35	210.16	231.21	PARTRNEAGGLSLSPSPERRKPPPPDPATKP	1;2	P59222_640	1;2	NEAGGLS(0.002)LS(0.998)PS(1)PER		0.29583	1.8862	0.969736	0.71957	0.63582	-8	2.07895	1.88394	1.44462	1.21754	0.971672	0.535784	1.89441	1.89777	1.47719	1.73869	1.91715	0.72938		10634	-3.26546	-9.6	0.05985	0.285008	down	no	P59222	-2.60175	0.115463
10635	Q922J3	286	286	Q922J3	Q922J3	CAP-Gly domain-containing linker protein 1	Clip1	T	0.835261	sp|Q922J3|CLIP1_MOUSE CAP-Gly domain-containing linker protein 1 OS=Mus musculus OX=10090 GN=Clip1 PE=1 SV=1	___1	99.283	59.434	99.283	FAPVHKVTKIGFPSTTPAKAKAAAVRRVMAA	1	Q922J3_286	1	IGFPS(0.024)T(0.141)T(0.835)PAK		0.373236	0.132282	0.177249	-1.88346	-1.88574	-2.05588	1.35109	-8	-8	-0.331633	-0.348496	-8	1.79895	1.47302	0.235821	-0.918228	-8	-1.79775		10635	-2.16928	-4.5	0.378746	0.667894	down	no	Q922J3	0.215722	0.02405
10636	Q6PD28	47	47	Q6PD28	Q6PD28		Ppp2r5b	S	0.871977	sp|Q6PD28|2A5B_MOUSE Serine/threonine-protein phosphatase 2A 56 kDa regulatory subunit beta isoform OS=Mus musculus OX=10090 GN=Ppp2r5b PE=1 SV=1	___1	81.338	64.411	75.378	SRRSLRRARPRRSHSSSQFRYQSNQQELTPL	1	Q6PD28_47	1	SHS(0.012)S(0.872)S(0.116)QFR		-2.07778	-8	-8	-0.947334	-8	-8	-8	-2.28178	-3.24558	-8	-8	-8	-8	-3.15672	-2.99682	-8	-8	-2.52312		10636	0.376816	1.3	0.887527	1	up	no	Q6PD28	1.45827	0.110465
10637	B1AZA5	12	12	B1AZA5	B1AZA5	Transmembrane protein 245	Tmem245	S	1	sp|B1AZA5|TM245_MOUSE Transmembrane protein 245 OS=Mus musculus OX=10090 GN=Tmem245 PE=1 SV=1	___1	111.94	87.117	61.48	____MADRGGPAEAPSPRGSPRPESRAPRTV	1;2	B1AZA5_12	1;2	GGPAEAPS(1)PR		3.48674	3.45885	3.29636	3.58582	3.03507	2.74808	3.39798	3.2024	2.79458	2.95848	2.92111	3.10954	4.01613	2.93796	3.47537	3.38986	2.66818	3.46256		10637	-0.290994	-1.2	0.477066	0.725786	down	no	B1AZA5	0.0311646	0.91048
10638	Q61136	294	294	Q61136	Q61136	Serine/threonine-protein kinase PRP4 homolog	Prpf4b	S	1	sp|Q61136|PRP4B_MOUSE Serine/threonine-protein kinase PRP4 homolog OS=Mus musculus OX=10090 GN=Prpf4b PE=1 SV=3	___1	101.89	68.831	77.74	PIVNERSRDRSKKSKSPVDLRDKSKDRRSRS	1;2	Q61136_294	1;2	S(1)KS(1)PVDLRDK		-1.36193	-1.8791	-1.44104	-0.750761	-1.04722	-1.65533	-1.64955	-8	-8	-2.20583	-8	-1.73177	-8	-1.42641	-1.32483	-1.32362	-1.61934	-1.54284		10638	0.409586	1.3	0.85438	1	up	no	Q61136	0.262731	0.0233859
10639	Q9Z277	711	711	Q9Z277	Q9Z277	Tyrosine-protein kinase BAZ1B	Baz1b	T	0.664241	sp|Q9Z277|BAZ1B_MOUSE Tyrosine-protein kinase BAZ1B OS=Mus musculus OX=10090 GN=Baz1b PE=1 SV=2	___2	103.35	99.878	100.36	CLRRCDVQEDSEGSETDDNKDSTPFEDNEVQ	2	Q9Z277_711	2	CDVQEDS(0.664)EGS(0.664)ET(0.664)DDNKDS(0.006)T(0.001)PFEDNEVQDEFLEK		-8	-1.59995	-8	-8	-8	-8	-8	-8	0.42202	0.34286	-0.186981	-8	-8	-8	-8	-8	-8	-8		10639	-2.13335	-4.4	0.439436	0.700158	down	no	Q9Z277	0.0823985	0.531536
1064	Q91XV3	192	192	Q91XV3	Q91XV3	Brain acid soluble protein 1	Basp1	S	0.795689	sp|Q91XV3|BASP1_MOUSE Brain acid soluble protein 1 OS=Mus musculus OX=10090 GN=Basp1 PE=1 SV=3	___1	111.35	86.508	110.84	APSSKETPAASEAPSSAAKAPAPAAPAAAEP	1	Q91XV3_192	1	ETPAASEAPS(0.204)S(0.796)AAK		-8	-8	-8	-8	-8	-8	-1.0237	-0.0971393	-0.905901	-8	-8	-8	-8	-8	-0.596729	-8	-8	-8		1064	-1.77636e-15	-1	1	1	down	no	Q91XV3	0.231656	0.173536
10640	Q924H7	293	293	Q924H7	Q924H7	WW domain-containing adapter protein with coiled-coil	Wac	T	0.999029	sp|Q924H7|WAC_MOUSE WW domain-containing adapter protein with coiled-coil OS=Mus musculus OX=10090 GN=Wac PE=1 SV=2	___1	122.55	102.12	122.55	KSFDANGASTLSKLPTPTASLPAQKTERKES	1	Q924H7_293	1	LPT(0.999)PT(0.001)ASLPAQK		-1.00675	-1.5346	-1.53557	-2.68662	-8	-8	-1.34872	-1.30741	-8	-8	-8	-2.569	-1.88692	-8	-1.29319	-8	-8	-8		10640	-4.8699	-29	0.0564818	0.276436	down	no	Q924H7	-0.327268	0.241288
10641	Q9EQU5	62	62	Q9EQU5	Q9EQU5	Protein SET	Set	S	1	sp|Q9EQU5|SET_MOUSE Protein SET OS=Mus musculus OX=10090 GN=Set PE=1 SV=1	___1	148.89	62.876	60.528	IDEVQNEIDRLNEQASEEILKVEQKYNKLRQ	1	Q9EQU5_62	1	LNEQAS(1)EEILKVEQK		-8	1.12729	1.22653	0.901855	-8	-8	-8	0.589401	-8	-8	0.479013	0.883053	0.0680007	0.0638163	0.500707	-8	0.158499	-8		10641	-3.15065	-8.9	0.385825	0.671619	down	no	Q9EQU5	0.326623	0.0202811
10642	Q8K019	383	383	Q8K019	Q8K019	Bcl-2-associated transcription factor 1	Bclaf1	S	0.99982	sp|Q8K019|BCLF1_MOUSE Bcl-2-associated transcription factor 1 OS=Mus musculus OX=10090 GN=Bclaf1 PE=1 SV=2	___2	302.11	277.24	302.11	RADGDWDDQEVLDYFSDKESAKQKFHDSEGD	1;2	Q8K019_383	1;2	ADGDWDDQEVLDYFS(1)DKESAK		-8	-0.778976	-1.14145	-0.659098	-1.23737	0.375004	-8	-8	-1.04153	-0.159357	-1.11919	-0.244699	-8	-8	-0.586681	-0.897974	-0.331478	-8		10642	2.79966	7	0.328361	0.639246	up	no	Q8K019	0.206507	0.0425168
10643	Q8K019	387	387	Q8K019	Q8K019	Bcl-2-associated transcription factor 1	Bclaf1	S	0.997872	sp|Q8K019|BCLF1_MOUSE Bcl-2-associated transcription factor 1 OS=Mus musculus OX=10090 GN=Bclaf1 PE=1 SV=2	___2	69.576	60.608	68.461	DWDDQEVLDYFSDKESAKQKFHDSEGDDTEE	1;2	Q8K019_387	1;2	ADGDWDDQEVLDY(0.038)FS(0.964)DKES(0.998)AK		-8	-0.778976	-1.14145	-0.659098	-1.23737	0.375004	-8	-8	-1.04153	-0.159357	-1.11919	-0.244699	-8	-8	-0.586681	-0.897974	-0.331478	-8		10643	2.79966	7	0.328361	0.639246	up	no	Q8K019	0.206507	0.0425168
10644	Q3UXZ9	1111	1111	Q3UXZ9	Q3UXZ9	Lysine-specific demethylase 5A	Kdm5a	S	0.979196	sp|Q3UXZ9|KDM5A_MOUSE Lysine-specific demethylase 5A OS=Mus musculus OX=10090 GN=Kdm5a PE=1 SV=2	___1	50.425	24.558	50.425	IIEKEKEKDLDLEPLSDLEEGLEESRDTAMV		Q3UXZ9_1111		DLDLEPLS(0.979)DLEEGLEES(0.021)R		-8	-8	-8	-8	-8	-8	-8	-8	-8	-8	-8	-1.73065	-8	-8	-8	-8	-8	-8		10644	-1.77636e-15	-1	1	1	down	no
10645	Q9EP71	358	358	Q9EP71	Q9EP71	Ankycorbin	Rai14	S	0.995703	sp|Q9EP71|RAI14_MOUSE Ankycorbin OS=Mus musculus OX=10090 GN=Rai14 PE=1 SV=1	___1	88.681	53.169	76.228	ADQQDLLVLLQAKVASLTLHNKELQDKLQAK	1	Q9EP71_358	1	VAS(0.996)LT(0.004)LHNK		-1.45279	-1.37091	-8	-1.83052	-2.07559	-2.06948	-0.522295	-1.01236	-1.19654	-2.2946	-1.33377	-1.62926	-1.07781	-0.806532	-0.860849	-2.31166	-2.3515	-2.05152		10645	1.61604	3.1	0.228883	0.54862	up	no	Q9EP71	0.103305	0.274782
10646	Q9R0A0	282	282	Q9R0A0	Q9R0A0	Peroxisomal membrane protein PEX14	Pex14	S	0.958607	sp|Q9R0A0|PEX14_MOUSE Peroxisomal membrane protein PEX14 OS=Mus musculus OX=10090 GN=Pex14 PE=1 SV=1	___1	108.52	94.459	108.52	VSNESTSSSPGKDSHSPEGSTATYHLLGPQE	1	Q9R0A0_282	1	DS(0.009)HS(0.959)PEGS(0.01)T(0.01)AT(0.01)Y(0.002)HLLGPQEEGEGVLDVK		-0.174145	-0.260504	-8	-8	-0.57198	-8	-1.04378	-8	-0.494808	-8	-8	-8	-0.950199	-8	0.25305	-8	-8	-8		10646	-2.71244	-6.6	0.387412	0.672333	down	no	Q9R0A0	0.0393377	0.802219
10647	Q99LD4	459	459	Q99LD4	Q99LD4	COP9 signalosome complex subunit 1	Gps1	T	1	sp|Q99LD4|CSN1_MOUSE COP9 signalosome complex subunit 1 OS=Mus musculus OX=10090 GN=Gps1 PE=1 SV=1	___1	264.31	240.22	245.19	IHVKSPPREGSQGELTPANSQSRMSTNM___	1	Q99LD4_459	1	EGSQGELT(1)PANSQSR		2.29709	2.24787	1.81154	0.969101	0.849146	0.281773	2.2416	2.1303	-8	-8	0.768658	1.6251	2.3917	2.11682	1.70945	0.810213	-8	0.906246		10647	-1.41883	-2.7	0.676699	0.914986	down	no	Q99LD4	-0.163001	0.0774828
10648	Q80U35	329	329	Q80U35	Q80U35	Rho guanine nucleotide exchange factor 17	Arhgef17	T	0.540284	sp|Q80U35|ARHGH_MOUSE Rho guanine nucleotide exchange factor 17 OS=Mus musculus OX=10090 GN=Arhgef17 PE=1 SV=2	___2	53.745	46.825	53.745	GGLGSAGGVGSPEPPTSPRTSMDEWGTGTQP	2	Q80U35_329	2	S(0.326)QLVHGCS(0.308)QDS(0.366)DELNPGGLGS(0.001)AGGVGS(0.005)PEPPT(0.54)S(0.454)PR		-8	-8	-8	-8	-8	-1.72266	-8	-0.881685	-8	-0.256226	-8	0.21053	-8	-8	-8	-8	-0.338591	-8		10648	2.09245	4.3	0.485733	0.732689	up	no	Q80U35	0.225296	0.256594
10649	Q08943	667	667	Q08943	Q08943	FACT complex subunit SSRP1	Ssrp1	S	0.998098	sp|Q08943|SSRP1_MOUSE FACT complex subunit SSRP1 OS=Mus musculus OX=10090 GN=Ssrp1 PE=1 SV=2	___3	93.754	69.564	93.754	SSRQLSDSFKSKEFVSSDESSSGENKSKKKR	3;4	Q08943_667	3;4	SKEFVS(0.998)S(0.998)DES(0.605)S(0.358)S(0.041)GENK		-8	-0.869083	-8	-0.77138	-8	0.250641	-2.2119	-2.26668	-8	-3.44809	-8	-0.420862	-8	-8	-8	-1.27635	-2.59686	-8		10649	2.78278	6.9	0.371373	0.665001	up	no	Q08943	0.183237	0.0900427
1065	P35831	19	19	P35831	P35831	Tyrosine-protein phosphatase non-receptor type 12	Ptpn12	S	1	sp|P35831|PTN12_MOUSE Tyrosine-protein phosphatase non-receptor type 12 OS=Mus musculus OX=10090 GN=Ptpn12 PE=1 SV=3	___1	57.009	46.67	57.009	VEILRRFIQRVQAMKSPDHNGEDNFARDFMR	1	P35831_19	1	VQAMKS(1)PDHNGEDNFAR		-8	-8	-8	-8	-8	-8	-8	-8	-8	-8	-8	-1.35019	-8	-8	-8	-8	-8	-8		1065	0	0	1	1	up	no	P35831	0.00494418	0.977915
10650	Q08943	668	668	Q08943	Q08943	FACT complex subunit SSRP1	Ssrp1	S	0.998611	sp|Q08943|SSRP1_MOUSE FACT complex subunit SSRP1 OS=Mus musculus OX=10090 GN=Ssrp1 PE=1 SV=2	___3	93.754	69.564	80.596	SRQLSDSFKSKEFVSSDESSSGENKSKKKRR	3;4	Q08943_668	3;4	S(0.003)KEFVS(0.997)S(0.999)DES(0.977)S(0.799)S(0.226)GENK		-8	-0.869083	-8	-0.77138	-8	0.250641	-2.2119	-2.26668	-8	-3.44809	-8	-0.420862	-8	-8	-8	-1.27635	-2.59686	-8		10650	2.78278	6.9	0.371373	0.665001	up	no	Q08943	0.183237	0.0900427
10651	Q08943	671	671	Q08943	Q08943	FACT complex subunit SSRP1	Ssrp1	S	0.977278	sp|Q08943|SSRP1_MOUSE FACT complex subunit SSRP1 OS=Mus musculus OX=10090 GN=Ssrp1 PE=1 SV=2	___3	93.754	69.564	80.596	LSDSFKSKEFVSSDESSSGENKSKKKRRRSE	3;4	Q08943_671	3;4	S(0.003)KEFVS(0.997)S(0.999)DES(0.977)S(0.799)S(0.226)GENK		-8	-0.869083	-8	-0.77138	-8	0.250641	-2.2119	-2.26668	-8	-3.44809	-8	-0.420862	-8	-8	-8	-1.27635	-2.59686	-8		10651	2.78278	6.9	0.371373	0.665001	up	no	Q08943	0.183237	0.0900427
10652	Q08943	672	672	Q08943	Q08943	FACT complex subunit SSRP1	Ssrp1	S	0.905863	sp|Q08943|SSRP1_MOUSE FACT complex subunit SSRP1 OS=Mus musculus OX=10090 GN=Ssrp1 PE=1 SV=2	___3	80.596	63.976	57.52	SDSFKSKEFVSSDESSSGENKSKKKRRRSED	3;4	Q08943_672	3;4	S(0.001)KEFVS(0.937)S(0.937)DES(0.881)S(0.906)S(0.339)GENK		-8	-0.869083	-8	-0.77138	-8	0.250641	-2.2119	-2.26668	-8	-3.44809	-8	-0.420862	-8	-8	-8	-1.27635	-2.59686	-8		10652	2.78278	6.9	0.371373	0.665001	up	no	Q08943	0.183237	0.0900427
10653	Q6PG16	613	613	Q6PG16	Q6PG16	Holliday junction recognition protein	Hjurp	S	0.999538	sp|Q6PG16|HJURP_MOUSE Holliday junction recognition protein OS=Mus musculus OX=10090 GN=Hjurp PE=1 SV=1	___1	75.378	62.802	62.823	LNPDSPQQSSQKRSISPGCHRRVLQDSTAQT	1	Q6PG16_613	1	SIS(1)PGCHR		-8	0.2416	-0.616791	-8	-8	-8	-0.414845	-0.294413	-8	-2.51908	-2.14294	-1.2372	0.385649	-0.115074	-8	-8	-8	-1.30945		10653	-5.20827	-37	0.11142	0.361363	down	no
10654	Q9DB52	144	144	Q9DB52	Q9DB52	Protein FAM122A	Fam122a	S	0.991442	sp|Q9DB52|PBIR1_MOUSE P2R1A-PPP2R2A-interacting phosphatase regulator 1 OS=Mus musculus OX=10090 GN=Pabir1 PE=1 SV=1	___1	137.19	118.45	101.96	ASPKRIDFIPVSPAPSPTRGIGKQCFSPSLQ	1;2	Q9DB52_144	1;2	RIDFIPVS(1)PAPS(0.991)PT(0.009)R		-0.408354	-0.0207309	0.0566515	-0.156073	0.147532	-0.00670432	-0.123037	-0.422445	-0.415857	0.483555	0.196532	0.526157	0.267296	-0.298424	0.151739	0.284068	-0.0294323	0.0134808		10654	0.119063	1.1	0.745002	0.974591	up	no	Q9DB52	1.46369	0.098948
10655	Q9Z0H8	924	924	Q9Z0H8	Q9Z0H8	CAP-Gly domain-containing linker protein 2	Clip2	S	1	sp|Q9Z0H8|CLIP2_MOUSE CAP-Gly domain-containing linker protein 2 OS=Mus musculus OX=10090 GN=Clip2 PE=1 SV=2	___1	109.42	77.906	63.918	SLNELRVLLLEANRHSPGPERDLSREVHKAE	1	Q9Z0H8_924	1	VLLLEANRHS(1)PGPER		3.03278	2.10324	3.06078	2.83031	2.32524	2.54629	2.37261	2.24191	2.24802	1.64916	2.09631	2.03998	2.14934	2.57606	2.4136	2.30566	2.77644	1.82144		10655	-0.164988	-1.1	0.70729	0.941979	down	no	Q9Z0H8	-0.149179	0.266402
10656	Q8CGZ0	822	822	Q8CGZ0	Q8CGZ0	Calcium homeostasis endoplasmic reticulum protein	Cherp	S	0.999953	sp|Q8CGZ0|CHERP_MOUSE Calcium homeostasis endoplasmic reticulum protein OS=Mus musculus OX=10090 GN=Cherp PE=1 SV=1	___3	126.67	112.73	107.6	SRSRSKSYSPGRRRRSRSRSPTPPSAAGLGS	4	Q8CGZ0_822	4	S(1)RS(1)RS(1)PT(0.996)PPS(0.004)AAGLGSNSAPPIPDSR		-8	1.75142	1.89104	3.14884	2.19697	3.28009	2.5782	1.8577	2.52877	2.49381	1.37286	2.42349	-0.49877	1.81171	2.25831	2.90825	2.82714	-0.107162		10656	4.32782	20	0.0571689	0.277821	up	no	Q8CGZ0	-0.500769	0.000240748
10657	Q9QYR6	2226	2226	Q9QYR6	Q9QYR6	Microtubule-associated protein 1A;MAP1A heavy chain;MAP1 light chain LC2	Map1a	S	0.999655	sp|Q9QYR6|MAP1A_MOUSE Microtubule-associated protein 1A OS=Mus musculus OX=10090 GN=Map1a PE=1 SV=2	___3	114.88	103.25	86.434	SSPGAPLLSNLPRPASPALSEGSSSEATTPV	1;2;3	Q9QYR6_2226	1;2;3	PAS(1)PALS(0.991)EGS(0.761)S(0.196)S(0.052)EATTPVISSVAER		-8	-8	-1.29767	-0.110113	-8	0.17721	-0.543419	-0.725283	-8	-0.432545	-8	-8	-8	-1.11372	-0.834501	-8	-0.329767	-8		10657	3.12159	8.7	0.413361	0.686831	up	no	Q9QYR6	0.309463	0.0202429
10658	Q8C8U0	435	435	Q8C8U0	Q8C8U0	Liprin-beta-1	Ppfibp1	S	0.999988	sp|Q8C8U0|LIPB1_MOUSE Liprin-beta-1 OS=Mus musculus OX=10090 GN=Ppfibp1 PE=1 SV=3	___1	126.31	72.562	105.52	SLSDGVSTSSLQKSSSLGNLKKEASDGTDKA	1	Q8C8U0_435	1	SSS(1)LGNLK		4.72302	4.91495	4.34767	-8	3.85799	3.64372	4.82584	4.56165	4.03117	4.14588	4.44453	4.90689	5.35608	4.95684	4.77769	5.24308	5.18955	5.34132		10658	-4.82798	-28	0.0521234	0.266646	down	no	Q8C8U0	0.292301	0.0161703
10659	O55098	513	513	O55098	O55098	Serine/threonine-protein kinase 10	Stk10	S	0.965123	sp|O55098|STK10_MOUSE Serine/threonine-protein kinase 10 OS=Mus musculus OX=10090 GN=Stk10 PE=1 SV=2	___1	83.869	12.489	77.662	GTSLSADLSLNKETGSLSLKGSKLHNKTLKR	1	O55098_513	1	ETGS(0.965)LS(0.035)LK		1.3646	0.830931	0.389255	0.858017	0.860853	-8	1.43327	1.0697	1.01651	1.44579	1.14467	1.84159	2.13328	-8	2.21881	2.47619	2.86244	3.05948		10659	-2.95531	-7.8	0.282981	0.60417	down	no	O55098	0.513163	0.000946506
1066	Q66JQ7	60	60	Q66JQ7	Q66JQ7	Protein CASC5	Casc5	S	0.999497	sp|Q66JQ7|KNL1_MOUSE Kinetochore scaffold 1 OS=Mus musculus OX=10090 GN=Knl1 PE=1 SV=3	___1	103.08	47.534	103.08	QEPNPPRKRKSSRRVSFADTIKVFQTESHMK	1	Q66JQ7_60	1	RVS(0.999)FADT(0.001)IK		-1.28148	-1.61539	-2.35608	-8	-8	-4.43642	-1.7032	-1.41882	-1.58457	-8	-8	-3.29871	-1.48044	-1.5146	-1.7961	-3.03957	-8	-3.53376		1066	-5.06115	-33	0.00297693	0.0552527	down	yes
10660	Q66JS6	16	16	Q66JS6	Q66JS6	Eukaryotic translation initiation factor 3 subunit J-B	Eif3j2	S	0.999664	sp|Q66JS6|EI3JB_MOUSE Eukaryotic translation initiation factor 3 subunit J-B OS=Mus musculus OX=10090 GN=Eif3j2 PE=1 SV=1	___1	311.24	293.68	274.41	MAAAAAAAAAAAAGDSDSWDADTFSMEDPVR	1	Q66JS6_16	1	AAAAAAAAAAAAGDS(1)DSWDADTFSMEDPVRK		1.32381	3.28561	3.20366	3.18972	-8	3.03308	3.37187	2.80252	3.68654	2.43936	3.96529	2.29729	2.35518	1.6035	2.32124	1.51447	3.79853	2.58247		10660	-3.19676	-9.2	0.183528	0.486124	down	no	Q66JS6;Q3UGC7	0.0197846	0.810911
10661	Q8C1D8	209	209	Q8C1D8	Q8C1D8	Protein IWS1 homolog	Iws1	S	0.999945	sp|Q8C1D8|IWS1_MOUSE Protein IWS1 homolog OS=Mus musculus OX=10090 GN=Iws1 PE=1 SV=1	___3	167.61	148.87	167.61	RVSDSESEDPPRPQASDSESEELPKPRVSDS	1;2;3;4	Q8C1D8_209	1;2;3;4	VS(0.749)DS(0.251)ESEDPPRPQAS(1)DS(0.996)ES(0.004)EELPKPR		-8	-0.357111	-0.0860634	2.29778	1.22214	1.97749	-0.362467	-8	0.167187	1.27138	0.50176	0.823688	-8	-0.709463	0.0379585	0.24498	0.198937	-8		10661	4.64686	25	0.170038	0.464744	up	no	Q8C1D8	0.247769	0.109993
10662	A2AAE1	2755	2755	A2AAE1	A2AAE1	Uncharacterized protein KIAA1109	Kiaa1109	S	0.977942	sp|A2AAE1|K1109_MOUSE Transmembrane protein KIAA1109 OS=Mus musculus OX=10090 GN=Kiaa1109 PE=1 SV=4	___1	213.52	187.48	213.52	EPTCRVVFENEQDNNSLTKTQRKRSLVTSEP	1	A2AAE1_2755	1	VVFENEQDNNS(0.978)LT(0.022)K		-8	-0.288565	-0.00559421	-8	-8	-8	-8	-8	-8	-0.409965	-0.245584	-8	-8	-8	-0.525204	-8	-8	-8		10662	-5.23528	-38	0.0708277	0.304601	down	no
10663	Q63918	218	218	Q63918	Q63918	Serum deprivation-response protein	Sdpr	S	1	sp|Q63918|CAVN2_MOUSE Caveolae-associated protein 2 OS=Mus musculus OX=10090 GN=Cavin2 PE=1 SV=3	___3	321.84	278.38	188.7	SSDDELPRDEEALEDSAEEKMEESRAEKIKR	1;2;3	Q63918_218	1;2;3	SLEETLHNVDLS(1)S(1)DDELPRDEEALEDS(1)AEEK		-8	0.190946	1.28292	4.2522	0.203873	4.24146	3.50751	0.443035	4.38271	4.47923	1.43023	3.29564	-8	-8	3.67089	3.80751	2.47599	-8		10663	5.07455	34	0.210464	0.526174	up	no	Q63918	-0.285411	0.253716
10664	Q63918	203	203	Q63918	Q63918	Serum deprivation-response protein	Sdpr	S	1	sp|Q63918|CAVN2_MOUSE Caveolae-associated protein 2 OS=Mus musculus OX=10090 GN=Cavin2 PE=1 SV=3	___3	262.66	248.69	248.96	DENKSLEETLHNVDLSSDDELPRDEEALEDS	1;2;3	Q63918_203	1;2;3	SLEETLHNVDLS(1)S(1)DDELPRDEEALEDSAEEK		-8	0.190946	1.28292	4.2522	0.203873	4.24146	3.50751	0.443035	4.38271	4.47923	1.43023	3.29564	-8	-8	3.67089	3.80751	2.47599	-8		10664	5.07455	34	0.210464	0.526174	up	no	Q63918	-0.285411	0.253716
10665	Q63918	204	204	Q63918	Q63918	Serum deprivation-response protein	Sdpr	S	1	sp|Q63918|CAVN2_MOUSE Caveolae-associated protein 2 OS=Mus musculus OX=10090 GN=Cavin2 PE=1 SV=3	___3	262.66	248.69	248.96	ENKSLEETLHNVDLSSDDELPRDEEALEDSA	1;2;3	Q63918_204	1;2;3	SLEETLHNVDLS(1)S(1)DDELPRDEEALEDSAEEK		-8	0.190946	1.28292	4.2522	0.203873	4.24146	3.50751	0.443035	4.38271	4.47923	1.43023	3.29564	-8	-8	3.67089	3.80751	2.47599	-8		10665	5.07455	34	0.210464	0.526174	up	no	Q63918	-0.285411	0.253716
10666	Q9Z2D6	80	80	Q9Z2D6	Q9Z2D6	Methyl-CpG-binding protein 2	Mecp2	S	0.995059	sp|Q9Z2D6|MECP2_MOUSE Methyl-CpG-binding protein 2 OS=Mus musculus OX=10090 GN=Mecp2 PE=1 SV=1	___1	298.11	282.73	88.573	SESSGSAPAVPEASASPKQRRSIIRDRGPMY	1	Q9Z2D6_80	1	AETSESSGSAPAVPEAS(0.005)AS(0.995)PK		1.38853	1.39094	1.34927	1.35155	1.41456	1.34322	1.551	1.48425	1.52567	0.92231	0.887699	1.22088	1.87835	1.26137	1.18431	1.20747	0.73551	-0.120985		10666	-0.00647402	-1	0.987348	1	down	no
10667	Q9WTU0	622	622	Q9WTU0	Q9WTU0	Lysine-specific demethylase PHF2	Phf2	S	1	sp|Q9WTU0|PHF2_MOUSE Lysine-specific demethylase PHF2 OS=Mus musculus OX=10090 GN=Phf2 PE=1 SV=2	___1	44.294	24.69	43.297	PDSLLKMEEEQRLEKSPLAGNKDKFSFSFSN	1	Q9WTU0_622	1	LEKS(1)PLAGNKDK		-2.0864	-1.56607	-8	-8	-2.91174	-8	-1.53713	-1.06267	-8	-8	-8	-8	-8	-8	-1.91872	-8	-2.60942	-2.1885		10667	-2.41975	-5.4	0.358936	0.657024	down	no
10668	P70255	343	343	P70255	P70255	Nuclear factor 1 C-type	Nfic	S	0.999999	sp|P70255|NFIC_MOUSE Nuclear factor 1 C-type OS=Mus musculus OX=10090 GN=Nfic PE=1 SV=1	___1	264.92	230.92	109.26	TEMDKSPFNSPSPQDSPRLSSFTQHHRPVIA	1;2;3	P70255_343	1;2;3	T(0.001)EMDKS(0.999)PFNS(0.002)PS(0.998)PQDS(1)PR		1.9481	1.20413	1.32593	0.515482	0.261913	0.15056	1.12108	1.89813	1.04202	1.47191	1.47283	1.6727	1.30334	1.29131	1.02597	1.66485	1.41964	0.835224		10668	-1.1834	-2.3	0.0118301	0.12089	down	yes	P70255	0.235281	0.0955149
10669	Q9R002	10	10	Q9R002	Q9R002	Interferon-activable protein 202	Ifi202	T	0.546705	sp|Q9R002|IFI2_MOUSE Interferon-activable protein 202 OS=Mus musculus OX=10090 GN=Ifi202 PE=1 SV=3	___2	50.123	43.573	45.61	______MSNRNLRSSTNSEFSEGQHQTPSSD	2	Q9R002_10	2	S(0.219)S(0.231)T(0.547)NS(0.003)EFS(0.006)EGQHQT(0.006)PS(0.22)S(0.206)DS(0.181)S(0.17)GHGEDQPQAS(0.211)PGPNKK		-8	0.0714195	-8	-8	-1.66739	-8	0.261203	-8	-8	-8	-0.205421	-0.337232	-8	-8	0.238758	-8	-8	-8		10669	-0.579603	-1.5	0.866513	1	down	no	Q9R002	-0.291656	0.182277
1067	Q9Z0U1	968	968	Q9Z0U1	Q9Z0U1	Tight junction protein ZO-2	Tjp2	S	1	sp|Q9Z0U1|ZO2_MOUSE Tight junction protein ZO-2 OS=Mus musculus OX=10090 GN=Tjp2 PE=1 SV=2	___1	183	171.41	59.429	AQMRRAASRDQLRDASPPPAFKPEPPKARSQ	1	Q9Z0U1_968	1	DQLRDAS(1)PPPAFKPEPPK		4.39951	4.31093	4.33098	4.76846	4.78935	4.837	4.61992	4.42264	4.44028	4.83732	4.56634	4.3746	4.63555	4.12822	4.68882	3.83922	3.51968	4.1351		1067	0.451132	1.4	0.22006	0.538191	up	no	Q9Z0U1	0.133588	0.350263
10670	Q80U70	548	548	Q80U70	Q80U70	Polycomb protein Suz12	Suz12	S	1	sp|Q80U70|SUZ12_MOUSE Polycomb protein Suz12 OS=Mus musculus OX=10090 GN=Suz12 PE=1 SV=2	___1	261.17	233.08	216.71	CRPKRTKASMSEFLESEDGEVEQQRTYSSGH	1	Q80U70_548	1	ASMSEFLES(1)EDGEVEQQR		-0.264961	-0.678194	-8	0.108124	0.112978	-0.293736	-0.337988	-0.294855	-0.480108	0.822994	-0.0645925	-0.339119	-0.30028	-0.0809498	-0.385403	-0.234814	-0.363102	-0.390207		10670	2.95684	7.8	0.0544052	0.271376	up	no	Q80U70	0.0605805	0.853807
10671	Q9ESC8	482	482	Q9ESC8	Q9ESC8	AF4/FMR2 family member 4	Aff4	S	0.850162	sp|Q9ESC8|AFF4_MOUSE AF4/FMR2 family member 4 OS=Mus musculus OX=10090 GN=Aff4 PE=1 SV=1	___1	98.121	81.405	98.121	WQLDNWLNKVNPHKVSPASSVDSNIPSSQAY	1	Q9ESC8_482	1	VNPHKVS(0.85)PAS(0.129)S(0.02)VDSNIPSSQAYK		-8	-0.481541	-0.595783	0.429119	-0.274155	0.278819	-0.667311	-8	-0.703667	-8	-8	-8	-1.05407	-0.481699	-8	-0.36191	-0.44997	-1.13833		10671	3.17037	9	0.246437	0.569666	up	no
10672	Q62188	518	518	Q62188	Q62188	Dihydropyrimidinase-related protein 3	Dpysl3	S	0.836137	sp|Q62188|DPYL3_MOUSE Dihydropyrimidinase-related protein 3 OS=Mus musculus OX=10090 GN=Dpysl3 PE=1 SV=1	___3	51.175	41.075	42.806	VFDLTTTPKGGTPAGSTRGSPTRPNPPVRNL	2;3	Q62188_518	2;3	GGT(0.069)PAGS(0.836)T(0.579)RGS(0.479)PT(0.036)RPNPPVR		0.418715	-8	-8	-8	-8	-8	0.68174	-8	-8	-8	-8	0.961288	-8	-8	-8	-8	-8	-8		10672	-2.80624	-7	0.33711	0.643742	down	no	Q62188	-0.083206	0.621548
10673	Q62188	522	522	Q62188	Q62188	Dihydropyrimidinase-related protein 3	Dpysl3	S	0.997974	sp|Q62188|DPYL3_MOUSE Dihydropyrimidinase-related protein 3 OS=Mus musculus OX=10090 GN=Dpysl3 PE=1 SV=1	___3	150.07	130.95	56.139	TTTPKGGTPAGSTRGSPTRPNPPVRNLHQSG	1;2;3	Q62188_522	1;2;3	GS(0.998)PT(0.002)RPNPPVR		0.418715	-8	-8	-8	-8	-8	0.68174	-8	-8	-8	-8	0.961288	-8	-8	-8	-8	-8	-8		10673	-2.80624	-7	0.33711	0.643742	down	no	Q62188	-0.083206	0.621548
10674	Q62188	514	514	Q62188	Q62188	Dihydropyrimidinase-related protein 3	Dpysl3	T	0.999564	sp|Q62188|DPYL3_MOUSE Dihydropyrimidinase-related protein 3 OS=Mus musculus OX=10090 GN=Dpysl3 PE=1 SV=1	___3	50.945	41.288	50.945	YDGPVFDLTTTPKGGTPAGSTRGSPTRPNPP	3	Q62188_514	3	GGT(1)PAGS(0.567)T(0.567)RGS(0.81)PT(0.056)RPNPPVR		0.418715	-8	-8	-8	-8	-8	0.68174	-8	-8	-8	-8	0.961288	-8	-8	-8	-8	-8	-8		10674	-2.80624	-7	0.33711	0.643742	down	no	Q62188	-0.083206	0.621548
10675	Q62188	519	519	Q62188	Q62188	Dihydropyrimidinase-related protein 3	Dpysl3	T	0.682283	sp|Q62188|DPYL3_MOUSE Dihydropyrimidinase-related protein 3 OS=Mus musculus OX=10090 GN=Dpysl3 PE=1 SV=1	___3	51.175	41.075	44.258	FDLTTTPKGGTPAGSTRGSPTRPNPPVRNLH	2;3	Q62188_519	2;3	GGT(0.012)PAGS(0.657)T(0.682)RGS(0.605)PT(0.044)RPNPPVR		0.418715	-8	-8	-8	-8	-8	0.68174	-8	-8	-8	-8	0.961288	-8	-8	-8	-8	-8	-8		10675	-2.80624	-7	0.33711	0.643742	down	no	Q62188	-0.083206	0.621548
10676	Q68FE2	14	14	Q68FE2	Q68FE2	Autophagy-related protein 9A	Atg9a	S	0.993902	sp|Q68FE2|ATG9A_MOUSE Autophagy-related protein 9A OS=Mus musculus OX=10090 GN=Atg9a PE=1 SV=2	___1	99.871	90.244	99.871	__MAQFDTEYQRLEASYSDSPPGEEDLLVHV	1	Q68FE2_14	1	LEAS(0.994)Y(0.002)S(0.004)DSPPGEEDLLVHVAEGSK		-8	-8	-0.761209	-8	-1.1297	-1.01073	-0.918579	-8	-0.56109	-1.44764	-0.939041	-1.24145	-8	-1.03804	-1.08756	-0.884033	-0.999166	-0.65333		10676	2.20693	4.6	0.376958	0.667037	up	no
10677	Q0VDT2	113	113	Q0VDT2	Q0VDT2	Zinc finger protein 367	Znf367	S	0.99978	sp|Q0VDT2|ZN367_MOUSE Zinc finger protein 367 OS=Mus musculus OX=10090 GN=Znf367 PE=1 SV=2	___1	124.76	112.09	124.76	TLRGAPQSSASVAAVSGGEDEEEASSPDSGH	1	Q0VDT2_113	1	GAPQSSASVAAVS(1)GGEDEEEASSPDSGHLK		1.12734	1.30893	0.951849	0.333415	0.316537	-0.0267182	0.469114	0.803903	1.04053	0.0701214	0.394775	0.493328	0.763649	0.377344	0.45475	-1.04166	-1.05578	-0.42479		10677	-0.921627	-1.9	0.0322079	0.208761	down	no
10678	Q9DBE9	335	335	Q9DBE9	Q9DBE9	pre-rRNA processing protein FTSJ3	Ftsj3	S	0.999828	sp|Q9DBE9|SPB1_MOUSE pre-rRNA 2'-O-ribose RNA methyltransferase FTSJ3 OS=Mus musculus OX=10090 GN=Ftsj3 PE=1 SV=1	___2	188.19	163.6	183.41	AKKLKEQAKALDISLSSEEEEEGDEEEAVAE	1;2	Q9DBE9_335	1;2	ALDISLS(1)S(1)EEEEEGDEEEAVAETK		-8	0.0152435	0.369401	2.29179	0.078394	2.05459	1.69201	0.43078	1.38262	1.31996	0.884789	0.490023	-1.08189	0.0960392	1.05032	1.20493	1.40104	-0.644487		10678	4.01338	16	0.0430363	0.243522	up	yes	Q9DBE9	-0.273869	0.0333939
10679	Q9DBE9	336	336	Q9DBE9	Q9DBE9	pre-rRNA processing protein FTSJ3	Ftsj3	S	0.999773	sp|Q9DBE9|SPB1_MOUSE pre-rRNA 2'-O-ribose RNA methyltransferase FTSJ3 OS=Mus musculus OX=10090 GN=Ftsj3 PE=1 SV=1	___2	192.94	176	183.41	KKLKEQAKALDISLSSEEEEEGDEEEAVAET	1;2	Q9DBE9_336	1;2	ALDISLS(1)S(1)EEEEEGDEEEAVAETK		-8	0.0152435	0.369401	2.29179	0.078394	2.05459	1.69201	0.43078	1.38262	1.31996	0.884789	0.490023	-1.08189	0.0960392	1.05032	1.20493	1.40104	-0.644487		10679	4.01338	16	0.0430363	0.243522	up	yes	Q9DBE9	-0.273869	0.0333939
1068	Q5I1X5	485	485	Q5I1X5	Q5I1X5	RelA-associated inhibitor	Ppp1r13l	S	0.762645	sp|Q5I1X5|IASPP_MOUSE RelA-associated inhibitor OS=Mus musculus OX=10090 GN=Ppp1r13l PE=1 SV=1	___1	178.62	156.97	168.15	EEAGDADEGTVTRPLSPTRLQPALPPEAQTV	1	Q5I1X5_485	1	SPAELEPEPELEVLLAPVEEAGDADEGT(0.013)VT(0.062)RPLS(0.763)PT(0.162)R		-8	-8	-8	-8	2.76552	-8	-8	-8	-8	-8	-8	-8	-8	-8	-8	-8	-8	-8		1068	3.58851	12	0.100972	0.354727	up	no	Q5I1X5	-1.09567	0.0605041
10680	Q6PGL7	873	873	Q6PGL7	Q6PGL7	WASH complex subunit FAM21	Fam21	S	0.979558	sp|Q6PGL7|WASC2_MOUSE WASH complex subunit 2 OS=Mus musculus OX=10090 GN=Washc2 PE=1 SV=1	___1	130.09	107.93	130.09	FAGTKKIRSSVPSGGSLFGDDEDDDLFSSAK	1	Q6PGL7_873	1	SSVPS(0.02)GGS(0.98)LFGDDEDDDLFSSAK		-8	-8	-0.301437	-1.54673	-1.28727	-0.905409	-0.75428	-8	-8	-0.334015	-8	-0.368422	-8	-8	-8	-8	-0.485149	-8		10680	4.18734	18	0.188611	0.494255	up	no	Q6PGL7	0.293833	0.00374176
10681	Q8BLH7	208	208	Q8BLH7	Q8BLH7	HIRA-interacting protein 3	Hirip3	S	1	sp|Q8BLH7|HIRP3_MOUSE HIRA-interacting protein 3 OS=Mus musculus OX=10090 GN=Hirip3 PE=1 SV=1	___1	146.58	112.58	43.408	PLKADRKQVREESGSSEEEAVLQRAKVEGST	1;2;3	Q8BLH7_208	1;2;3	QVREES(1)GS(1)S(1)EEEAVLQR		-8	-8	-8	-8	-2.28314	-8	-2.17332	-2.01299	-8	-8	-8	-8	-8	-8	-8	-2.76824	-8	-8		10681	1.90562	3.7	0.300002	0.619719	up	no	Q8BLH7	0.169014	0.162471
10682	Q9QWY8	1146	1146	Q9QWY8	Q9QWY8	Arf-GAP with SH3 domain, ANK repeat and PH domain-containing protein 1	Asap1	S	1	sp|Q9QWY8|ASAP1_MOUSE Arf-GAP with SH3 domain, ANK repeat and PH domain-containing protein 1 OS=Mus musculus OX=10090 GN=Asap1 PE=1 SV=2	___1	153.54	129.45	138.63	PERKGVFPVSFVHILSD______________	1	Q9QWY8_1146	1	GVFPVSFVHILS(1)D		-2.21608	-8	-8	-0.758415	-8	-0.859911	-0.467779	-8	-8	-0.850136	-0.570003	-0.035265	-0.51182	-1.02925	-2.11135	-0.989601	-1.22731	-8		10682	2.86592	7.3	0.220719	0.539097	up	no	Q9QWY8	-0.121608	0.565285
10683	Q8CGC6	239	239	Q8CGC6	Q8CGC6	RNA-binding protein 28	Rbm28	S	1	sp|Q8CGC6|RBM28_MOUSE RNA-binding protein 28 OS=Mus musculus OX=10090 GN=Rbm28 PE=1 SV=4	___1	224.41	208.65	171.99	VEEQVEDSDDEEDDDSHDDEEERESTIASPV	1;2;3;4	Q8CGC6_239	1;2;3;4	VEEQVEDS(1)DDEEDDDS(1)HDDEEER		-1.30128	-8	-0.592972	1.78128	0.826773	0.913018	-0.827187	-1.07969	-1.14732	-0.204077	-0.706459	-8	-0.718714	-1.38553	-0.733755	-8	-1.03082	-1.0843		10683	4.47177	22	0.105955	0.355915	up	no	Q8CGC6	-0.0180372	0.791619
10684	Q08122	240	240	Q08122	Q08122	Transducin-like enhancer protein 3	Tle3	S	0.942473	sp|Q08122|TLE3_MOUSE Transducin-like enhancer protein 3 OS=Mus musculus OX=10090 GN=Tle3 PE=1 SV=3	___2	125.61	118.64	116.19	KKRKAEEKDSLSRYDSDGDKSDDLVVDVSNE	2	Q08122_240	2	Y(0.067)DS(0.942)DGDKS(0.991)DDLVVDVSNEDPATPR		-8	-0.985264	-0.640608	1.0624	0.42297	0.407842	-0.882174	-0.786892	-0.692047	0.0700307	-0.367464	-0.382238	-8	-1.21492	-0.967522	-0.516582	-0.697758	-8		10684	3.83969	14	0.132252	0.398085	up	no	Q08122;Q9WVB2;Q62440;Q62441	0.276974	0.212343
10685	O08582	25	25	O08582	O08582	GTP-binding protein 1	Gtpbp1	S	0.893144	sp|O08582|GTPB1_MOUSE GTP-binding protein 1 OS=Mus musculus OX=10090 GN=Gtpbp1 PE=1 SV=2	___2	155.49	135.06	76.439	VDSPVPASMFAPEPSSPGAARAAAAAARLHG	1;2;3	O08582_25	1;2;3	SPVDSPVPASMFAPEPS(0.107)S(0.893)PGAAR		-8	-8	-8	-8	-8	-8	4.66662	-8	-8	-8	-1.67465	-8	-8	-1.57017	-1.39357	-8	4.46703	-1.58183		10685	0	0	1	1	up	no	O08582	-0.05576	0.547138
10686	Q6PDM2	199	199	Q6PDM2	Q6PDM2	Serine/arginine-rich splicing factor 1	Srsf1	S	0.999978	sp|Q6PDM2|SRSF1_MOUSE Serine/arginine-rich splicing factor 1 OS=Mus musculus OX=10090 GN=Srsf1 PE=1 SV=3	___1	123.26	93.705	99.481	EGETAYIRVKVDGPRSPSYGRSRSRSRSRSR	1;2;3	Q6PDM2_199	1;2;3	VKVDGPRS(1)PS(0.996)Y(0.004)GR		3.90296	3.91269	3.93915	5.62812	5.07549	5.23168	3.99135	3.82711	3.57913	4.06939	4.31963	-8	3.3656	4.05815	3.75521	4.13049	4.08479	4.18897		10686	1.3935	2.6	0.550175	0.789996	up	no	Q6PDM2	0.069858	0.35558
10687	Q9WTQ5	265	265	Q9WTQ5	Q9WTQ5	A-kinase anchor protein 12	Akap12	T	0.977799	sp|Q9WTQ5|AKA12_MOUSE A-kinase anchor protein 12 OS=Mus musculus OX=10090 GN=Akap12 PE=1 SV=1	___1	89.055	77.806	89.055	EEAAKDGEENREKEPTKPLESPTSPVSNETT	1;2	Q9WTQ5_265	1;2	EPT(0.978)KPLES(0.021)PT(0.001)SPVSNETTSSFK		-8	-8	-8	-8	-0.459063	-8	-8	-1.75532	-0.256832	-1.60372	-8	-0.334835	-8	-0.509504	0.556484	0.217395	-8	1.3161		10687	2.51365	5.7	0.454645	0.710662	up	no	Q9WTQ5	-0.123612	0.871657
10688	Q5EG47	486	486	Q5EG47	Q5EG47	5'-AMP-activated protein kinase catalytic subunit alpha-1	Prkaa1	S	0.995876	sp|Q5EG47|AAPK1_MOUSE 5'-AMP-activated protein kinase catalytic subunit alpha-1 OS=Mus musculus OX=10090 GN=Prkaa1 PE=1 SV=2	___1	176.84	145.09	141.93	LLDFRSIDDEITEAKSGTATPQRSGSISNYR	1;2	Q5EG47_486	1;2	SIDDEITEAKS(0.996)GT(0.018)AT(0.986)PQR		-0.438954	-1.15753	-8	-0.0545559	-8	-8	-0.578156	-1.12332	-8	-8	-0.153408	-1.47137	-0.193302	-0.54488	-0.947157	-0.281801	-0.665947	-1.10519		10688	-2.15269	-4.4	0.436213	0.697693	down	no	Q5EG47	0.211703	0.052773
10689	Q5SSH7	1519	1519	Q5SSH7	Q5SSH7	Zinc finger ZZ-type and EF-hand domain-containing protein 1	Zzef1	T	0.742547	sp|Q5SSH7|ZZEF1_MOUSE Zinc finger ZZ-type and EF-hand domain-containing protein 1 OS=Mus musculus OX=10090 GN=Zzef1 PE=1 SV=2	___2	91.779	79.102	91.779	CVAEVSTAEEPSPPSTPTRRPPFTRGRLRLL	2	Q5SSH7_1519	2	LLPSSGPCVAEVSTAEEPS(0.999)PPS(0.086)T(0.743)PT(0.173)R		-8	0.2155	0.575041	-8	-8	0.172169	-8	-0.210308	-0.210728	-1.70418	-0.819765	-8	0.000589942	-8	0.112999	-8	-8	-8		10689	-2.87279	-7.3	0.403756	0.681937	down	no	Q5SSH7	0.451087	0.00829217
1069	E9Q9R9	1263	1263	E9Q9R9	E9Q9R9		Dlg5	S	0.996314	sp|E9Q9R9|DLG5_MOUSE Disks large homolog 5 OS=Mus musculus OX=10090 GN=Dlg5 PE=1 SV=1	___1	147.95	110.27	147.95	ASQGSNSLPSSARLGSSSNLQFKAERIKIPL	1	E9Q9R9_1263	1	LGS(0.996)S(0.004)SNLQFK		-0.410118	-0.610607	-0.0148507	-8	-1.9921	-8	-0.813641	-0.396198	-0.659899	-1.47393	-1.02263	-1.70211	-1.18596	-0.420982	-0.623184	-1.28251	-0.75745	-1.2213		1069	-5.65218	-50	0.000351518	0.0128102	down	yes
10690	Q80VW7	1389	1389	Q80VW7	Q80VW7	AT-hook-containing transcription factor	Akna	S	0.999979	sp|Q80VW7|AKNA_MOUSE Microtubule organization protein AKNA OS=Mus musculus OX=10090 GN=Akna PE=1 SV=1	___1	74.92	7.0227	74.92	AENVRSTTRQLSRSLSADLRHARSLRGSCLF	1	Q80VW7_1389	1	SLS(1)ADLR		-8	-8	-8	-2.91284	-8	-8	-2.98769	-8	-3.44026	-8	-3.0614	-1.69057	-2.29189	-3.0792	-8	-1.82238	-2.42204	-8		10690	1.69572	3.2	0.479675	0.727744	up	no
10691	Q9D2D7	433	433	Q9D2D7	Q9D2D7	Zinc finger protein 687	Znf687	S	0.839342	sp|Q9D2D7|ZN687_MOUSE Zinc finger protein 687 OS=Mus musculus OX=10090 GN=Znf687 PE=1 SV=1	___1	95.401	70.547	84.365	SVARKAVVLPGGNATSPKTMTKSVLGLVPQT	1	Q9D2D7_433	1	AVVLPGGNAT(0.161)S(0.839)PK		-0.119568	-0.5147	-0.505465	-0.253708	-0.986256	-8	0.14514	-0.27215	-0.526838	-0.482369	-0.658388	-1.12198	-8	-8	-0.780296	-1.01442	-1.24728	-1.41743		10691	-2.70008	-6.5	0.226478	0.545271	down	no
10692	Q8BXQ8	271	271	Q8BXQ8	Q8BXQ8	Protein FAM53C	Fam53c	S	0.737368	sp|Q8BXQ8|FA53C_MOUSE Protein FAM53C OS=Mus musculus OX=10090 GN=Fam53c PE=1 SV=1	___1	99.011	68.822	81.904	PELPWRPRGLRNLPRSRSQPCDLDARKTGVK	1	Q8BXQ8_271	1	S(0.737)RS(0.263)QPCDLDAR		-0.148458	-8	-0.771093	-8	-8	-2.25042	-8	-0.80702	-8	-8	-0.982441	-8	-8	-8	-8	-8	-8	-8		10692	-3.11029	-8.6	0.284321	0.605533	down	no	Q8BXQ8	-4.2589	0.000168185
10693	Q9CYZ8	328	328	Q9CYZ8	Q9CYZ8	Single-stranded DNA-binding protein 2	Ssbp2	S	0.551734	sp|Q9CYZ8|SSBP2_MOUSE Single-stranded DNA-binding protein 2 OS=Mus musculus OX=10090 GN=Ssbp2 PE=1 SV=1	___2	42.031	30.098	42.031	DMDSISKNSPNNMSLSNQPGTPRDDGEMGGN	2	Q9CYZ8_328	2	NS(0.001)PNNMS(0.896)LS(0.552)NQPGT(0.552)PR		-8	-2.10911	-2.71736	-8	-8	-8	-8	-8	-8	-8	-1.82122	-8	-1.40812	-0.918177	-8	-1.94864	-8	-8		10693	-3.72451	-13	0.135436	0.404586	down	no
10694	Q6PDJ6	552	552	Q6PDJ6	Q6PDJ6	F-box only protein 42	Fbxo42	S	0.999806	sp|Q6PDJ6|FBX42_MOUSE F-box only protein 42 OS=Mus musculus OX=10090 GN=Fbxo42 PE=1 SV=1	___2	54.937	34.738	54.937	VHTPPHVASALAGAVSPGALRRSLEAIKAMS	2	Q6PDJ6_552	2	HPPEQT(0.39)NGVHT(0.602)PPHVAS(0.008)ALAGAVS(1)PGALR		-8	-0.883881	-8	-8	-8	-8	-0.924303	-0.808781	-8	-8	-1.19132	-8	-8	-0.399113	-0.961017	-8	-8	-8		10694	-2.37204	-5.2	0.316669	0.632534	down	no
10695	Q8K012	496	496	Q8K012	Q8K012	Formin-binding protein 1-like	Fnbp1l	T	0.976625	sp|Q8K012|FBP1L_MOUSE Formin-binding protein 1-like OS=Mus musculus OX=10090 GN=Fnbp1l PE=1 SV=2	___3	187.69	176.98	146.48	IRGDRRHSSDINHLVTQGRESPEGSYTDDAN	1;2;3	Q8K012_496	1;2;3	RHS(0.802)S(0.198)DINHLVT(0.977)QGRES(0.023)PEGSYTDDANQEVR		-8	-8	-0.0464058	-8	-0.433832	-8	0.381422	-8	-0.222584	0.453041	-8	0.234255	-8	-8	-8	-8	0.530395	-0.399586		10695	-0.129142	-1.1	0.970451	1	down	no	Q8K012	-0.195888	0.287297
10696	Q63918	27	27	Q63918	Q63918	Serum deprivation-response protein	Sdpr	S	0.981436	sp|Q63918|CAVN2_MOUSE Caveolae-associated protein 2 OS=Mus musculus OX=10090 GN=Cavin2 PE=1 SV=3	___2	187.66	174.02	156.56	QHPNTDMLQEKPSSPSPMPSSTPSPSLNLGS	1;2;3	Q63918_27	1;2;3	FQHPNTDMLQEKPS(0.002)S(0.009)PS(0.981)PMPS(0.003)S(0.004)T(0.001)PSPSLNLGSTEEAIR		-8	-8	0.696178	1.56399	1.25436	-1.05849	2.35354	-8	-8	1.63962	1.46004	-0.712914	-0.406698	-8	-8	-0.486952	-8	-0.744616		10696	5.68789	52	0.0863358	0.331737	up	no	Q63918	-0.285411	0.253716
10697	Q8CGP2;Q8CGP1;Q6ZWY9;Q64525;Q64478;Q64475;P10854;P10853	39;39;39;39;39;39;39;39	39	Q8CGP2	Q8CGP2	Histone H2B type 1-P;Histone H2B type 1-K;Histone H2B type 1-C/E/G;Histone H2B type 2-B;Histone H2B type 1-H;Histone H2B type 1-B;Histone H2B type 1-M;Histone H2B type 1-F/J/L	Hist1h2bp;Hist1h2bk;Hist1h2bc;Hist2h2bb;Hist1h2bh;Hist1h2bb;Hist1h2bm;Hist1h2bf	S	0.978406	sp|Q8CGP2|H2B1P_MOUSE Histone H2B type 1-P OS=Mus musculus OX=10090 GN=Hist1h2bp PE=1 SV=3;sp|Q8CGP1|H2B1K_MOUSE Histone H2B type 1-K OS=Mus musculus OX=10090 GN=H2bc12 PE=1 SV=3;sp|Q6ZWY9|H2B1C_MOUSE Histone H2B type 1-C/E/G OS=Mus musculus OX=10090 GN=H2	___1	118.87	76.655	96.059	KKDGKKRKRSRKESYSVYVYKVLKQVHPDTG	1	Q8CGP2_39	1	KES(0.022)YS(0.978)VYVYK		-0.839588	-8	-0.905367	-0.329027	-8	-0.656096	-8	-8	-8	-8	-1.3446	-1.08086	-1.65903	-8	-1.80522	-1.69572	-2.01485	-2.41494		10697	0.253277	1.2	0.917142	1	up	no	Q8CGP2;Q8CGP1;Q6ZWY9;Q64525;Q64478;Q64475;P10854;P10853;Q9D2U9;Q8CGP0;Q64524	-0.41702	0.0225407
10698	Q61687	1223	1223	Q61687	Q61687	Transcriptional regulator ATRX	Atrx	S	0.955173	sp|Q61687|ATRX_MOUSE Transcriptional regulator ATRX OS=Mus musculus OX=10090 GN=Atrx PE=1 SV=3	___2	122.45	103.29	108.9	VTENLVLPSHTGFCQSSGDEALSKSVPATVD	1;2	Q61687_1223	1;2	IKPVTENLVLPS(0.014)HT(0.048)GFCQS(0.955)S(0.982)GDEALS(0.001)K		-2.22899	-8	1.56957	-8	1.95859	2.8695	2.47773	1.1072	2.16466	2.6535	1.08344	2.37638	-0.711021	-8	1.79897	-8	-8	-8		10698	1.82917	3.6	0.527949	0.770222	up	no	Q61687	0.309718	0.0116878
10699	B1AUH1	792	792	B1AUH1	B1AUH1	Receptor-type tyrosine-protein phosphatase U	Ptpru	T	0.960831	sp|B1AUH1|PTPRU_MOUSE Receptor-type tyrosine-protein phosphatase U OS=Mus musculus OX=10090 GN=Ptpru PE=1 SV=1	___2	51.276	28.948	51.276	YAYSYYPKPVNMTKATVNYRQEKTHMMSAVD	2	B1AUH1_792	2	PVNMT(0.086)KAT(0.961)VNY(0.953)RQEK		0.68112	-0.224083	-8	2.43842	-8	-8	-8	0.702484	-8	1.9934	1.14866	1.89675	0.788547	-8	0.695438	-8	-8	-8		10699	-2.00621	-4	0.567323	0.807085	down	no
107	Q5PSV9	444	444	Q5PSV9	Q5PSV9	Mediator of DNA damage checkpoint protein 1	Mdc1	T	1	sp|Q5PSV9|MDC1_MOUSE Mediator of DNA damage checkpoint protein 1 OS=Mus musculus OX=10090 GN=Mdc1 PE=1 SV=1	___1	275.35	253.58	275.35	VLVEQSQSASGRDSDTDVEEESSGRKREIIP	1;2	Q5PSV9_444	1;2	DSDT(1)DVEEESSGR		0.63538	0.486217	0.109679	2.09474	1.93742	2.13309	0.501398	0.477853	0.0490536	1.09278	0.74517	0.933798	0.85676	0.770979	1.00133	0.576531	-0.0630723	0.519986		107	1.64466	3.1	0.000734913	0.0219501	up	yes	Q5PSV9	-0.0363022	0.782346
1070	Q80TV8	594	594	Q80TV8	Q80TV8	CLIP-associating protein 1	Clasp1	S	0.997198	sp|Q80TV8|CLAP1_MOUSE CLIP-associating protein 1 OS=Mus musculus OX=10090 GN=Clasp1 PE=1 SV=2	___1	113.22	101.81	100.55	SRGSTVSTKSVSTTGSLQRSRSDIDVNAAAS	1	Q80TV8_594	1	SVSTT(0.003)GS(0.997)LQR		0.90296	0.703165	0.31881	-1.83226	-2.17413	-2.54523	0.238722	0.805529	0.175222	-0.847019	-0.0845184	0.00578944	0.402391	0.113859	0.602421	0.0445844	0.567059	0.926494		1070	-2.82552	-7.1	4.53283e-05	0.00392011	down	yes	Q80TV8	0.0942998	0.278503
10700	P83741	165	165	P83741	P83741	Serine/threonine-protein kinase WNK1	Wnk1	S	0.996219	sp|P83741|WNK1_MOUSE Serine/threonine-protein kinase WNK1 OS=Mus musculus OX=10090 GN=Wnk1 PE=1 SV=2	___1	112.17	90.542	82.529	ATTTVPSSTSKDRPVSQPSLVGSKEEPPPSR	1	P83741_165	1	DRPVS(0.996)QPS(0.004)LVGSK		-0.100763	-0.555147	-0.451338	-1.64973	-1.24481	-1.27787	-0.0082302	-0.202835	-0.776712	-8	-1.24447	-0.390396	0.350282	-0.445084	-0.662743	-0.517345	-0.84424	-1.08911		10700	-1.02172	-2	0.494533	0.739481	down	no	P83741	-0.0166043	0.879179
10701	Q8BTI8	1613	1613	Q8BTI8	Q8BTI8	Serine/arginine repetitive matrix protein 2	Srrm2	S	0.977892	sp|Q8BTI8|SRRM2_MOUSE Serine/arginine repetitive matrix protein 2 OS=Mus musculus OX=10090 GN=Srrm2 PE=1 SV=3	___1	232.37	205.89	148.36	SKERGPSPEGSSSSESSPEHAPKSRTARRGS	1;2;3	Q8BTI8_1613	1;2;3	GPSPEGSSS(0.005)S(0.021)ES(0.978)S(0.996)PEHAPK		-8	-8	-8	-8	-8	0.411951	-8	-1.81535	-8	-8	-8	-8	-1.15496	-8	-8	-8	-8	-8		10701	2.80398	7	0.29146	0.611447	up	no	Q8BTI8	0.0732478	0.502875
10702	Q78HU3	168	168	Q78HU3	Q78HU3	Multivesicular body subunit 12A	Mvb12a	S	1	sp|Q78HU3|MB12A_MOUSE Multivesicular body subunit 12A OS=Mus musculus OX=10090 GN=Mvb12a PE=1 SV=1	___1	141.37	115.51	141.37	PVPKPRTLSQDMRGLSLDPPKEPSKGSHPER	1	Q78HU3_168	1	GLS(1)LDPPKEPSK		2.39198	-8	2.27945	0.469274	0.489299	0.379463	2.23761	1.92597	1.98596	2.91855	2.34684	2.51328	2.48539	2.23684	2.2836	2.55029	2.47739	2.01844		10702	1.55554	2.9	0.43332	0.696342	up	no	Q78HU3	0.293438	0.0209491
10703	Q9CRD4	117	117	Q9CRD4	Q9CRD4	Dysbindin domain-containing protein 2	Dbndd2	S	0.999911	sp|Q9CRD4|DBND2_MOUSE Dysbindin domain-containing protein 2 OS=Mus musculus OX=10090 GN=Dbndd2 PE=1 SV=1	___2	126.1	106.31	126.1	SLLVPTSDRTTSRTSSLSSDSSNLRSPNPSD	1;2	Q9CRD4_117	1;2	TSS(1)LSSDSSNLR		-8	-8	-8	-2.03388	-8	-1.65364	-2.10632	-2.06839	-8	-8	-8	-1.87237	-1.43659	-1.46871	-1.75857	-1.65933	-8	-2.21341		10703	4.10416	17	0.0962307	0.347664	up	no	Q9CRD4	0.0427561	0.954859
10704	Q9CRD4	120	120	Q9CRD4	Q9CRD4	Dysbindin domain-containing protein 2	Dbndd2	S	0.746516	sp|Q9CRD4|DBND2_MOUSE Dysbindin domain-containing protein 2 OS=Mus musculus OX=10090 GN=Dbndd2 PE=1 SV=1	___2	93.494	83.96	93.494	VPTSDRTTSRTSSLSSDSSNLRSPNPSDGGG	2	Q9CRD4_120	2	T(0.011)S(0.013)S(0.976)LS(0.239)S(0.747)DS(0.013)S(0.002)NLR		-8	-8	-8	-2.03388	-8	-1.65364	-2.10632	-2.06839	-8	-8	-8	-1.87237	-1.43659	-1.46871	-1.75857	-1.65933	-8	-2.21341		10704	4.10416	17	0.0962307	0.347664	up	no	Q9CRD4	0.0427561	0.954859
10705	P31750	124	124	P31750	P31750	RAC-alpha serine/threonine-protein kinase	Akt1	S	0.995811	sp|P31750|AKT1_MOUSE RAC-alpha serine/threonine-protein kinase OS=Mus musculus OX=10090 GN=Akt1 PE=1 SV=2	___3	252.55	238.82	125.62	GLKRQEEETMDFRSGSPSDNSGAEEMEVSLA	1;2;3	P31750_124	1;2;3	S(0.002)GS(0.996)PS(0.002)DNSGAEEMEVSLAKPK		-8	0.474243	-0.620836	1.45182	0.260821	1.68345	0.612312	-1.08286	0.805811	-8	-0.789593	0.2999	-8	-8	0.35619	1.07342	0.81358	-8		10705	3.84756	14	0.251484	0.574692	up	no	P31750	-0.00694314	0.955274
10706	Q05A36	530	530	Q05A36	Q05A36	RNA-binding E3 ubiquitin-protein ligase MEX3C	Mex3c	S	0.942747	sp|Q05A36|MEX3C_MOUSE RNA-binding E3 ubiquitin-protein ligase MEX3C OS=Mus musculus OX=10090 GN=Mex3c PE=2 SV=2	___2	55.413	48.689	55.413	FGSDPSGNMKTQRRGSQPSTPRLSPTFPESI	2	Q05A36_530	2	RGS(0.943)QPS(0.399)T(0.371)PRLS(0.273)PT(0.014)FPESIEHPLAR		-8	-8	-8	-8	-8	-8	-8	-8	-8	-8	-8	-8	-8	-2.59679	-1.4822	-8	-2.38338	-8		10706	0	0	1	1	up	no
10707	O70551	335	335	O70551	O70551	SRSF protein kinase 1	Srpk1	S	0.918753	sp|O70551|SRPK1_MOUSE SRSF protein kinase 1 OS=Mus musculus OX=10090 GN=Srpk1 PE=1 SV=2	___1	70.784	44.077	70.784	NPPNKMTQEKLEESNSIGQDQTLTERGGEGG		O70551_335		LEES(0.081)NS(0.919)IGQDQTLTER		-8	-8	-0.643869	-0.193636	-8	-8	-8	-8	-8	-8	-8	-8	-8	-8	-8	-8	-8	-8		10707	0.150078	1.1	0.944093	1	up	no	O70551	0.0641971	0.476873
10708	Q9Z0P4	141	141	Q9Z0P4	Q9Z0P4	Paralemmin-1	Palm	T	1	sp|Q9Z0P4|PALM_MOUSE Paralemmin-1 OS=Mus musculus OX=10090 GN=Palm PE=1 SV=1	___1	315.73	225.02	230.75	AKEEQKSETLVNAQQTPLGTPKENRTSTPVR	1;2	Q9Z0P4_141	1;2	SETLVNAQQT(1)PLGT(1)PK		-0.475853	0.0457575	-0.458597	-1.00819	0.100586	-0.0678653	-0.376884	-0.461523	-0.140812	0.0110648	-0.551647	-0.208855	0.29788	0.309861	0.235167	-0.274811	-0.354694	-0.218102		10708	-0.0289268	-1	0.943776	1	down	no	Q9Z0P4	0.246745	0.253777
10709	Q63943	121	121	Q63943	Q63943	Myocyte-specific enhancer factor 2D	Mef2d	S	1	sp|Q63943|MEF2D_MOUSE Myocyte-specific enhancer factor 2D OS=Mus musculus OX=10090 GN=Mef2d PE=1 SV=2	___1	60.401	37.283	60.401	SLEQSPLLEDKYRRASEELDGLFRRYGSSVP	1	Q63943_121	1	RAS(1)EELDGLFR		-8	-8	-1.37546	-1.71745	-8	-1.98367	-8	-8	-8	-1.29802	-8	-8	-8	-0.868437	-8	-1.29798	-1.92964	-1.60364		10709	1.89145	3.7	0.491458	0.737165	up	no	Q63943	1.90358	0.161236
1071	Q3TYD6	742	742	Q3TYD6	Q3TYD6	Serine/threonine-protein kinase LMTK2	Lmtk2	S	0.999992	sp|Q3TYD6|LMTK2_MOUSE Serine/threonine-protein kinase LMTK2 OS=Mus musculus OX=10090 GN=Lmtk2 PE=1 SV=3	___1	134.85	120.06	134.85	QTELKNAGFTSALLESPQRGSESSELEFLEN	1	Q3TYD6_742	1	NAGFTSALLES(1)PQR		-0.912125	-8	-8	-8	-8	-8	-8	-8	-8	-0.707838	-0.897495	-0.960979	-0.664808	-0.663275	-0.753679	-0.833513	-0.728767	-0.728235		1071	-2.36263	-5.1	0.104013	0.355915	down	no
10710	O08550	1037	1037	O08550	O08550	Histone-lysine N-methyltransferase 2B	Kmt2b	S	0.998208	sp|O08550|KMT2B_MOUSE Histone-lysine N-methyltransferase 2B OS=Mus musculus OX=10090 GN=Kmt2b PE=1 SV=3	___2	65.071	55.907	65.071	AKKGRTIVKTLLPWDSDESPEASPGPPGPRR	2	O08550_1037	2	T(0.002)LLPWDS(0.998)DES(0.999)PEAS(0.001)PGPPGPR		-8	-8	-8	-1.4994	-8	-0.738949	-2.96397	-8	-8	-8	-8	-2.61381	-8	-8	-3.20183	-2.34546	-2.31401	-8		10710	4.58722	24	0.0780667	0.316842	up	no
10711	O08550	1040	1040	O08550	O08550	Histone-lysine N-methyltransferase 2B	Kmt2b	S	0.998924	sp|O08550|KMT2B_MOUSE Histone-lysine N-methyltransferase 2B OS=Mus musculus OX=10090 GN=Kmt2b PE=1 SV=3	___2	65.071	55.907	65.071	GRTIVKTLLPWDSDESPEASPGPPGPRRGAG	2	O08550_1040	2	T(0.002)LLPWDS(0.998)DES(0.999)PEAS(0.001)PGPPGPR		-8	-8	-8	-1.4994	-8	-0.738949	-2.96397	-8	-8	-8	-8	-2.61381	-8	-8	-3.20183	-2.34546	-2.31401	-8		10711	4.58722	24	0.0780667	0.316842	up	no
10712	O08539	296	296	O08539	O08539	Myc box-dependent-interacting protein 1	Bin1	S	1	sp|O08539|BIN1_MOUSE Myc box-dependent-interacting protein 1 OS=Mus musculus OX=10090 GN=Bin1 PE=1 SV=1	___2	163.79	132.81	104.51	VKAQPSDNAPEKGNKSPSPPPDGSPAATPEI	1;2;3	O08539_296	1;2;3	GNKS(1)PS(1)PPPDGS(0.998)PAAT(0.002)PEIR		1.80575	1.98127	-8	3.07212	2.53385	3.09167	2.64684	3.17083	1.90264	2.49085	-1.95459	-8	1.89123	0.550123	2.55792	1.43056	1.71407	1.75259		10712	4.30354	20	0.0926898	0.342964	up	no	O08539	0.004782	0.98132
10713	Q5SW75	36	36	Q5SW75	Q5SW75	Protein phosphatase Slingshot homolog 2	Ssh2	S	0.995765	sp|Q5SW75|SSH2_MOUSE Protein phosphatase Slingshot homolog 2 OS=Mus musculus OX=10090 GN=Ssh2 PE=1 SV=2	___1	138.76	94.338	75.819	SEADSGEEECRSQPRSISESFLTVKGAALFL	1	Q5SW75_36	1	S(0.996)IS(0.004)ESFLTVK		-0.670767	-1.6207	-1.3364	-0.937971	-8	-8	-0.816053	-8	-1.34516	-1.174	-8	-2.01686	-8	-8	-1.62311	-0.967335	-0.678293	-1.57708		10713	-4.4367	-22	0.0651122	0.292693	down	no
10714	Q9D483	204	204	Q9D483	Q9D483	DNA-directed RNA polymerase III subunit RPC3	Polr3c	S	0.864337	sp|Q9D483|RPC3_MOUSE DNA-directed RNA polymerase III subunit RPC3 OS=Mus musculus OX=10090 GN=Polr3c PE=1 SV=1	___1	161.99	141.2	161.99	LVPKLSLIGKGKRRRSSDEDATGEPKAKKPR	1	Q9D483_204	1	S(0.864)S(0.136)DEDATGEPK		-1.02994	-8	-8	-0.661135	-0.829908	-0.63175	-8	-8	-1.15549	-8	-0.597126	-0.685377	-8	-1.1769	-0.962715	-1.06905	-1.25375	-8		10714	4.96905	31	0.138847	0.40936	up	no	Q9D483	1.52399	0.163093
10715	Q8BWW4	642	642	Q8BWW4	Q8BWW4	La-related protein 4	Larp4	S	0.96274	sp|Q8BWW4|LARP4_MOUSE La-related protein 4 OS=Mus musculus OX=10090 GN=Larp4 PE=1 SV=2	___1	101.38	72.043	101.38	PVLVQPLRELRSNAVSPTRNEENGAPEKPVE	1	Q8BWW4_642	1	SNAVS(0.963)PT(0.037)R		0.0386778	-0.0190258	0.0325847	-0.203485	-0.621286	-0.259192	0.0355676	-0.260946	-0.333027	-0.120541	-0.410334	-0.180822	0.26128	-1.35075	-0.81362	-0.231977	-0.728491	-0.342495		10715	-0.378733	-1.3	0.352015	0.651659	down	no	Q8BWW4	-0.332433	0.0124414
10716	E9PVX6	286	286	E9PVX6	E9PVX6		Mki67	S	0.696038	sp|E9PVX6|KI67_MOUSE Proliferation marker protein Ki-67 OS=Mus musculus OX=10090 GN=Mki67 PE=1 SV=1	___1	119.17	98.196	102.05	RARAKSSGSTPVTAASSPKVGKIWTERWRGG	1	E9PVX6_286	1	SSGSTPVT(0.018)AAS(0.696)S(0.286)PK		-8	2.37549	-8	-8	-8	-8	1.97226	-8	1.6287	-8	-8	0.756928	-8	1.947	1.54018	0.520237	-8	-8		10716	-3.4585	-11	0.429955	0.694743	down	no	E9PVX6	-0.189309	0.281544
10717	Q60973	3	3	Q60973	Q60973	Histone-binding protein RBBP7	Rbbp7	S	1	sp|Q60973|RBBP7_MOUSE Histone-binding protein RBBP7 OS=Mus musculus OX=10090 GN=Rbbp7 PE=1 SV=1	___1	122.34	102.23	115.78	_____________MASKEMFEDTVEERVINE	1	Q60973_3	1	AS(1)KEMFEDTVEER		-1.81107	-2.6837	-8	-1.52365	-1.26584	-1.5199	-8	-1.83906	-8	-1.41692	-8	-2.09515	-8	-2.1412	-8	-2.14323	-2.10972	-2.81925		10717	2.72846	6.6	0.257828	0.580622	up	no	Q60973	0.0745635	0.667811
10718	Q9R1K5	39	39	Q9R1K5	Q9R1K5	Fizzy-related protein homolog	Fzr1	S	0.764677	sp|Q9R1K5|FZR1_MOUSE Fizzy-related protein homolog OS=Mus musculus OX=10090 GN=Fzr1 PE=1 SV=1	___2	132.44	101.55	132.44	VSEMRRTLTPANSPVSSPSKHGDRFIPSRAG	1;2;3	Q9R1K5_39	1;2;3	TLTPANS(1)PVS(0.765)S(0.201)PS(0.035)K		-8	-8	-8	-8	-8	-8	0.515518	-8	-8	-8	-8	-0.349455	0.662894	-8	0.157934	-1.83003	-8	-8		10718	-8.88178e-16	-1	1	1	down	no
10719	P56695	5	5	P56695	P56695	Wolframin	Wfs1	T	0.826519	sp|P56695|WFS1_MOUSE Wolframin OS=Mus musculus OX=10090 GN=Wfs1 PE=1 SV=1	___2	61.112	50.307	59.661	___________MNSGTPPPSPSGPPPPPAPQ	1;2	P56695_5	1;2	MNS(0.171)GT(0.827)PPPS(0.002)PSGPPPPPAPQPQAR		-8	-8	-8	-2.07738	-8	-8	-8	-0.577089	-8	-8	-8	-2.07827	-8	-8	-8	-0.63274	-8	-0.87475		10719	1.97421	3.9	0.474173	0.724396	up	no	P56695	-0.380487	0.0134
1072	Q9JIX8	1003	1003	Q9JIX8	Q9JIX8	Apoptotic chromatin condensation inducer in the nucleus	Acin1	S	1	sp|Q9JIX8|ACINU_MOUSE Apoptotic chromatin condensation inducer in the nucleus OS=Mus musculus OX=10090 GN=Acin1 PE=1 SV=3	___1	149.23	137.51	149.23	VSITIDDPVRTAQVPSPPRGKISNIVHISNL	1	Q9JIX8_1003	1	TAQVPS(1)PPR		4.24799	3.96372	4.31855	4.78098	4.53934	4.69276	4.00246	4.20097	4.01194	4.33062	4.39079	4.57444	4.44291	4.13518	3.95728	4.60209	4.43657	4.63054		1072	0.494272	1.4	0.17222	0.468843	up	no	Q9JIX8	0.228714	0.0248113
10720	Q8BTI8	1628	1628	Q8BTI8	Q8BTI8	Serine/arginine repetitive matrix protein 2	Srrm2	S	1	sp|Q8BTI8|SRRM2_MOUSE Serine/arginine repetitive matrix protein 2 OS=Mus musculus OX=10090 GN=Srrm2 PE=1 SV=3	___3	62.694	44.254	42.425	SSPEHAPKSRTARRGSRSSIEPKTKSHTPPR	2;3	Q8BTI8_1628	2;3	RGS(1)RS(1)S(1)IEPK		-8	-8	-0.999943	-0.436548	-8	-8	-8	0.325447	-0.680332	-8	-1.64906	-0.02598	-8	-1.31776	-2.49794	-0.842411	-8	-8		10720	0.187798	1.1	0.957496	1	up	no	Q8BTI8	0.0732478	0.502875
10721	Q8BTI8	1630	1630	Q8BTI8	Q8BTI8	Serine/arginine repetitive matrix protein 2	Srrm2	S	1	sp|Q8BTI8|SRRM2_MOUSE Serine/arginine repetitive matrix protein 2 OS=Mus musculus OX=10090 GN=Srrm2 PE=1 SV=3	___3	62.694	44.254	42.425	PEHAPKSRTARRGSRSSIEPKTKSHTPPRRR	2;3	Q8BTI8_1630	2;3	RGS(1)RS(1)S(1)IEPK		-8	-8	-0.999943	-0.436548	-8	-8	-8	0.325447	-0.680332	-8	-1.64906	-0.02598	-8	-1.31776	-2.49794	-0.842411	-8	-8		10721	0.187798	1.1	0.957496	1	up	no	Q8BTI8	0.0732478	0.502875
10722	Q8BTI8	1631	1631	Q8BTI8	Q8BTI8	Serine/arginine repetitive matrix protein 2	Srrm2	S	1	sp|Q8BTI8|SRRM2_MOUSE Serine/arginine repetitive matrix protein 2 OS=Mus musculus OX=10090 GN=Srrm2 PE=1 SV=3	___3	59.198	38.992	42.425	EHAPKSRTARRGSRSSIEPKTKSHTPPRRRS	2;3	Q8BTI8_1631	2;3	RGS(1)RS(1)S(1)IEPK		-8	-8	-0.999943	-0.436548	-8	-8	-8	0.325447	-0.680332	-8	-1.64906	-0.02598	-8	-1.31776	-2.49794	-0.842411	-8	-8		10722	0.187798	1.1	0.957496	1	up	no	Q8BTI8	0.0732478	0.502875
10723	P23949	428	428	P23949	P23949	Zinc finger protein 36, C3H1 type-like 2	Zfp36l2	S	0.998764	sp|P23949|TISD_MOUSE mRNA decay activator protein ZFP36L2 OS=Mus musculus OX=10090 GN=Zfp36l2 PE=1 SV=2	___2	106.44	97.344	44.264	APPSPPFGFQLPRRLSESPVFDAPPSPPDSL	1;2	P23949_428	1;2	RLS(0.999)ES(0.998)PVFDAPPS(0.002)PPDSLSDR		-8	-1.03802	-8	-8	-0.892612	-0.657389	-0.778959	-8	-0.780554	0.418464	-8	0.0794539	0.128283	-1.10559	-8	1.06665	0.431532	0.451679		10723	2.496	5.6	0.474796	0.724704	up	no	P23949	0.240119	0.304284
10724	P70121	647	647	P70121	P70121	Zinc fingers and homeoboxes protein 1	Zhx1	S	0.646468	sp|P70121|ZHX1_MOUSE Zinc fingers and homeoboxes protein 1 OS=Mus musculus OX=10090 GN=Zhx1 PE=1 SV=2	___1	107.61	81.961	70.98	VDESNVGSSKEEPGESSPGDETVAPKSGGTG	1;2	P70121_647	1;2	EEPGES(0.646)S(0.345)PGDET(0.008)VAPK		-8	-0.1364	-8	0.406254	-8	0.952088	0.0569802	-8	-0.267544	0.39015	0.00907911	-8	0.220815	-8	-8	-8	-8	-8		10724	3.16491	9	0.376479	0.667032	up	no
10725	Q61151	32	32	Q61151	Q61151	Serine/threonine-protein phosphatase 2A 56 kDa regulatory subunit epsilon isoform	Ppp2r5e	S	0.999422	sp|Q61151|2A5E_MOUSE Serine/threonine-protein phosphatase 2A 56 kDa regulatory subunit epsilon isoform OS=Mus musculus OX=10090 GN=Ppp2r5e PE=1 SV=3	___1	86.898	68.458	86.898	FSRKSVRKARQKRSQSSSQFRSQGKPIELTP	1;2	Q61151_32	1;2	S(0.001)QS(0.999)S(0.899)S(0.101)QFR		-8	-8	-8	-8	-8	-1.61215	-0.440453	-8	-0.82988	-0.695639	-8	-8	-0.222637	-8	-0.918085	-8	-0.761211	-8		10725	2.12928	4.4	0.494862	0.739781	up	no	Q61151	0.165295	0.252194
10726	Q8BL97	260	260	Q8BL97	Q8BL97	Serine/arginine-rich splicing factor 7	Srsf7	S	1	sp|Q8BL97|SRSF7_MOUSE Serine/arginine-rich splicing factor 7 OS=Mus musculus OX=10090 GN=Srsf7 PE=1 SV=1	___2	97.597	61.689	46.819	PSPKRSRSPSGSPHRSASPERMD________	2;4	Q8BL97_260	2;4	S(1)AS(1)PERMD		0.624879	2.02601	1.38226	1.51676	0.63546	1.7703	1.60206	1.73084	1.07349	0.609328	1.18046	1.74076	1.09339	1.16215	1.16064	1.54534	1.24304	0.869919		10726	-0.0368778	-1	0.943798	1	down	no	Q8BL97	-0.00655117	0.937618
10727	Q8BL97	262	262	Q8BL97	Q8BL97	Serine/arginine-rich splicing factor 7	Srsf7	S	1	sp|Q8BL97|SRSF7_MOUSE Serine/arginine-rich splicing factor 7 OS=Mus musculus OX=10090 GN=Srsf7 PE=1 SV=1	___2	123.86	84.838	46.819	PKRSRSPSGSPHRSASPERMD__________	1;2;4	Q8BL97_262	1;2;4	S(1)AS(1)PERMD		0.624879	2.02601	1.38226	1.51676	0.63546	1.7703	1.60206	1.73084	1.07349	0.609328	1.18046	1.74076	1.09339	1.16215	1.16064	1.54534	1.24304	0.869919		10727	-0.0368778	-1	0.943798	1	down	no	Q8BL97	-0.00655117	0.937618
10728	Q6PAJ1	697	697	Q6PAJ1	Q6PAJ1	Breakpoint cluster region protein	Bcr	S	0.944937	sp|Q6PAJ1|BCR_MOUSE Breakpoint cluster region protein OS=Mus musculus OX=10090 GN=Bcr PE=1 SV=3	___1	60.019	21.057	53.775	NFLSSINEEITPRRQSMTVKKGEHRQLLKDS	1	Q6PAJ1_697	1	RQS(0.945)MT(0.055)VK		-1.80451	-3.26201	-8	-1.42283	-2.99827	-2.0975	-8	-8	-8	-1.60528	-1.40622	-1.04556	-8	-2.27036	-2.27446	-1.39242	-8	-8		10728	2.18263	4.5	0.315204	0.631753	up	no	Q6PAJ1	1.52419	0.300132
10729	Q5GH66	559	559	Q5GH66	Q5GH66	XK-related protein 5	Xkr5	S	1	sp|Q5GH66|XKR5_MOUSE XK-related protein 5 OS=Mus musculus OX=10090 GN=Xkr5 PE=2 SV=1	___1	84.498	27.45	40.352	YFSAAMDRTTSHQRGSPVVLRISHSETLVES	1	Q5GH66_559	1	GS(1)PVVLR		-0.6078	-0.933481	-0.264719	0.0291899	-0.320206	-0.665169	-0.938892	-1.11073	-8	-1.09601	-8	-0.48864	-8	-1.13733	-1.41242	-1.12296	-8	-0.780012		10729	0.283272	1.2	0.92038	1	up	no
1073	Q9CWR7	36	36	Q9CWR7	Q9CWR7	Metalloreductase STEAP1	Steap1	S	0.993357	sp|Q9CWR7|STEA1_MOUSE Metalloreductase STEAP1 OS=Mus musculus OX=10090 GN=Steap1 PE=1 SV=2	___1	107.55	72.043	107.55	NLEDDSYSTKDSGETSMLKRPGLSHLQHAVH	1	Q9CWR7_36	1	DSGET(0.007)S(0.993)MLK		-0.479061	-1.08909	-0.54427	-8	-8	-2.20457	-0.451092	-0.347424	-0.413063	-1.83851	-1.40809	-0.558611	-0.842495	-0.558743	-0.885555	-1.22754	-1.4244	-1.169		1073	-5.36405	-41	0.00046076	0.0158602	down	yes	Q9CWR7	-0.543602	0.0597365
10730	Q8CHY6	110	110	Q8CHY6	Q8CHY6	Transcriptional repressor p66 alpha	Gatad2a	S	0.915309	sp|Q8CHY6|P66A_MOUSE Transcriptional repressor p66 alpha OS=Mus musculus OX=10090 GN=Gatad2a PE=1 SV=2	___2	215.6	197.24	128.49	PSPDVIVLSDSEQPSSPRVNGLTTVALKDTS	2;3	Q8CHY6_110	2;3	RPPS(1)PDVIVLS(0.994)DS(0.006)EQPS(0.085)S(0.915)PR		-8	0.51846	1.14123	-8	-8	-8	0.90196	0.784295	0.985544	1.17274	1.44078	-8	0.887577	0.452084	-8	1.35226	1.80669	-8		10730	-5.88656	-59	0.0865733	0.331791	down	no	Q8CHY6	-0.0965189	0.241937
10731	Q80WJ7	423	423	Q80WJ7	Q80WJ7	Protein LYRIC	Mtdh	S	1	sp|Q80WJ7|LYRIC_MOUSE Protein LYRIC OS=Mus musculus OX=10090 GN=Mtdh PE=1 SV=1	___1	320.27	286.4	282.1	SLLKSQEPISNDQKVSDDDKEKGEGALPTGK	1	Q80WJ7_423	1	SQEPISNDQKVS(1)DDDKEK		4.72042	4.74659	4.34921	4.95544	5.00429	4.66181	4.57147	4.94725	4.08242	4.79845	4.54238	4.76352	4.81248	4.34728	4.43096	4.88731	4.40466	4.64006		10731	0.268439	1.2	0.475694	0.724999	up	no	Q80WJ7	-0.0188299	0.838692
10732	Q61753	78	78	Q61753	Q61753	D-3-phosphoglycerate dehydrogenase	Phgdh	T	1	sp|Q61753|SERA_MOUSE D-3-phosphoglycerate dehydrogenase OS=Mus musculus OX=10090 GN=Phgdh PE=1 SV=3	___1	134.14	109.35	134.14	VINAAEKLQVVGRAGTGVDNVDLEAATRKGI	1	Q61753_78	1	AGT(1)GVDNVDLEAATR		-1.42693	-8	-1.87145	-1.39383	-8	-1.43549	-8	-8	-8	-8	-1.46939	-1.8584	-0.576492	-8	-1.02491	-0.952808	-1.04789	-1.45962		10732	0.156355	1.1	0.947054	1	up	no	Q61753	0.505966	0.00168267
[truncated: 16,570 more rows]
[truncated: 74 more columns]
